# Supplementary material for: Dysferlin stabilizes membrane nanodomains of cardiomyocytes after myocardial infarction
Source: Sci Rep. 2026 Mar 26;16:10488. doi: 10.1038/s41598-026-42800-9 (PMC13031966; doi:10.1038/s41598-026-42800-9)
Supplement: Supplementary file 2 — Supplementary Information 2. [file 41598_2026_42800_MOESM2_ESM.xlsx]

## Sheet: Contents
Contents	Description
MI WT IZ vs WT Sham	Proteomic comparison of the wildtype infarct zone with sham tissue
MI WT IZ vs KO IZ	Proteomic comparison of the wildtype infarct zone with the knockout infarct zone
MI pathfindR IZ	PathfindR results of the Proteomic comparison of the wildtype infarct zone with the knockout infarct zone
MI WT BZ vs WT Sham	Proteomic comparison of the wildtype border zone with sham tissue
MI WT BZ vs KO BZ	Proteomic comparison of the wildtype border zone with the knockout border zone
MI pathfindR BZ	PathfindR results of the Proteomic comparison of the wildtype border zone with the knockout border zone
MI WT RZ vs WT Sham	Proteomic comparison of the wildtype remote zone with sham tissue
MI WT RZ vs KO RZ	Proteomic comparison of the wildtype remote zone with the knockout remote zone
MI pathfindR RZ	PathfindR results of the Proteomic comparison of the wildtype remote zone with the knockout remote zone
CoIP WT Dysf vs KO Dysf	Proteomic comparison of the co-immunoprecipitation of wildtype tissue using a Dysferlin antibody with knockout tissue using a Dysferlin antibody
CoIP WT Dysf vs WT IgG	Proteomic comparison of the co-immunoprecipitation of wildtype tissue using a Dysferlin antibody with wildtype tissue using a IgG antibody
CoIP WT Dysf vs KO Dysf Ca2+	Proteomic comparison of the co-immunoprecipitation of wildtype tissue using a Dysferlin antibody with knockout tissue using a Dysferlin antibody with added Calcium

## Sheet: MI WT IZ vs WT Sham
Genes	Protein	PG.ProteinDescriptions	PG.ProteinNames	Log2FC_WT_I_Sham	pvalue_WT_I_Sham_BH	diffexp
Magohb	A0A023T778	Mago nashi protein;Protein mago nashi homolog 2;Protein mago nashi homolog;Protein mago nashi homolog 2	A0A023T778_MOUSE;G3UZW7_MOUSE;MGN_MOUSE;MGN2_MOUSE	1.69826	1.88154e-06	UP
Cask	A0A067XG53	Peripheral plasma membrane protein CASK (Fragment);Peripheral plasma membrane protein CASK;Isoform 3 of Peripheral plasma membrane protein CASK;Isoform 4 of Peripheral plasma membrane protein CASK;Isoform 5 of Peripheral plasma membrane protein CASK	A0A067XG53_MOUSE;CSKP_MOUSE;CSKP_MOUSE;CSKP_MOUSE;CSKP_MOUSE	1.8694	3.55952e-07	UP
Igkv14-126	A0A075B5K0	Immunoglobulin kappa variable 14-126 (Fragment)	A0A075B5K0_MOUSE	1.53005	0.00639399	UP
Igkv9-124	A0A075B5K2	Immunoglobulin kappa chain variable 9-124	A0A075B5K2_MOUSE	1.38476	0.0130404	UP
Igkv2-109	A0A075B5K6	Immunoglobulin kappa variable 2-109 (Fragment);Ig kappa chain V-II region 17S29.1	A0A075B5K6_MOUSE;KV2A5_MOUSE	2.13888	0.000341896	UP
Igkv1-99	A0A075B5K8	Immunoglobulin kappa variable 1-99;Immunoglobulin kappa variable 1-110 (Fragment);Immunoglobulin kappa variable 1-117 (Fragment);Immunoglobulin kappa chain variable 1-88 (Fragment);Immunoglobulin kappa variable 1-99 (Fragment);Ig kappa chain V-II region 26-10	A0A075B5K8_MOUSE;A0A0B4J1I0_MOUSE;A0A140T8M0_MOUSE;A0A140T8N1_MOUSE;F6XWB2_MOUSE;KV2A7_MOUSE	2.53759	0.000115887	UP
Igkv4-91	A0A075B5L2	Immunoglobulin kappa chain variable 4-91 (Fragment);Immunoglobulin kappa chain variable 4-61;Immunoglobulin kappa variable 4-58;Immunoglobulin kappa variable 4-58 (Fragment);Immunoglobulin kappa chain variable 4-61 (Fragment);Ig kappa chain V-IV region S107B	A0A075B5L2_MOUSE;A0A075B5M2_MOUSE;A0A075B5M3_MOUSE;A0A0G2JGI6_MOUSE;A0A0G2JH00_MOUSE;KV4A1_MOUSE	3.34916	0.0015801	UP
Igkv5-39	A0A075B5M7	Immunoglobulin kappa variable 5-39	A0A075B5M7_MOUSE	1.72047	0.00323322	UP
Igkv8-28	A0A075B5N3	Immunoglobulin kappa variable 8-28;Immunoglobulin kappa variable 8-28 (Fragment)	A0A075B5N3_MOUSE;A0A0G2JE47_MOUSE	0.495613	0.0441992	UP
Igkv8-27	A0A075B5N4	Immunoglobulin kappa chain variable 8-27;Immunoglobulin kappa chain variable 8-27 (Fragment);Immunoglobulin kappa chain variable 8-30 (Fragment);Immunoglobulin kappa variable 6-23 (Fragment);Immunoglobulin kappa chain variable 6-25 (Fragment);Immunoglobulin kappa variable 8-21 (Fragment)	A0A075B5N4_MOUSE;A0A0G2JF28_MOUSE;A0A140T8M3_MOUSE;A0A140T8N5_MOUSE;A0A140T8N7_MOUSE;A0A140T8P7_MOUSE	3.95975	0.000311532	UP
Ighg2b	A0A075B5P3	Immunoglobulin heavy constant gamma 2B (Fragment)	A0A075B5P3_MOUSE;A0A0A6YVP0_MOUSE	2.84058	5.89114e-06	UP
Ighg3	A0A075B5P5	Immunoglobulin heavy constant gamma 3 (Fragment);Immunoglobulin heavy constant gamma 3 (Fragment);Ig gamma-3 chain C region;Isoform 2 of Ig gamma-3 chain C region	A0A075B5P5_MOUSE;A0A1Y7VJN6_MOUSE;IGHG3_MOUSE;IGHG3_MOUSE	2.76602	0.000103062	UP
Ighm	A0A075B5P6	Immunoglobulin heavy constant mu (Fragment)	A0A075B5P6_MOUSE;A0A075B6A0_MOUSE	3.95958	1.50921e-06	UP
Ighv4-1	A0A075B5R5	Immunoglobulin heavy variable 4-1 (Fragment)	A0A075B5R5_MOUSE	0.983236	0.022748	UP
Ighv1-18	A0A075B5U4	Immunoglobulin heavy variable V1-18;Immunoglobulin heavy variable V1-18 (Fragment)	A0A075B5U4_MOUSE;A0A0A6YXN4_MOUSE	0.891002	0.0153088	UP
Ighv1-42	A0A075B5V6	Immunoglobulin heavy variable V1-42;Ig heavy chain V region MOPC 104E;Ig heavy chain V region J558;Ig heavy chain V region AC38 205.12	A0A075B5V6_MOUSE;HVM12_MOUSE;HVM13_MOUSE;HVM51_MOUSE	2.60828	2.75513e-05	UP
Ighv1-47	A0A075B5V8	Immunoglobulin heavy variable 1-47;Immunoglobulin heavy variable 1-47 (Fragment)	A0A075B5V8_MOUSE;A0A0A6YY41_MOUSE	2.03448	0.00683135	UP
Ighv1-75	A0A075B5Y2	Immunoglobulin heavy variable 1-75 (Fragment)	A0A075B5Y2_MOUSE	2.39047	0.00154189	UP
Ighv1-81	A0A075B5Y4	Immunoglobulin heavy variable 1-81 (Fragment)	A0A075B5Y4_MOUSE	1.55269	0.000268704	UP
Iglv1	A0A075B663	Immunoglobulin lambda variable 1 (Fragment);Immunoglobulin lambda variable 2;Ig lambda-1 chain V region;Ig lambda-1 chain V region H2020;Ig lambda-1 chain V region S43;Ig lambda-2 chain V region;Ig lambda-2 chain V region MOPC 315	A0A075B663_MOUSE;A0A075B664_MOUSE;LV1A_MOUSE;LV1D_MOUSE;LV1E_MOUSE;LV2A_MOUSE;LV2B_MOUSE	2.85565	3.43155e-05	UP
Igkv13-85	A0A075B666	Immunoglobulin kappa chain variable 13-85 (Fragment);Immunoglobulin kappa chain variable 13-84 (Fragment)	A0A075B666_MOUSE;A0A140T8N3_MOUSE	-0.724202	0.382788	NO
Igha	A0A075B6A3	Immunoglobulin heavy constant alpha (Fragment)	A0A075B6A3_MOUSE;A0A0A6YXW6_MOUSE	2.69699	2.22541e-05	UP
Igkv19-93	A0A075B6D5	Immunoglobulin kappa chain variable 19-93;Immunoglobulin kappa chain variable 19-93 (Fragment)	A0A075B6D5_MOUSE;A0A0G2JFZ3_MOUSE	4.81166	0.0181781	UP
Inpp5j	A0A075B6D7	Phosphatidylinositol 4,5-bisphosphate 5-phosphatase A;Phosphatidylinositol 4,5-bisphosphate 5-phosphatase A;Phosphatidylinositol 4,5-bisphosphate 5-phosphatase A (Fragment)	A0A075B6D7_MOUSE;PI5PA_MOUSE;V9GXL7_MOUSE	0.368678	0.680045	NO
Srgap2	A0A087WNM1	SLIT-ROBO Rho GTPase-activating protein 2	A0A087WNM1_MOUSE;SRGP2_MOUSE	1.48786	1.54745e-08	UP
Cdv3	A0A087WNP6	Protein CDV3;Protein CDV3;Isoform 2 of Protein CDV3	A0A087WNP6_MOUSE;CDV3_MOUSE;CDV3_MOUSE	-0.487698	0.00126442	DOWN
Eloc	A0A087WNT1	Elongin-C;Elongin-C (Fragment);Elongin-C	A0A087WNT1_MOUSE;A0A087WQE6_MOUSE;ELOC_MOUSE	0.097409	0.0204359	UP
Pign	A0A087WNT9	GPI ethanolamine phosphate transferase 1 (Fragment);GPI ethanolamine phosphate transferase 1;GPI ethanolamine phosphate transferase 1;GPI ethanolamine phosphate transferase 1;GPI ethanolamine phosphate transferase 1;Isoform 2 of GPI ethanolamine phosphate transferase 1;Isoform 3 of GPI ethanolamine phosphate transferase 1	A0A087WNT9_MOUSE;A0A087WQ32_MOUSE;A0A087WS03_MOUSE;G3X9F1_MOUSE;PIGN_MOUSE;PIGN_MOUSE;PIGN_MOUSE	1.98924	0.0253271	UP
Agfg1	A0A087WNV1	Arf-GAP domain and FG repeat-containing protein 1;Arf-GAP domain and FG repeat-containing protein 1 (Fragment);Arf-GAP domain and FG repeat-containing protein 1;Arf-GAP domain and FG repeat-containing protein 1;Isoform 1 of Arf-GAP domain and FG repeat-containing protein 1;Isoform 2 of Arf-GAP domain and FG repeat-containing protein 1;Isoform 3 of Arf-GAP domain and FG repeat-containing protein 1	A0A087WNV1_MOUSE;A0A087WR52_MOUSE;A0A087WSR7_MOUSE;AGFG1_MOUSE;AGFG1_MOUSE;AGFG1_MOUSE;AGFG1_MOUSE	0.718956	0.000107856	UP
Clasp1	A0A087WNW8	CLIP-associating protein 1	A0A087WNW8_MOUSE;A0A087WP42_MOUSE;A0A087WQ31_MOUSE;A0A087WQ95_MOUSE;A0A087WRE8_MOUSE;A0A087WRK0_MOUSE;A0A087WS18_MOUSE;J3QP81_MOUSE	-0.454116	7.20534e-08	DOWN
Trip12	A0A087WNZ7	E3 ubiquitin-protein ligase TRIP12	A0A087WNZ7_MOUSE;TRIPC_MOUSE	1.07369	2.63956e-09	UP
Dop1a	A0A087WP61	Protein dopey-1 (Fragment);Protein dopey-1;Protein dopey-1;Isoform 3 of Protein dopey-1;Isoform 5 of Protein dopey-1;Isoform 6 of Protein dopey-1	A0A087WP61_MOUSE;H7BWZ9_MOUSE;DOP1_MOUSE;DOP1_MOUSE;DOP1_MOUSE;DOP1_MOUSE	0.782099	0.0995518	NO
Psmc3	A0A087WPH7	26S proteasome regulatory subunit 6A (Fragment)	A0A087WPH7_MOUSE	0.976491	0.0455071	UP
Apbb1	A0A087WPI2	Amyloid-beta A4 precursor protein-binding family B member 1;Amyloid-beta A4 precursor protein-binding family B member 1;Amyloid-beta A4 precursor protein-binding family B member 1;Amyloid-beta A4 precursor protein-binding family B member 1;Amyloid-beta A4 precursor protein-binding family B member 1;Amyloid-beta A4 precursor protein-binding family B member 1;Amyloid-beta A4 precursor protein-bindi…	A0A087WPI2_MOUSE;A0A087WPS7_MOUSE;A0A087WQC5_MOUSE;A0A087WR62_MOUSE;A0A0R4J2C1_MOUSE;A0A0R4J2C6_MOUSE;A0A1B0GT76_MOUSE;APBB1_MOUSE;APBB1_MOUSE	-2.1871	7.14701e-07	DOWN
Lrrfip1	A0A087WPK3	Leucine-rich repeat flightless-interacting protein 1;Leucine-rich repeat flightless-interacting protein 1;Isoform 2 of Leucine-rich repeat flightless-interacting protein 1	A0A087WPK3_MOUSE;E9Q9T1_MOUSE;LRRF1_MOUSE	-0.436061	0.0691037	NO
Cacna1c	A0A087WPP1	Voltage-dependent L-type calcium channel subunit alpha;Voltage-dependent L-type calcium channel subunit alpha;Voltage-dependent L-type calcium channel subunit alpha;Voltage-dependent L-type calcium channel subunit alpha;Voltage-dependent L-type calcium channel subunit alpha;Voltage-dependent L-type calcium channel subunit alpha;Voltage-dependent L-type calcium channel subunit alpha;Voltage-depend…	A0A087WPP1_MOUSE;A0A087WPZ8_MOUSE;A0A087WQJ4_MOUSE;A0A087WQT9_MOUSE;A0A087WR02_MOUSE;A0A087WRM3_MOUSE;A0A087WRZ6_MOUSE;A0A087WS40_MOUSE;A0A087WS67_MOUSE;A0A087WSE7_MOUSE;C7TQ57_MOUSE;C7TQ59_MOUSE;F7C376_MOUSE;F8WJL1_MOUSE;CAC1C_MOUSE;CAC1C_MOUSE;Q0PCR6_MOUSE	-1.50373	7.20024e-07	DOWN
Abi2	A0A087WPP8	Abl interactor 2;Abl interactor 2 (Fragment);Abl interactor 2;Abl interactor 2;Abi2 protein;Abi2 protein	A0A087WPP8_MOUSE;A0A087WR90_MOUSE;A0A087WRS3_MOUSE;ABI2_MOUSE;Q6AXD2_MOUSE;Q6AXH6_MOUSE	2.07798	7.11129e-05	UP
2410002F23Rik	A0A087WPT9	RIKEN cDNA 2410002F23 gene (Fragment);RIKEN cDNA 2410002F23 gene (Fragment);RIKEN cDNA 2410002F23 gene (Fragment);RIKEN cDNA 2410002F23 gene (Fragment);RIKEN cDNA 2410002F23 gene (Fragment);RIKEN cDNA 2410002F23 gene	A0A087WPT9_MOUSE;A0A087WQ29_MOUSE;D3Z276_MOUSE;D3Z520_MOUSE;D3Z7R5_MOUSE;Q3TE80_MOUSE	1.11047	0.00122432	UP
Ktn1	A0A087WPX0	Kinectin	A0A087WPX0_MOUSE	0.0140689	0.768796	NO
Ilkap	A0A087WPY0	Integrin-linked kinase-associated serine/threonine phosphatase 2C (Fragment);Integrin-linked kinase-associated serine/threonine phosphatase 2C (Fragment);Integrin-linked kinase-associated serine/threonine phosphatase 2C;Isoform 2 of Integrin-linked kinase-associated serine/threonine phosphatase 2C	A0A087WPY0_MOUSE;A0A087WS54_MOUSE;ILKAP_MOUSE;ILKAP_MOUSE	0.487739	0.0162891	UP
Dock10	A0A087WQ86	Dedicator of cytokinesis protein 10;Dedicator of cytokinesis protein 10;Dedicator of cytokinesis protein 10;Dedicator of cytokinesis protein 10;Isoform 2 of Dedicator of cytokinesis protein 10;Isoform 3 of Dedicator of cytokinesis protein 10;Isoform 4 of Dedicator of cytokinesis protein 10	A0A087WQ86_MOUSE;A0A087WRP5_MOUSE;E9QM99_MOUSE;DOC10_MOUSE;DOC10_MOUSE;DOC10_MOUSE;DOC10_MOUSE	2.15619	1.73753e-07	UP
Bclaf1	A0A087WQA0	Bcl-2-associated transcription factor 1;Bcl-2-associated transcription factor 1 (Fragment);Bcl-2-associated transcription factor 1;Bcl-2-associated transcription factor 1;Isoform 2 of Bcl-2-associated transcription factor 1;Isoform 3 of Bcl-2-associated transcription factor 1	A0A087WQA0_MOUSE;A0A087WRN1_MOUSE;F8WI22_MOUSE;BCLF1_MOUSE;BCLF1_MOUSE;BCLF1_MOUSE	1.18254	6.56985e-05	UP
Slc35a4	A0A087WQH8	Probable UDP-sugar transporter protein SLC35A4	A0A087WQH8_MOUSE	-0.626634	4.12437e-05	DOWN
1810009A15Rik	A0A087WQJ5	RIKEN cDNA 1810009A15 gene;Predicted gene, 49416;Uncharacterized protein C11orf98 homolog	A0A087WQJ5_MOUSE;A0A087WRC2_MOUSE;CK098_MOUSE	1.59614	8.15073e-05	UP
Xrn1	A0A087WQN7	5'-3' exoribonuclease 1;5'-3' exoribonuclease 1;5'-3' exoribonuclease 1;Isoform 2 of 5'-3' exoribonuclease 1;Isoform 3 of 5'-3' exoribonuclease 1	A0A087WQN7_MOUSE;F8VQ87_MOUSE;XRN1_MOUSE;XRN1_MOUSE;XRN1_MOUSE	0.741865	0.00245401	UP
Tns1	A0A087WQS0	Tensin 1	A0A087WQS0_MOUSE;A0A1D5RM59_MOUSE;E9Q0S6_MOUSE	-0.907646	5.34897e-07	DOWN
Bzw1	A0A087WQS2	Basic leucine zipper and W2 domain-containing protein 1	A0A087WQS2_MOUSE;BZW1_MOUSE	2.1208	1.3382e-06	UP
Atp5g2	A0A087WQS5	ATP synthase, H+-transporting, mitochondrial F0 complex, subunit C2 (subunit 9) (Fragment);ATP synthase F(0) complex subunit C2, mitochondrial;ATP synthase F(0) complex subunit C3, mitochondrial;ATP synthase F(0) complex subunit C1, mitochondrial	A0A087WQS5_MOUSE;AT5G2_MOUSE;AT5G3_MOUSE;AT5G1_MOUSE	-0.845858	0.00907938	DOWN
Casp8	A0A087WQT6	Caspase-8	A0A087WQT6_MOUSE;CASP8_MOUSE	1.84883	2.73313e-05	UP
Bok	A0A087WR00	Bcl-2-related ovarian killer protein (Fragment);Bcl-2-related ovarian killer protein;Isoform 2 of Bcl-2-related ovarian killer protein	A0A087WR00_MOUSE;BOK_MOUSE;BOK_MOUSE	-0.304931	0.254404	NO
Prob1	A0A087WR45	Proline-rich basic protein 1	A0A087WR45_MOUSE	-3.27968	5.10576e-10	DOWN
Fn1	A0A087WR50	Fibronectin	A0A087WR50_MOUSE	5.9197	2.38812e-07	UP
Mndal	A0A087WRA4	Myeloid cell nuclear differentiation antigen-like protein	A0A087WRA4_MOUSE;MNDAL_MOUSE	1.09357	5.0677e-06	UP
Nudt16	A0A087WRE5	U8 snoRNA-decapping enzyme (Fragment);U8 snoRNA-decapping enzyme (Fragment);U8 snoRNA-decapping enzyme	A0A087WRE5_MOUSE;A0A087WSB5_MOUSE;NUD16_MOUSE	0.735927	9.31324e-07	UP
Adhfe1	A0A087WRE7	Hydroxyacid-oxoacid transhydrogenase, mitochondrial (Fragment);Hydroxyacid-oxoacid transhydrogenase, mitochondrial	A0A087WRE7_MOUSE;HOT_MOUSE	-3.17247	1.86476e-07	DOWN
Pfkfb2	A0A087WRG0	6-phosphofructo-2-kinase/fructose-2,6-bisphosphatase 2;6-phosphofructo-2-kinase/fructose-2,6-bisphosphatase 2;6-phosphofructo-2-kinase/fructose-2, 6-bisphosphatase 2 variant 5;6-phosphofructo-2-kinase/fructose-2,6-bisphosphatase 2;6-phosphofructo-2-kinase/fructose-2, 6-biphosphatase 2	A0A087WRG0_MOUSE;A0A087WRM7_MOUSE;B2Z893_MOUSE;F262_MOUSE;Q6GTL7_MOUSE	-1.59983	4.05085e-08	DOWN
Faim	A0A087WRH2	Fas apoptotic inhibitory molecule 1 (Fragment);Fas apoptotic inhibitory molecule 1	A0A087WRH2_MOUSE;FAIM1_MOUSE	2.41123	8.62054e-06	UP
Pcbp4	A0A087WRH3	Poly(rC)-binding protein 4 (Fragment);Poly(rC)-binding protein 4;Poly(rC)-binding protein 4 (Fragment);Poly(rC)-binding protein 4 (Fragment);Poly(rC)-binding protein 4	A0A087WRH3_MOUSE;A0A0R4J044_MOUSE;A0A1L1SRP9_MOUSE;A0A1L1SUS5_MOUSE;PCBP4_MOUSE	-0.0773992	0.71265	NO
2310022A10Rik	A0A087WRI8	RIKEN cDNA 2310022A10 gene;RIKEN cDNA 2310022A10 gene;RIKEN cDNA 2310022A10 gene;Uncharacterized protein C19orf47 homolog;Isoform 2 of Uncharacterized protein C19orf47 homolog	A0A087WRI8_MOUSE;A0A0R4J2B5_MOUSE;G5E8E3_MOUSE;CS047_MOUSE;CS047_MOUSE	0.0189258	0.951397	NO
Itm2c	A0A087WRM2	Integral membrane protein 2C	A0A087WRM2_MOUSE;ITM2C_MOUSE	1.10465	0.014292	UP
Fat1	A0A087WRT4	FAT atypical cadherin 1	A0A087WRT4_MOUSE;A0A1L1SQU7_MOUSE;F2Z4A3_MOUSE	3.13158	7.55549e-08	UP
Rbbp5	A0A087WRV7	Retinoblastoma-binding protein 5 (Fragment);Retinoblastoma-binding protein 5;Retinoblastoma-binding protein 5	A0A087WRV7_MOUSE;A0A0R4J2B6_MOUSE;RBBP5_MOUSE	1.46071	5.89428e-05	UP
Nucks1	A0A087WRY3	Nuclear ubiquitous casein and cyclin-dependent kinase substrate 1	A0A087WRY3_MOUSE;NUCKS_MOUSE	1.03422	0.00102763	UP
Col6a3	A0A087WS16	Collagen, type VI, alpha 3;Collagen, type VI, alpha 3	A0A087WS16_MOUSE;J3QQ16_MOUSE	0.189361	0.346967	NO
Tent5a	A0A087WS27	Terminal nucleotidyltransferase 5A	A0A087WS27_MOUSE;D3Z5S8_MOUSE	3.21977	2.33258e-09	UP
Sh3bgrl2	A0A087WS96	SH3 domain-binding glutamic acid-rich-like protein;SH3 domain-binding glutamic acid-rich-like protein 2	A0A087WS96_MOUSE;SH3L2_MOUSE	0.261102	0.0659532	NO
Actr3	A0A087WS98	Actin-related protein 3 (Fragment)	A0A087WS98_MOUSE	1.92416	0.00505778	UP
Lrrfip1	A0A087WSF5	Leucine-rich repeat flightless-interacting protein 1 (Fragment)	A0A087WSF5_MOUSE	0.404881	0.108317	NO
Fn1	A0A087WSN6	Fibronectin	A0A087WSN6_MOUSE	5.49068	3.31364e-05	UP
Stat1	A0A087WSP5	Signal transducer and activator of transcription	A0A087WSP5_MOUSE;Q8C3V4_MOUSE	1.72772	8.35184e-07	UP
Relch	A0A087WSS1	RAB11-binding protein RELCH;RAB11-binding protein RELCH;RAB11-binding protein RELCH;Isoform 2 of RAB11-binding protein RELCH	A0A087WSS1_MOUSE;E9QM90_MOUSE;RELCH_MOUSE;RELCH_MOUSE	0.238997	0.108703	NO
Ndufs1	A0A087WSU3	NADH-ubiquinone oxidoreductase 75 kDa subunit, mitochondrial (Fragment)	A0A087WSU3_MOUSE	-1.77517	8.77076e-09	DOWN
Gcdh	A0A0A0MQ68	Glutaryl-CoA dehydrogenase, mitochondrial;Glutaryl-CoA dehydrogenase, mitochondrial	A0A0A0MQ68_MOUSE;GCDH_MOUSE	-2.22076	1.4517e-10	DOWN
Slc25a35	A0A0A0MQ70	Solute carrier family 25 member 35	A0A0A0MQ70_MOUSE;S2535_MOUSE	-1.20936	8.27899e-08	DOWN
Prrc2c	A0A0A0MQ79	Protein PRRC2C;Protein PRRC2C;Isoform 5 of Protein PRRC2C;Protein PRRC2C;Protein PRRC2C	A0A0A0MQ79_MOUSE;PRC2C_MOUSE;PRC2C_MOUSE;S4R294_MOUSE;S4R2J9_MOUSE	0.277383	0.0119219	UP
Spata5	A0A0A0MQ80	ATPase family protein 2 homolog	A0A0A0MQ80_MOUSE;A0A0G2JFY0_MOUSE;AFG2H_MOUSE	-0.234228	0.162527	NO
Pitpnc1	A0A0A0MQ88	Cytoplasmic phosphatidylinositol transfer protein 1;Cytoplasmic phosphatidylinositol transfer protein 1;Isoform 2 of Cytoplasmic phosphatidylinositol transfer protein 1;Isoform 3 of Cytoplasmic phosphatidylinositol transfer protein 1;Cytoplasmic phosphatidylinositol transfer protein 1 (Fragment)	A0A0A0MQ88_MOUSE;PITC1_MOUSE;PITC1_MOUSE;PITC1_MOUSE;X1WI19_MOUSE	-0.0211854	0.860517	NO
S100a13	A0A0A0MQ90	Protein S100-A13	A0A0A0MQ90_MOUSE;S10AD_MOUSE	1.10181	5.16979e-06	UP
Tuba4a	A0A0A0MQA5	Tubulin alpha chain (Fragment);Tubulin alpha-4A chain	A0A0A0MQA5_MOUSE;TBA4A_MOUSE	-0.735708	2.02059e-05	DOWN
Mapt	A0A0A0MQC7	Microtubule-associated protein;Microtubule-associated protein;Microtubule-associated protein tau	A0A0A0MQC7_MOUSE;A2A5Y6_MOUSE;TAU_MOUSE	-3.15913	5.96286e-12	DOWN
Tdrd7	A0A0A0MQD1	Tudor domain-containing protein 7	A0A0A0MQD1_MOUSE;TDRD7_MOUSE	1.72931	0.00318735	UP
9530068E07Rik	A0A0A0MQD4	RIKEN cDNA 9530068E07 gene;Keratinocyte-associated transmembrane protein 2	A0A0A0MQD4_MOUSE;KCT2_MOUSE	1.54163	4.04543e-09	UP
Ralgapa2	A0A0A0MQD7	Ral GTPase-activating protein subunit alpha-2;Ral GTPase-activating protein subunit alpha-2;Ral GTPase-activating protein subunit alpha-2;Isoform 2 of Ral GTPase-activating protein subunit alpha-2;Ral GTPase-activating protein subunit alpha-2 (Fragment)	A0A0A0MQD7_MOUSE;A0A2I3BPN8_MOUSE;RGPA2_MOUSE;RGPA2_MOUSE;F7CGP0_MOUSE	-0.329807	0.0577935	NO
Otud6b	A0A0A0MQF5	Deubiquitinase OTUD6B	A0A0A0MQF5_MOUSE;OTU6B_MOUSE	-0.0162625	0.85035	NO
Matn2	A0A0A0MQM7	Matrilin-2;Matrilin-2;Matrilin-2;Isoform 2 of Matrilin-2	A0A0A0MQM7_MOUSE;A0A2I3BRF3_MOUSE;MATN2_MOUSE;MATN2_MOUSE	3.2657	1.59665e-09	UP
Krtcap2	A0A0A0MQN1	Keratinocyte-associated protein 2	A0A0A0MQN1_MOUSE;KTAP2_MOUSE	3.12489	4.05519e-12	UP
Atg7	A0A0A0MQN4	Ubiquitin-like modifier-activating enzyme ATG7	A0A0A0MQN4_MOUSE;ATG7_MOUSE	2.1722	4.18173e-08	UP
Ttc28	A0A0A0MQN9	Tetratricopeptide repeat protein 28	A0A0A0MQN9_MOUSE;TTC28_MOUSE	1.38742	0.000260811	UP
Surf1	A0A0A6YVR9	SURF1-like protein (Fragment);Surfeit locus protein 1	A0A0A6YVR9_MOUSE;SURF1_MOUSE	-1.2978	1.31244e-11	DOWN
Tmco1	A0A0A6YVS2	Calcium load-activated calcium channel (Fragment);Calcium load-activated calcium channel	A0A0A6YVS2_MOUSE;TMCO1_MOUSE	0.571393	1.00062e-07	UP
Gm9774	A0A0A6YVU8	Predicted pseudogene 9774;Proteasomal ubiquitin receptor ADRM1	A0A0A6YVU8_MOUSE;ADRM1_MOUSE	0.791299	2.0229e-06	UP
Mapkap1	A0A0A6YVX6	Target of rapamycin complex 2 subunit MAPKAP1 (Fragment);Target of rapamycin complex 2 subunit MAPKAP1 (Fragment);Target of rapamycin complex 2 subunit MAPKAP1;Isoform 2 of Target of rapamycin complex 2 subunit MAPKAP1	A0A0A6YVX6_MOUSE;A0A0A6YW60_MOUSE;SIN1_MOUSE;SIN1_MOUSE	1.00662	2.9714e-05	UP
Ssr2	A0A0A6YVZ1	Translocon-associated protein subunit beta	A0A0A6YVZ1_MOUSE;A0A0A6YXB7_MOUSE;SSRB_MOUSE	3.05013	7.50738e-09	UP
Usp4	A0A0A6YW28	Ubiquitin carboxyl-terminal hydrolase;Ubiquitin carboxyl-terminal hydrolase 4	A0A0A6YW28_MOUSE;UBP4_MOUSE	0.308384	0.000584156	UP
Map4k4	A0A0A6YW53	Mitogen-activated protein kinase kinase kinase kinase 4;Mitogen-activated protein kinase kinase kinase kinase 4;Mitogen-activated protein kinase kinase kinase kinase 4;Map4k4 protein;Map4k4 protein;Mitogen-activated protein kinase kinase kinase kinase 4;Mitogen-activated protein kinase kinase kinase kinase 4	A0A0A6YW53_MOUSE;A0A0A6YWM8_MOUSE;A0A0A6YWR8_MOUSE;B2RUE8_MOUSE;B7ZNR9_MOUSE;E9PVG7_MOUSE;F8VPL5_MOUSE	1.15566	4.26374e-07	UP
Lcn2	A0A0A6YW77	Neutrophil gelatinase-associated lipocalin (Fragment);Neutrophil gelatinase-associated lipocalin	A0A0A6YW77_MOUSE;NGAL_MOUSE	4.01801	0.00174747	UP
Cnih4	A0A0A6YW87	Protein cornichon homolog 4	A0A0A6YW87_MOUSE;CNIH4_MOUSE	-0.588997	0.0409099	DOWN
Rapgef2	A0A0A6YWG7	Rap guanine nucleotide exchange factor 2;Rap guanine nucleotide exchange factor (GEF) 6;Rap guanine nucleotide exchange factor (GEF) 6;Rap guanine nucleotide exchange factor 2;Rap guanine nucleotide exchange factor (GEF) 6;Rap guanine nucleotide exchange factor (GEF) 6;Rap guanine nucleotide exchange factor (GEF) 6;Rap guanine nucleotide exchange factor (GEF) 6;Rap guanine nucleotide exchange fac…	A0A0A6YWG7_MOUSE;A0A5F8MPT3_MOUSE;B2RUJ6_MOUSE;E9QNQ4_MOUSE;Q5NCJ0_MOUSE;Q5NCJ1_MOUSE;Q5NCJ4_MOUSE;Q5NCJ5_MOUSE;RPGF2_MOUSE	0.942784	0.00451187	UP
Clasp1	A0A0A6YWK1	CLIP-associating protein 1 (Fragment)	A0A0A6YWK1_MOUSE	-1.27345	1.5852e-05	DOWN
Rab3gap2	A0A0A6YWM5	Rab3 GTPase-activating protein non-catalytic subunit	A0A0A6YWM5_MOUSE;E9QKE4_MOUSE	1.42422	3.02655e-10	UP
Txndc9	A0A0A6YWP9	Thioredoxin domain-containing protein 9 (Fragment);Thioredoxin domain-containing protein 9;Thioredoxin domain-containing protein 9	A0A0A6YWP9_MOUSE;A0A0A6YXY0_MOUSE;TXND9_MOUSE	2.47439	7.79382e-06	UP
Usp19	A0A0A6YWX1	Ubiquitin carboxyl-terminal hydrolase 19;Ubiquitin carboxyl-terminal hydrolase 19;Ubiquitin carboxyl-terminal hydrolase 19;Ubiquitin carboxyl-terminal hydrolase 19;Isoform 2 of Ubiquitin carboxyl-terminal hydrolase 19	A0A0A6YWX1_MOUSE;E9Q9M5_MOUSE;J3KMM1_MOUSE;UBP19_MOUSE;UBP19_MOUSE	0.464414	0.000868981	UP
Atp6v1h	A0A0A6YX18	V-type proton ATPase subunit H	A0A0A6YX18_MOUSE;VATH_MOUSE	1.52972	1.23181e-08	UP
Lman2l	A0A0A6YX25	VIP36-like protein (Fragment);VIP36-like protein;VIP36-like protein (Fragment);VIP36-like protein	A0A0A6YX25_MOUSE;D3Z4P2_MOUSE;F6QN75_MOUSE;LMA2L_MOUSE	1.00563	2.94109e-08	UP
Slc38a3	A0A0A6YX60	Sodium-coupled neutral amino acid transporter 3 (Fragment);Sodium-coupled neutral amino acid transporter 3	A0A0A6YX60_MOUSE;S38A3_MOUSE	-1.69428	4.45665e-05	DOWN
Mbnl1	A0A0A6YXE3	Muscleblind-like protein 1	A0A0A6YXE3_MOUSE;G3X9Q0_MOUSE;MBNL1_MOUSE	0.048342	0.694246	NO
Stx6	A0A0A6YXG0	Syntaxin-6;Syntaxin-6;Isoform 2 of Syntaxin-6	A0A0A6YXG0_MOUSE;STX6_MOUSE;STX6_MOUSE	0.173354	0.310581	NO
Osbpl9	A0A0A6YXH3	Oxysterol-binding protein;Oxysterol-binding protein-related protein 9;Isoform 2 of Oxysterol-binding protein-related protein 9;Oxysterol-binding protein;Oxysterol-binding protein;Oxysterol-binding protein;Oxysterol-binding protein	A0A0A6YXH3_MOUSE;OSBL9_MOUSE;OSBL9_MOUSE;E9PXZ2_MOUSE;E9Q6C1_MOUSE;F6UHR6_MOUSE;Q5FWX7_MOUSE	0.967152	2.38366e-08	UP
Cep170	A0A0A6YXK7	Centrosomal protein of 170 kDa (Fragment);Centrosomal protein of 170 kDa;Centrosomal protein of 170 kDa	A0A0A6YXK7_MOUSE;H7BX26_MOUSE;CE170_MOUSE	0.356877	0.409894	NO
Lrba	A0A0A6YXL6	Lipopolysaccharide-responsive and beige-like anchor protein;Lipopolysaccharide-responsive and beige-like anchor protein;Lipopolysaccharide-responsive and beige-like anchor protein;Isoform 2 of Lipopolysaccharide-responsive and beige-like anchor protein	A0A0A6YXL6_MOUSE;E9Q3Y4_MOUSE;LRBA_MOUSE;LRBA_MOUSE	0.0318597	0.854604	NO
Cept1	A0A0A6YXR0	Choline/ethanolaminephosphotransferase 1 (Fragment);Choline/ethanolaminephosphotransferase 1;Isoform 2 of Choline/ethanolaminephosphotransferase 1	A0A0A6YXR0_MOUSE;CEPT1_MOUSE;CEPT1_MOUSE	1.4196	8.7481e-06	UP
Tgfb2	A0A0A6YXU9	Transforming growth factor beta;Transforming growth factor beta-2 proprotein	A0A0A6YXU9_MOUSE;TGFB2_MOUSE	2.05795	3.01106e-05	UP
Ntmt1	A0A0A6YXY1	N-terminal Xaa-Pro-Lys N-methyltransferase 1 (Fragment);N-terminal Xaa-Pro-Lys N-methyltransferase 1 (Fragment);N-terminal Xaa-Pro-Lys N-methyltransferase 1	A0A0A6YXY1_MOUSE;A2APZ3_MOUSE;NTM1A_MOUSE	0.774724	1.80325e-05	UP
Ncam1	A0A0A6YY47	Neural cell adhesion molecule 1;Isoform 2 of Neural cell adhesion molecule 1	A0A0A6YY47_MOUSE;NCAM1_MOUSE	3.41535	1.03818e-06	UP
Ighg2c	A0A0A6YY53	Immunoglobulin heavy constant gamma 2C (Fragment);Immunoglobulin heavy constant gamma 2C (Fragment);Ig gamma-2A chain C region secreted form	A0A0A6YY53_MOUSE;F6TQW2_MOUSE;GCAB_MOUSE	4.68334	0.000989307	UP
Rbm6	A0A0A6YY54	RNA-binding motif protein 6 (Fragment);RNA-binding motif protein 6;RNA-binding motif protein 6	A0A0A6YY54_MOUSE;Q3ULB0_MOUSE;S4R1W5_MOUSE	0.353787	0.616051	NO
Pcdh7	A0A0A6YY83	Protocadherin 7	A0A0A6YY83_MOUSE;A2RS43_MOUSE;E9Q2S0_MOUSE	1.07444	0.00101559	UP
Snw1	A0A0B4J1E2	SNW domain-containing protein 1	A0A0B4J1E2_MOUSE;SNW1_MOUSE	0.736968	0.00480579	UP
Uck2	A0A0B4J1E5	Uridine-cytidine kinase 2 (Fragment);Uridine-cytidine kinase 2	A0A0B4J1E5_MOUSE;UCK2_MOUSE	1.75962	1.93931e-07	UP
Itga11	A0A0B4J1F0	Integrin alpha-11	A0A0B4J1F0_MOUSE;ITA11_MOUSE	3.67926	1.19896e-09	UP
Fcgr2b	A0A0B4J1G1	Fc receptor, IgG, low affinity IIb;Isoform IIB2 of Low affinity immunoglobulin gamma Fc region receptor II	A0A0B4J1G1_MOUSE;FCGR2_MOUSE	3.93418	1.63266e-06	UP
Igkv2-137	A0A0B4J1H6	Immunoglobulin kappa chain variable 2-137 (Fragment);Ig kappa chain V-II region 7S34.1	A0A0B4J1H6_MOUSE;KV2A6_MOUSE	2.26264	0.00315436	UP
Igkv1-135	A0A0B4J1H7	Immunoglobulin kappa variable 1-135 (Fragment);Immunoglobulin kappa variable 1-133 (Fragment)	A0A0B4J1H7_MOUSE;A0A0B4J1H8_MOUSE	3.38186	0.0162317	UP
Igkv16-104	A0A0B4J1I1	Immunoglobulin kappa variable 16-104 (Fragment)	A0A0B4J1I1_MOUSE	2.28706	2.53695e-07	UP
Igkv4-55	A0A0B4J1I9	Immunoglobulin kappa variable 4-55 (Fragment)	A0A0B4J1I9_MOUSE	1.56983	0.0308262	UP
Ighv9-3	A0A0B4J1J5	Immunoglobulin heavy variable V9-3 (Fragment)	A0A0B4J1J5_MOUSE	1.12867	0.0862244	NO
Fcgr3	A0A0B4J1M6	Low affinity immunoglobulin gamma Fc region receptor III	A0A0B4J1M6_MOUSE;E9PUV2_MOUSE	2.94647	0.000460195	UP
Eef1akmt1	A0A0D2X7Z2	EEF1A lysine methyltransferase 1	A0A0D2X7Z2_MOUSE;EFMT1_MOUSE	-0.718592	1.54842e-08	DOWN
Adgre5	A0A0D9SEG8	Adhesion G protein-coupled receptor E5;Adhesion G protein-coupled receptor E5;Adhesion G protein-coupled receptor E5;Adhesion G protein-coupled receptor E5;CD97 antigen;Isoform 2 of CD97 antigen;Isoform 3 of CD97 antigen	A0A0D9SEG8_MOUSE;E9QJS7_MOUSE;E9QMJ5_MOUSE;Q9DC42_MOUSE;CD97_MOUSE;CD97_MOUSE;CD97_MOUSE	1.69936	7.93578e-07	UP
Ldah	A0A0F6AIX5	Lipid droplet-associated hydrolase	A0A0F6AIX5_MOUSE	-0.224603	0.0409275	DOWN
Lrrc2	A0A0G2JDG6	Leucine-rich repeat-containing protein 2 (Fragment);Leucine-rich repeat-containing protein 2;Leucine-rich repeat-containing protein 2	A0A0G2JDG6_MOUSE;A0A0R4J0F2_MOUSE;LRRC2_MOUSE	-0.63316	0.00374667	DOWN
Ift22	A0A0G2JDJ1	Intraflagellar transport protein 22 homolog;Intraflagellar transport protein 22 homolog (Fragment);Intraflagellar transport protein 22 homolog (Fragment);Intraflagellar transport protein 22 homolog	A0A0G2JDJ1_MOUSE;A0A0G2JF44_MOUSE;A0A0H2UKB7_MOUSE;IFT22_MOUSE	1.48229	0.000789972	UP
Myl3	A0A0G2JDM3	Myosin light chain 3	A0A0G2JDM3_MOUSE	-2.19994	1.65083e-07	DOWN
Anapc5	A0A0G2JDM7	Anaphase-promoting complex subunit 5;Anaphase-promoting complex subunit 5;Anaphase-promoting complex subunit 5;Anaphase-promoting complex subunit 5;Isoform 2 of Anaphase-promoting complex subunit 5	A0A0G2JDM7_MOUSE;A0A0G2JE03_MOUSE;Q3TWF7_MOUSE;APC5_MOUSE;APC5_MOUSE	1.45588	2.7963e-08	UP
Hax1	A0A0G2JDP0	HCLS1-associated protein X-1	A0A0G2JDP0_MOUSE;A0A0G2JE46_MOUSE;HAX1_MOUSE	-0.748313	3.44981e-05	DOWN
Gbp6	A0A0G2JDV3	Guanylate-binding protein 6;Predicted gene 43302	A0A0G2JDV3_MOUSE;L7N1X8_MOUSE	-0.602726	0.000880964	DOWN
Rps27	A0A0G2JDW7	40S ribosomal protein S27 (Fragment);40S ribosomal protein S27	A0A0G2JDW7_MOUSE;RS27_MOUSE	1.18516	2.92554e-07	UP
Nexn	A0A0G2JDY6	Nexilin (Fragment)	A0A0G2JDY6_MOUSE	-0.537848	4.5512e-08	DOWN
Antxr2	A0A0G2JE26	Anthrax toxin receptor;Anthrax toxin receptor 2	A0A0G2JE26_MOUSE;ANTR2_MOUSE	-0.178935	0.203269	NO
Ube2d3	A0A0G2JE32	Ubiquitin-conjugating enzyme E2 D3 (Fragment);Ubiquitin-conjugating enzyme E2 D3;Ubiquitin-conjugating enzyme E2 D3	A0A0G2JE32_MOUSE;A0A0G2JGL0_MOUSE;UB2D3_MOUSE	1.22488	0.0073932	UP
Ddx20	A0A0G2JE88	Probable ATP-dependent RNA helicase DDX20	A0A0G2JE88_MOUSE;DDX20_MOUSE	1.01752	0.0199959	UP
Iglc1	A0A0G2JE99	Immunoglobulin lambda constant 1 (Fragment);Ig lambda-1 chain C region	A0A0G2JE99_MOUSE;LAC1_MOUSE	2.10789	0.00147793	UP
Khdc4	A0A0G2JEG2	KH homology domain-containing protein 4;KH homology domain-containing protein 4;Isoform 2 of KH homology domain-containing protein 4;Isoform 3 of KH homology domain-containing protein 4	A0A0G2JEG2_MOUSE;KHDC4_MOUSE;KHDC4_MOUSE;KHDC4_MOUSE	1.98729	0.00519766	UP
Slc35f6	A0A0G2JEG3	Solute carrier family 35 member F6	A0A0G2JEG3_MOUSE;S35F6_MOUSE	0.75419	0.000917589	UP
Crip1	A0A0G2JEK2	Cysteine-rich protein 1	A0A0G2JEK2_MOUSE;CRIP1_MOUSE	0.849638	0.00459777	UP
Agap3	A0A0G2JER6	Arf-GAP with GTPase, ANK repeat and PH domain-containing protein 3 (Fragment);Arf-GAP with GTPase, ANK repeat and PH domain-containing protein 3;Arf-GAP with GTPase, ANK repeat and PH domain-containing protein 3	A0A0G2JER6_MOUSE;F8VQE9_MOUSE;AGAP3_MOUSE	1.63015	3.83345e-05	UP
Tyms	A0A0G2JF03	Thymidylate synthase (Fragment);Thymidylate synthase (Fragment);Thymidylate synthase;Thymidylate synthase;Thymidylate synthase	A0A0G2JF03_MOUSE;A0A0G2JF31_MOUSE;A0A0G2JGG2_MOUSE;D6RCW9_MOUSE;TYSY_MOUSE	2.99275	1.22273e-05	UP
Ccdc12	A0A0G2JF16	Coiled-coil domain-containing protein 12 (Fragment);Coiled-coil domain-containing protein 12	A0A0G2JF16_MOUSE;CCD12_MOUSE	2.62962	9.05906e-05	UP
Tdrkh	A0A0G2JFB2	Tudor and KH domain-containing protein	A0A0G2JFB2_MOUSE;A0A0G2JFE0_MOUSE;TDRKH_MOUSE	-0.712981	0.000404408	DOWN
Nexn	A0A0G2JFD8	Nexilin	A0A0G2JFD8_MOUSE	-0.321286	0.000570695	DOWN
Map4	A0A0G2JFH2	Microtubule-associated protein (Fragment)	A0A0G2JFH2_MOUSE	-2.71595	3.74933e-10	DOWN
Ints3	A0A0G2JFJ6	Integrator complex subunit 3	A0A0G2JFJ6_MOUSE;INT3_MOUSE	0.597908	0.0111833	UP
Cox19	A0A0G2JFK4	Cytochrome c oxidase assembly protein COX19	A0A0G2JFK4_MOUSE;COX19_MOUSE	-2.65235	6.01887e-08	DOWN
Nbeal2	A0A0G2JFQ4	Neurobeachin-like protein 2;Neurobeachin-like protein 2;Neurobeachin-like protein 2 (Fragment);Neurobeachin-like protein 2 (Fragment);Neurobeachin-like protein 2;Isoform 2 of Neurobeachin-like protein 2	A0A0G2JFQ4_MOUSE;E9Q9L6_MOUSE;F6VTL9_MOUSE;F6ZZB1_MOUSE;NBEL2_MOUSE;NBEL2_MOUSE	1.42663	0.00191832	UP
Rufy3	A0A0G2JFT8	Protein RUFY3;Protein RUFY3;Isoform 2 of Protein RUFY3;Isoform 3 of Protein RUFY3;Isoform 4 of Protein RUFY3	A0A0G2JFT8_MOUSE;RUFY3_MOUSE;RUFY3_MOUSE;RUFY3_MOUSE;RUFY3_MOUSE	0.492065	1.03e-05	UP
Lrrfip2	A0A0G2JFV5	Leucine-rich repeat flightless-interacting protein 2	A0A0G2JFV5_MOUSE	-1.6671	0.000182465	DOWN
Fubp1	A0A0G2JFY5	Far upstream element-binding protein 1	A0A0G2JFY5_MOUSE;A0A0G2JGW9_MOUSE;Q3TUE1_MOUSE;Q3UUU2_MOUSE;FUBP1_MOUSE	0.333761	0.00105509	UP
Gna12	A0A0G2JG40	Guanine nucleotide-binding protein subunit alpha-12 (Fragment);Guanine nucleotide-binding protein subunit alpha-12	A0A0G2JG40_MOUSE;GNA12_MOUSE	0.253381	0.118533	NO
S100a4	A0A0G2JGD2	Protein S100-A4 (Fragment);Protein S100-A4	A0A0G2JGD2_MOUSE;S10A4_MOUSE	4.00009	1.05073e-07	UP
Dhx30	A0A0G2JGL8	ATP-dependent RNA helicase DHX30;ATP-dependent RNA helicase DHX30;Isoform 2 of ATP-dependent RNA helicase DHX30;Isoform 3 of ATP-dependent RNA helicase DHX30	A0A0G2JGL8_MOUSE;DHX30_MOUSE;DHX30_MOUSE;DHX30_MOUSE	0.359092	6.33885e-06	UP
Nras	A0A0G2JGP4	GTPase NRas (Fragment);GTPase NRas;GTPase NRas	A0A0G2JGP4_MOUSE;RASN_MOUSE;Q9D091_MOUSE	0.902904	6.89044e-07	UP
Nub1	A0A0G2JGQ4	NEDD8 ultimate buster 1	A0A0G2JGQ4_MOUSE;NUB1_MOUSE	-0.657326	0.0158468	DOWN
Dclk1	A0A0G2JGQ6	Serine/threonine-protein kinase DCLK1;Dclk1 protein;Serine/threonine-protein kinase DCLK1;Isoform 2 of Serine/threonine-protein kinase DCLK1	A0A0G2JGQ6_MOUSE;Q80VB6_MOUSE;DCLK1_MOUSE;DCLK1_MOUSE	3.65683	7.50473e-08	UP
Iglc3	A0A0G2JGQ8	Ig lambda-3 chain C region (Fragment);Ig lambda-2 chain C region;Ig lambda-3 chain C region;Ig lambda-2 chain C region (Fragment)	A0A0G2JGQ8_MOUSE;LAC2_MOUSE;LAC3_MOUSE;Q99JC1_MOUSE	2.61344	2.07605e-05	UP
Camk2d	A0A0G2JGS4	Calcium/calmodulin-dependent protein kinase type II subunit delta	A0A0G2JGS4_MOUSE;E9Q1T1_MOUSE;KCC2D_MOUSE	0.0545341	0.339193	NO
Tm4sf1	A0A0G2JGU1	Transmembrane 4 L6 family member 1 (Fragment);Transmembrane 4 L6 family member 1	A0A0G2JGU1_MOUSE;T4S1_MOUSE	0.722607	0.00139245	UP
Adgrl4	A0A0G2JGY1	Adhesion G protein-coupled receptor L4 (Fragment);Adhesion G protein-coupled receptor L4	A0A0G2JGY1_MOUSE;AGRL4_MOUSE	-1.15842	0.159291	NO
Commd8	A0A0G2JH18	COMM domain-containing protein 8	A0A0G2JH18_MOUSE;COMD8_MOUSE	1.75578	2.44795e-05	UP
Ehmt1	A0A0H2UH19	Histone-lysine N-methyltransferase EHMT1;Histone-lysine N-methyltransferase EHMT1;Histone-lysine N-methyltransferase EHMT1;Isoform 2 of Histone-lysine N-methyltransferase EHMT1;Isoform 3 of Histone-lysine N-methyltransferase EHMT1;Histone-lysine N-methyltransferase EHMT1	A0A0H2UH19_MOUSE;E9Q5A3_MOUSE;EHMT1_MOUSE;EHMT1_MOUSE;EHMT1_MOUSE;Z4YJZ7_MOUSE	0.980996	0.00695657	UP
Cpeb2	A0A0H2UH22	Cytoplasmic polyadenylation element-binding protein 2;Cytoplasmic polyadenylation element-binding protein 3;Cytoplasmic polyadenylation element-binding protein 3;Cytoplasmic polyadenylation element-binding protein 3;Cytoplasmic polyadenylation element-binding protein 2;Cytoplasmic polyadenylation element-binding protein 2;Cytoplasmic polyadenylation element-binding protein 3 (Fragment);Cytoplasmi…	A0A0H2UH22_MOUSE;A0A0R4J102_MOUSE;D3Z1R6_MOUSE;D3Z5R9_MOUSE;E9Q5X2_MOUSE;E9Q969_MOUSE;F6T0J8_MOUSE;CPEB3_MOUSE;CPEB3_MOUSE;CPEB3_MOUSE;CPEB3_MOUSE;CPEB3_MOUSE;CPEB2_MOUSE	-1.3949	0.00130044	DOWN
Ckm	A0A0J9YKD4	Creatine kinase M-type	A0A0J9YKD4_MOUSE	-0.00872077	0.985053	NO
Pf4	A0A0J9YTR7	Platelet factor 4	A0A0J9YTR7_MOUSE;PLF4_MOUSE	2.6235	1.50919e-07	UP
Tcf4	A0A0J9YTR9	Transcription factor 4;Transcription factor 4;Transcription factor 4;Transcription factor 4;Transcription factor 4;Transcription factor 4 (Fragment);Transcription factor 4;Transcription factor 4;Transcription factor 4;Transcription factor 4 (Fragment);Transcription factor 4 (Fragment);Transcription factor 4 (Fragment);Transcription factor 4 (Fragment);Transcription factor 4;Transcription factor 4…	A0A0J9YTR9_MOUSE;A0A0J9YTU7_MOUSE;A0A0J9YTW1_MOUSE;A0A0J9YU37_MOUSE;A0A0J9YU89_MOUSE;A0A0J9YU91_MOUSE;A0A0J9YUG4_MOUSE;A0A0J9YUK1_MOUSE;A0A0J9YUP9_MOUSE;A0A0J9YUR0_MOUSE;A0A0J9YUT3_MOUSE;A0A0J9YUT7_MOUSE;A0A0J9YUX6_MOUSE;A0A0J9YUZ0_MOUSE;A0A0J9YV50_MOUSE;A0A0J9YVB3_MOUSE;A0A0J9YVG2_MOUSE;A0A0J9YVI1_MOUSE;E9Q8G4_MOUSE;ITF2_MOUSE;ITF2_MOUSE;ITF2_MOUSE;Q91YV0_MOUSE	-0.511557	0.0928121	NO
Tspan9	A0A0J9YTS4	Tetraspanin (Fragment);Tetraspanin (Fragment);Tetraspanin-9	A0A0J9YTS4_MOUSE;D3YXN7_MOUSE;TSN9_MOUSE	0.129867	0.203285	NO
Khk	A0A0J9YTU1	Ketohexokinase (Fragment);Ketohexokinase	A0A0J9YTU1_MOUSE;E9Q1Q9_MOUSE	-2.69872	3.70028e-05	DOWN
Specc1	A0A0J9YTU3	Cytospin-B;Cytospin-B;Cytospin-B;Isoform 4 of Cytospin-B	A0A0J9YTU3_MOUSE;A0A0J9YUR2_MOUSE;CYTSB_MOUSE;CYTSB_MOUSE	2.12924	2.34219e-07	UP
Rbpj	A0A0J9YTV5	Recombining-binding protein suppressor of hairless;Recombining-binding protein suppressor of hairless;Recombining binding protein suppressor of hairless;Isoform 2 of Recombining binding protein suppressor of hairless;Recombining-binding protein suppressor of hairless	A0A0J9YTV5_MOUSE;E9Q7W0_MOUSE;SUH_MOUSE;SUH_MOUSE;Q3U6F1_MOUSE	2.82618	3.50171e-07	UP
40787	A0A0J9YTY0	Septin 11;Septin 11;Septin-11;Isoform 2 of Septin-11;Isoform 3 of Septin-11	A0A0J9YTY0_MOUSE;A0A0J9YUL3_MOUSE;SEP11_MOUSE;SEP11_MOUSE;SEP11_MOUSE	2.20512	1.49439e-14	UP
Thap4	A0A0J9YU08	THAP domain-containing protein 4	A0A0J9YU08_MOUSE;THAP4_MOUSE	-2.27831	0.00026243	DOWN
Ctbp1	A0A0J9YU62	C-terminal-binding protein 1;C-terminal-binding protein 1;Isoform 2 of C-terminal-binding protein 1	A0A0J9YU62_MOUSE;CTBP1_MOUSE;CTBP1_MOUSE	0.802822	8.66499e-06	UP
Ociad2	A0A0J9YU93	OCIA domain-containing protein 2	A0A0J9YU93_MOUSE;OCAD2_MOUSE	-0.043727	0.874212	NO
Dnm1	A0A0J9YUE9	Dynamin-1;Dynamin-1;Dynamin-1;Isoform 3 of Dynamin-1;Isoform 4 of Dynamin-1;Isoform 5 of Dynamin-1;Isoform 6 of Dynamin-1	A0A0J9YUE9_MOUSE;A0A0J9YUN4_MOUSE;DYN1_MOUSE;DYN1_MOUSE;DYN1_MOUSE;DYN1_MOUSE;DYN1_MOUSE	1.21984	4.61174e-06	UP
Ube2a	A0A0J9YUN2	Ubiquitin-conjugating enzyme E2 A	A0A0J9YUN2_MOUSE;Q3TQ27_MOUSE;UBE2A_MOUSE	-0.0840259	0.848441	NO
Hgfac	A0A0J9YUY6	Hepatocyte growth factor activator (Fragment);Hepatocyte growth factor activator	A0A0J9YUY6_MOUSE;HGFA_MOUSE	2.18539	4.624e-06	UP
Hmgb1	A0A0J9YUZ4	High mobility group protein B1 (Fragment);High mobility group protein B1	A0A0J9YUZ4_MOUSE;HMGB1_MOUSE	1.27188	5.20003e-10	UP
Rab28	A0A0J9YV85	Ras-related protein Rab-28	A0A0J9YV85_MOUSE;RAB28_MOUSE;Q9CZQ8_MOUSE	0.146986	0.526453	NO
Tbl1xr1	A0A0J9YV90	F-box-like/WD repeat-containing protein TBL1XR1	A0A0J9YV90_MOUSE;TBL1R_MOUSE	1.89559	2.88001e-11	UP
Ppm1g	A0A0J9YVG0	Protein phosphatase 1G	A0A0J9YVG0_MOUSE;PPM1G_MOUSE	0.989064	6.72721e-09	UP
Brca2	A0A0J9YVI7	Breast cancer type 2 susceptibility protein homolog (Fragment);Breast cancer type 2 susceptibility protein homolog	A0A0J9YVI7_MOUSE;BRCA2_MOUSE	1.6807	6.64512e-06	UP
Lias	A0A0M3HEP3	Lipoyl synthase, mitochondrial;Lipoyl synthase, mitochondrial	A0A0M3HEP3_MOUSE;LIAS_MOUSE	-1.72117	1.84043e-07	DOWN
Atp8a1	A0A0M3HEP7	Phospholipid-transporting ATPase;Phospholipid-transporting ATPase IA;Isoform 2 of Phospholipid-transporting ATPase IA;Isoform 3 of Phospholipid-transporting ATPase IA	A0A0M3HEP7_MOUSE;AT8A1_MOUSE;AT8A1_MOUSE;AT8A1_MOUSE	-0.43838	0.000375008	DOWN
Vkorc1l1	A0A0M3HEP8	Vitamin K epoxide reductase complex subunit 1-like protein 1	A0A0M3HEP8_MOUSE;VKORL_MOUSE	0.775396	1.53628e-05	UP
Txnrd2	A0A0M3HEQ0	Thioredoxin reductase 2, mitochondrial;Thioredoxin reductase 2, mitochondrial;Thioredoxin reductase 2, mitochondrial;Thioredoxin reductase 2, mitochondrial;Thioredoxin reductase 2, mitochondrial;Thioredoxin reductase 2, mitochondrial;Isoform 2 of Thioredoxin reductase 2, mitochondrial;Isoform 4 of Thioredoxin reductase 2, mitochondrial	A0A0M3HEQ0_MOUSE;A0A0U1RPV8_MOUSE;A0A0U1RQA4_MOUSE;J3QMN4_MOUSE;J3QMQ8_MOUSE;TRXR2_MOUSE;TRXR2_MOUSE;TRXR2_MOUSE	-1.26859	7.66693e-06	DOWN
Pum3	A0A0N4SUH4	Pumilio homolog 3	A0A0N4SUH4_MOUSE;PUM3_MOUSE	2.25793	5.27507e-10	UP
Nfu1	A0A0N4SUH8	NFU1 iron-sulfur cluster scaffold homolog, mitochondrial;NFU1 iron-sulfur cluster scaffold homolog, mitochondrial	A0A0N4SUH8_MOUSE;NFU1_MOUSE	-1.31331	6.41778e-07	DOWN
Isy1	A0A0N4SUJ7	Pre-mRNA-splicing factor ISY1 homolog;Predicted gene 45140;Pre-mRNA-splicing factor ISY1 homolog (Fragment);Pre-mRNA-splicing factor ISY1 homolog	A0A0N4SUJ7_MOUSE;A0A0N4SUM8_MOUSE;A0A0N4SV90_MOUSE;ISY1_MOUSE	1.12835	3.19746e-07	UP
Dysf	DYSF	Dysferlin	A0A0N4SUN3_MOUSE;A0A0N4SVX9_MOUSE;E9PXU9_MOUSE	0.00607035	0.947505	NO
Eefsec	A0A0N4SUV6	Selenocysteine-specific elongation factor;Selenocysteine-specific elongation factor (Fragment);Selenocysteine-specific elongation factor	A0A0N4SUV6_MOUSE;A0A0N4SWD9_MOUSE;SELB_MOUSE	1.19374	0.000841801	UP
Scai	A0A0N4SUW0	Protein SCAI (Fragment);Protein SCAI;Protein SCAI	A0A0N4SUW0_MOUSE;A0A0N4SVJ6_MOUSE;SCAI_MOUSE	2.55719	1.64022e-06	UP
Antxr1	A0A0N4SUW7	Anthrax toxin receptor 1 (Fragment);Anthrax toxin receptor 1;Anthrax toxin receptor 1;Isoform 2 of Anthrax toxin receptor 1	A0A0N4SUW7_MOUSE;A0A0N4SV16_MOUSE;ANTR1_MOUSE;ANTR1_MOUSE	2.98268	1.55238e-05	UP
Zfp638	A0A0N4SV38	Zinc finger protein 638;Zinc finger protein 638;Zinc finger protein 638;Zinc finger protein 638;Zinc finger protein 638;Zinc finger protein 638;Isoform 2 of Zinc finger protein 638;Isoform 4 of Zinc finger protein 638;Isoform 5 of Zinc finger protein 638;Isoform 6 of Zinc finger protein 638	A0A0N4SV38_MOUSE;A0A0N4SV80_MOUSE;A0A0N4SVI8_MOUSE;E9QKZ7_MOUSE;E9QML5_MOUSE;ZN638_MOUSE;ZN638_MOUSE;ZN638_MOUSE;ZN638_MOUSE;ZN638_MOUSE	0.834435	0.000291113	UP
Tra2a	A0A0N4SVC2	Transformer-2 protein homolog alpha	A0A0N4SVC2_MOUSE;E9QP00_MOUSE;TRA2A_MOUSE	1.518	2.0872e-09	UP
Lsm5	A0A0N4SVK3	U6 snRNA-associated Sm-like protein LSm5	A0A0N4SVK3_MOUSE;LSM5_MOUSE	-0.149928	0.445731	NO
Adprhl1	A0A0N4SVK8	[Protein ADP-ribosylarginine] hydrolase-like protein 1	A0A0N4SVK8_MOUSE	-1.51946	1.5827e-09	DOWN
Eif4g3	A0A0N4SVL0	Eukaryotic translation initiation factor 4 gamma 3;Eukaryotic translation initiation factor 4 gamma 3;Eukaryotic translation initiation factor 4 gamma 3;Eukaryotic translation initiation factor 4 gamma 3;Isoform 2 of Eukaryotic translation initiation factor 4 gamma 3;Isoform 3 of Eukaryotic translation initiation factor 4 gamma 3;Isoform 4 of Eukaryotic translation initiation factor 4 gamma 3;Euk…	A0A0N4SVL0_MOUSE;A0A0R4J112_MOUSE;A2AMI2_MOUSE;IF4G3_MOUSE;IF4G3_MOUSE;IF4G3_MOUSE;IF4G3_MOUSE;Z4YKC4_MOUSE	1.14242	1.80342e-07	UP
Ddx47	A0A0N4SVT1	Probable ATP-dependent RNA helicase DDX47 (Fragment);Probable ATP-dependent RNA helicase DDX47 (Fragment);Probable ATP-dependent RNA helicase DDX47 (Fragment);Probable ATP-dependent RNA helicase DDX47	A0A0N4SVT1_MOUSE;A0A0N4SWC5_MOUSE;F6QKD2_MOUSE;DDX47_MOUSE	1.29917	1.91454e-06	UP
Itfg2	A0A0N4SW06	KICSTOR complex protein ITFG2;KICSTOR complex protein ITFG2;KICSTOR complex protein ITFG2;Isoform 2 of KICSTOR complex protein ITFG2	A0A0N4SW06_MOUSE;Q3TWL5_MOUSE;ITFG2_MOUSE;ITFG2_MOUSE	-1.03917	0.0020922	DOWN
Gng12	A0A0N4SW28	Guanine nucleotide-binding protein subunit gamma;Guanine nucleotide-binding protein G(I)/G(S)/G(O) subunit gamma-12	A0A0N4SW28_MOUSE;GBG12_MOUSE	0.509244	5.08505e-05	UP
Tmem168	A0A0N4SW50	Transmembrane protein 168	A0A0N4SW50_MOUSE;TM168_MOUSE	-0.0496823	0.811145	NO
Rab11fip5	A0A0N4SW73	Rab11 family-interacting protein 5	A0A0N4SW73_MOUSE	0.175918	0.162202	NO
Dcun1d2	A0A0N4SW97	DCN1-like protein 2;DCN1-like protein 2;DCN1-like protein 2;DCN1-like protein 2;Isoform 2 of DCN1-like protein 2;Isoform 3 of DCN1-like protein 2	A0A0N4SW97_MOUSE;G5E8Q5_MOUSE;G5E8Q6_MOUSE;DCNL2_MOUSE;DCNL2_MOUSE;DCNL2_MOUSE	-1.53821	4.90171e-08	DOWN
Abcg2	A0A0N4SWA2	Broad substrate-specificity ATP-binding cassette transporter ABCG2 (Fragment);Broad substrate-specificity ATP-binding cassette transporter ABCG2;Broad substrate-specificity ATP-binding cassette transporter ABCG2 (Fragment);Broad substrate-specificity ATP-binding cassette transporter ABCG2 (Fragment);Broad substrate specificity ATP-binding cassette transporter ABCG2;Broad substrate-specificity ATP…	A0A0N4SWA2_MOUSE;A0A0R4J0B6_MOUSE;D3YZX5_MOUSE;D3Z150_MOUSE;ABCG2_MOUSE;S4R2E1_MOUSE	0.231998	0.014996	UP
Foxj2	A0A0N4SWA4	Forkhead box protein J2 (Fragment);Forkhead box protein J2	A0A0N4SWA4_MOUSE;FOXJ2_MOUSE	-0.227707	0.460741	NO
Tmcc1	A0A0N4SWB9	Transmembrane and coiled-coil domains protein 1;Transmembrane and coiled-coil domains protein 1 (Fragment);Transmembrane and coiled-coil domains protein 1;Isoform 2 of Transmembrane and coiled-coil domains protein 1;Isoform 3 of Transmembrane and coiled-coil domains protein 1	A0A0N4SWB9_MOUSE;F8WJ98_MOUSE;TMCC1_MOUSE;TMCC1_MOUSE;TMCC1_MOUSE	-1.72577	0.000471606	DOWN
Pde1c	A0A0N4SWG4	Phosphodiesterase;Calcium/calmodulin-dependent 3',5'-cyclic nucleotide phosphodiesterase 1C;Phosphodiesterase;Calcium/calmodulin-dependent 3',5'-cyclic nucleotide phosphodiesterase 1C;Isoform 1 of Calcium/calmodulin-dependent 3',5'-cyclic nucleotide phosphodiesterase 1C;Isoform 2 of Calcium/calmodulin-dependent 3',5'-cyclic nucleotide phosphodiesterase 1C;Phosphodiesterase;Phosphodiesterase	A0A0N4SWG4_MOUSE;A0A5F8MPG4_MOUSE;E9Q7V6_MOUSE;PDE1C_MOUSE;PDE1C_MOUSE;PDE1C_MOUSE;Q8CDV2_MOUSE;Q9D5W0_MOUSE	-2.25974	0.000591099	DOWN
Smim4	A0A0R3P9C4	Small integral membrane protein 4	A0A0R3P9C4_MOUSE;SMIM4_MOUSE	-1.38768	3.20574e-08	DOWN
Ndufa9	A0A0R3P9C8	NADH dehydrogenase [ubiquinone] 1 alpha subcomplex subunit 9, mitochondrial;NADH dehydrogenase [ubiquinone] 1 alpha subcomplex subunit 9, mitochondrial	A0A0R3P9C8_MOUSE;NDUA9_MOUSE	-2.0892	6.02271e-12	DOWN
Trmt1	A0A0R4IZW7	tRNA (guanine(26)-N(2))-dimethyltransferase;tRNA (guanine(26)-N(2))-dimethyltransferase (Fragment);tRNA (guanine(26)-N(2))-dimethyltransferase;tRNA (guanine(26)-N(2))-dimethyltransferase;tRNA (guanine(26)-N(2))-dimethyltransferase;tRNA (guanine(26)-N(2))-dimethyltransferase (Fragment);tRNA (guanine(26)-N(2))-dimethyltransferase (Fragment);tRNA (guanine(26)-N(2))-dimethyltransferase;tRNA (guanine(…	A0A0R4IZW7_MOUSE;D3Z413_MOUSE;D6RFC0_MOUSE;D6RG86_MOUSE;E9PWD4_MOUSE;H3BK68_MOUSE;H3BKB8_MOUSE;H3BKS8_MOUSE;H3BKV3_MOUSE;H3BL70_MOUSE;TRM1_MOUSE	0.784227	0.0519964	NO
Capns1	A0A0R4IZW8	Calpain small subunit 1	A0A0R4IZW8_MOUSE	0.930916	8.52313e-07	UP
Sdf2	A0A0R4IZW9	Stromal cell-derived factor 2	A0A0R4IZW9_MOUSE;SDF2_MOUSE	1.21036	2.72141e-05	UP
Slc9a3r2	A0A0R4IZX2	Na(+)/H(+) exchange regulatory cofactor NHE-RF	A0A0R4IZX2_MOUSE	-1.40994	3.03688e-12	DOWN
Thop1	A0A0R4IZY0	Thimet oligopeptidase	A0A0R4IZY0_MOUSE	0.72765	2.25329e-09	UP
Dus3l	A0A0R4IZY9	tRNA-dihydrouridine(47) synthase [NAD(P)(+)]	A0A0R4IZY9_MOUSE	1.05139	1.44597e-06	UP
Kctd5	A0A0R4J000	BTB/POZ domain-containing protein KCTD5	A0A0R4J000_MOUSE;KCTD5_MOUSE	2.38062	2.40639e-07	UP
Mfsd3	A0A0R4J004	Major facilitator superfamily domain-containing protein 3	A0A0R4J004_MOUSE;MFSD3_MOUSE	-0.0243913	0.887636	NO
Lims1	A0A0R4J005	LIM and senescent cell antigen-like-containing domain protein	A0A0R4J005_MOUSE	1.39485	0.0201562	UP
Pald1	A0A0R4J007	Paladin	A0A0R4J007_MOUSE	0.773282	1.80003e-08	UP
Hdac2	A0A0R4J008	Histone deacetylase 2	A0A0R4J008_MOUSE;HDAC2_MOUSE	1.47624	8.68772e-11	UP
Abcc3	A0A0R4J015	Canalicular multispecific organic anion transporter 2;Canalicular multispecific organic anion transporter 2;Isoform 2 of Canalicular multispecific organic anion transporter 2;Isoform 3 of Canalicular multispecific organic anion transporter 2;Canalicular multispecific organic anion transporter 2	A0A0R4J015_MOUSE;MRP3_MOUSE;MRP3_MOUSE;MRP3_MOUSE;J3QML2_MOUSE	3.74503	9.45912e-06	UP
Tpmt	A0A0R4J018	Thiopurine S-methyltransferase;Thiopurine S-methyltransferase (Fragment);Thiopurine S-methyltransferase (Fragment);Thiopurine S-methyltransferase (Fragment);Thiopurine S-methyltransferase;Thiopurine S-methyltransferase (Fragment);Thiopurine S-methyltransferase	A0A0R4J018_MOUSE;D3YWK6_MOUSE;D3Z0R1_MOUSE;D3Z217_MOUSE;D3Z380_MOUSE;D6RIK3_MOUSE;TPMT_MOUSE	0.577494	0.0241459	UP
Auh	A0A0R4J023	Methylglutaconyl-CoA hydratase, mitochondrial;Methylglutaconyl-CoA hydratase, mitochondrial	A0A0R4J023_MOUSE;AUHM_MOUSE	-2.3553	3.47488e-12	DOWN
C9	A0A0R4J032	Complement component C9	A0A0R4J032_MOUSE;CO9_MOUSE	2.36754	0.00140064	UP
Pdxdc1	A0A0R4J034	Pyridoxal-dependent decarboxylase domain-containing protein 1;Pyridoxal-dependent decarboxylase domain-containing protein 1;Isoform 2 of Pyridoxal-dependent decarboxylase domain-containing protein 1;Isoform 3 of Pyridoxal-dependent decarboxylase domain-containing protein 1;Isoform 4 of Pyridoxal-dependent decarboxylase domain-containing protein 1	A0A0R4J034_MOUSE;PDXD1_MOUSE;PDXD1_MOUSE;PDXD1_MOUSE;PDXD1_MOUSE	1.90363	8.03737e-08	UP
Hrg	A0A0R4J039	Histidine-rich glycoprotein	A0A0R4J039_MOUSE;HRG_MOUSE	1.14471	1.97273e-05	UP
Luc7l	A0A0R4J047	Putative RNA-binding protein Luc7-like 1;Putative RNA-binding protein Luc7-like 1 (Fragment);Putative RNA-binding protein Luc7-like 1;Isoform 2 of Putative RNA-binding protein Luc7-like 1	A0A0R4J047_MOUSE;D3Z765_MOUSE;LUC7L_MOUSE;LUC7L_MOUSE	2.52507	3.03339e-05	UP
Prmt5	A0A0R4J049	Protein arginine N-methyltransferase 5	A0A0R4J049_MOUSE;ANM5_MOUSE	0.4945	3.10447e-05	UP
Acy1	A0A0R4J050	Aminoacylase-1	A0A0R4J050_MOUSE;A0A1L1SS90_MOUSE	-1.2871	2.17794e-08	DOWN
Chid1	A0A0R4J058	Chitinase domain-containing protein 1;Chitinase domain-containing protein 1;Chitinase domain-containing protein 1;Chitinase domain-containing protein 1 (Fragment);Chitinase domain-containing protein 1 (Fragment);Chitinase domain-containing protein 1;Isoform 2 of Chitinase domain-containing protein 1	A0A0R4J058_MOUSE;A0A0R4J242_MOUSE;A0A1B0GSH5_MOUSE;D3YWG2_MOUSE;G8JL55_MOUSE;CHID1_MOUSE;CHID1_MOUSE	0.432471	0.000794531	UP
Atg4b	A0A0R4J065	Cysteine protease	A0A0R4J065_MOUSE	0.174738	0.377688	NO
Coq10b	A0A0R4J066	Coenzyme Q-binding protein COQ10 homolog B, mitochondrial;Coenzyme Q-binding protein COQ10 homolog B, mitochondrial;Coenzyme Q-binding protein COQ10 homolog B, mitochondrial;Isoform 2 of Coenzyme Q-binding protein COQ10 homolog B, mitochondrial	A0A0R4J066_MOUSE;G5E8J7_MOUSE;CQ10B_MOUSE;CQ10B_MOUSE	-0.142307	0.401124	NO
Scly	A0A0R4J069	Selenocysteine lyase	A0A0R4J069_MOUSE;SCLY_MOUSE	0.892271	4.05266e-07	UP
Uimc1	A0A0R4J073	BRCA1-A complex subunit RAP80;BRCA1-A complex subunit RAP80;BRCA1-A complex subunit RAP80;BRCA1-A complex subunit RAP80;Isoform 2 of BRCA1-A complex subunit RAP80	A0A0R4J073_MOUSE;E9PWM5_MOUSE;E9Q577_MOUSE;UIMC1_MOUSE;UIMC1_MOUSE	2.89976	3.9823e-08	UP
Ubxn4	A0A0R4J078	UBX domain-containing protein 4	A0A0R4J078_MOUSE;UBXN4_MOUSE	0.572088	1.68507e-05	UP
Acbd3	A0A0R4J079	Golgi resident protein GCP60	A0A0R4J079_MOUSE;GCP60_MOUSE	1.76236	2.03474e-08	UP
Ndufaf1	A0A0R4J081	Complex I intermediate-associated protein 30, mitochondrial;Complex I intermediate-associated protein 30, mitochondrial;Complex I intermediate-associated protein 30, mitochondrial	A0A0R4J081_MOUSE;A2AQ17_MOUSE;CIA30_MOUSE	-1.62039	4.87887e-13	DOWN
Acadl	A0A0R4J083	Long-chain-specific acyl-CoA dehydrogenase, mitochondrial	A0A0R4J083_MOUSE	-2.19916	1.78437e-11	DOWN
Uap1	A0A0R4J085	UDP-N-acetylhexosamine pyrophosphorylase;UDP-N-acetylhexosamine pyrophosphorylase;UDP-N-acetylhexosamine pyrophosphorylase;UDP-N-acetylhexosamine pyrophosphorylase;Isoform AGX1 of UDP-N-acetylhexosamine pyrophosphorylase;Isoform 3 of UDP-N-acetylhexosamine pyrophosphorylase	A0A0R4J085_MOUSE;A0A0R4J1F6_MOUSE;Q3UHZ7_MOUSE;UAP1_MOUSE;UAP1_MOUSE;UAP1_MOUSE	1.00453	5.12508e-06	UP
Olfml3	A0A0R4J086	Olfactomedin-like protein 3	A0A0R4J086_MOUSE;OLFL3_MOUSE	3.91364	5.14511e-07	UP
Manba	A0A0R4J092	Beta-mannosidase	A0A0R4J092_MOUSE	1.48656	3.31665e-11	UP
Fahd2a	A0A0R4J094	Fumarylacetoacetate hydrolase domain-containing 2A	A0A0R4J094_MOUSE	-2.39458	1.00666e-08	DOWN
Zfp326	A0A0R4J098	Zinc finger protein 326;Zinc finger protein 326 (Fragment);DBIRD complex subunit ZNF326;Isoform 2 of DBIRD complex subunit ZNF326	A0A0R4J098_MOUSE;D3YXQ7_MOUSE;ZN326_MOUSE;ZN326_MOUSE	1.59326	5.76294e-08	UP
Abtb1	A0A0R4J0A1	Ankyrin repeat and BTB/POZ domain-containing protein 1	A0A0R4J0A1_MOUSE;ABTB1_MOUSE	-5.11223	0.0009829	DOWN
Mark2	A0A0R4J0B1	Non-specific serine/threonine protein kinase;Non-specific serine/threonine protein kinase;Non-specific serine/threonine protein kinase;Non-specific serine/threonine protein kinase;Non-specific serine/threonine protein kinase;Non-specific serine/threonine protein kinase (Fragment);Serine/threonine-protein kinase MARK2;Isoform 3 of Serine/threonine-protein kinase MARK2;Isoform 4 of Serine/threonine…	A0A0R4J0B1_MOUSE;A0A0R4J227_MOUSE;E9PYX3_MOUSE;E9Q9N6_MOUSE;E9QMP6_MOUSE;F6ZS70_MOUSE;MARK2_MOUSE;MARK2_MOUSE;MARK2_MOUSE;Q3T9A3_MOUSE	-0.438839	0.00066437	DOWN
Plbd1	A0A0R4J0B2	Phospholipase B-like;Phospholipase B-like 1	A0A0R4J0B2_MOUSE;PLBL1_MOUSE	0.753957	0.000838895	UP
Cmas	A0A0R4J0B4	N-acylneuraminate cytidylyltransferase	A0A0R4J0B4_MOUSE;NEUA_MOUSE	0.642861	0.000137628	UP
BC017158	A0A0R4J0B5	cDNA sequence BC017158	A0A0R4J0B5_MOUSE	1.66973	1.65101e-08	UP
Cpxm2	A0A0R4J0C4	Inactive carboxypeptidase-like protein X2	A0A0R4J0C4_MOUSE;CPXM2_MOUSE	1.92399	0.000464954	UP
Brf2	A0A0R4J0C6	Transcription factor IIIB 50 kDa subunit	A0A0R4J0C6_MOUSE;BRF2_MOUSE	-1.09086	1.08425e-07	DOWN
Pdgfrl	A0A0R4J0C9	Platelet-derived growth factor receptor-like protein	A0A0R4J0C9_MOUSE;PGFRL_MOUSE	3.15864	5.84999e-06	UP
Saraf	A0A0R4J0D1	Store-operated calcium entry-associated regulatory factor	A0A0R4J0D1_MOUSE;SARAF_MOUSE	-1.55821	2.60722e-07	DOWN
Stt3b	A0A0R4J0D3	Dolichyl-diphosphooligosaccharide--protein glycosyltransferase subunit STT3B	A0A0R4J0D3_MOUSE;STT3B_MOUSE	1.67551	5.73245e-10	UP
Fgl1	A0A0R4J0E1	Fibrinogen-like protein 1	A0A0R4J0E1_MOUSE;FGL1_MOUSE	5.65276	0.000109528	UP
Gak	A0A0R4J0F6	Cyclin-G-associated kinase;Cyclin-G-associated kinase;Isoform 2 of Cyclin-G-associated kinase	A0A0R4J0F6_MOUSE;GAK_MOUSE;GAK_MOUSE	1.74859	0.000139576	UP
Pck2	A0A0R4J0G0	Phosphoenolpyruvate carboxykinase [GTP], mitochondrial;Phosphoenolpyruvate carboxykinase [GTP], mitochondrial	A0A0R4J0G0_MOUSE;PCKGM_MOUSE	2.58487	4.03168e-13	UP
Eml4	A0A0R4J0H0	Echinoderm microtubule-associated protein-like 4;Echinoderm microtubule-associated protein-like 4;Echinoderm microtubule-associated protein-like 4;EMAP-like protein 4;Echinoderm microtubule-associated protein-like 4;Echinoderm microtubule-associated protein-like 4;Isoform 2 of Echinoderm microtubule-associated protein-like 4;Isoform 3 of Echinoderm microtubule-associated protein-like 4;Isoform 4 …	A0A0R4J0H0_MOUSE;A0A0R4J1G7_MOUSE;A0A3Q4EHV9_MOUSE;A7ISP9_MOUSE;F8WJ93_MOUSE;EMAL4_MOUSE;EMAL4_MOUSE;EMAL4_MOUSE;EMAL4_MOUSE	1.95775	2.149e-07	UP
Ncapd2	A0A0R4J0H7	Condensin complex subunit 1	A0A0R4J0H7_MOUSE	1.12924	0.00124971	UP
Fndc3b	A0A0R4J0H8	Fibronectin type III domain-containing protein 3B	A0A0R4J0H8_MOUSE;FND3B_MOUSE	3.63059	1.00972e-09	UP
Serpina3k	A0A0R4J0I1	Serine protease inhibitor A3K	A0A0R4J0I1_MOUSE	2.11162	0.000418352	UP
Acad11	A0A0R4J0I6	Acyl-CoA dehydrogenase family member 11	A0A0R4J0I6_MOUSE;ACD11_MOUSE	-1.77085	2.18215e-07	DOWN
Lrp1	A0A0R4J0I9	Prolow-density lipoprotein receptor-related protein 1	A0A0R4J0I9_MOUSE;LRP1_MOUSE	3.52378	6.66185e-09	UP
Palmd	A0A0R4J0J0	Palmdelphin	A0A0R4J0J0_MOUSE;PALMD_MOUSE	-2.3464	1.33391e-11	DOWN
Recql4	A0A0R4J0J3	ATP-dependent DNA helicase Q4;ATP-dependent DNA helicase Q4;ATP-dependent DNA helicase Q4;Isoform 2 of ATP-dependent DNA helicase Q4	A0A0R4J0J3_MOUSE;A0A2R8W710_MOUSE;RECQ4_MOUSE;RECQ4_MOUSE	-2.74676	4.44687e-09	DOWN
Selenof	A0A0R4J0K1	Selenoprotein F	A0A0R4J0K1_MOUSE;SEP15_MOUSE	2.25241	2.79912e-08	UP
Ckap5	A0A0R4J0K2	Cytoskeleton-associated protein 5	A0A0R4J0K2_MOUSE;K3W4R5_MOUSE;Z4YL78_MOUSE	0.383072	1.72341e-08	UP
Cog6	A0A0R4J0L5	Conserved oligomeric Golgi complex subunit 6	A0A0R4J0L5_MOUSE	1.14582	4.32695e-06	UP
Mrps35	A0A0R4J0L6	28S ribosomal protein S35, mitochondrial;28S ribosomal protein S35, mitochondrial	A0A0R4J0L6_MOUSE;RT35_MOUSE	-1.45189	1.91852e-07	DOWN
Dido1	A0A0R4J0L7	Death-inducer obliterator 1;Death-inducer obliterator 1;Isoform 3 of Death-inducer obliterator 1	A0A0R4J0L7_MOUSE;DIDO1_MOUSE;DIDO1_MOUSE	1.19205	0.0169981	UP
Tbcc	A0A0R4J0M1	Tubulin-specific chaperone C	A0A0R4J0M1_MOUSE;TBCC_MOUSE	0.642167	3.51166e-05	UP
Apof	A0A0R4J0M4	Apolipoprotein F	A0A0R4J0M4_MOUSE;APOF_MOUSE	5.57642	0.000121423	UP
Vcpip1	A0A0R4J0M9	Deubiquitinating protein VCIP135;Deubiquitinating protein VCIP135;Isoform 2 of Deubiquitinating protein VCIP135	A0A0R4J0M9_MOUSE;VCIP1_MOUSE;VCIP1_MOUSE	0.115032	0.876692	NO
Mtus1	A0A0R4J0N9	Microtubule-associated tumor suppressor 1 homolog	A0A0R4J0N9_MOUSE;A0A0R4J147_MOUSE;A0A0R4J1L9_MOUSE	-1.47937	4.48346e-08	DOWN
Acad8	A0A0R4J0P1	Isobutyryl-CoA dehydrogenase, mitochondrial;Isobutyryl-CoA dehydrogenase, mitochondrial	A0A0R4J0P1_MOUSE;ACAD8_MOUSE	-1.90681	1.2027e-08	DOWN
Pstpip1	A0A0R4J0P5	Proline-serine-threonine phosphatase-interacting protein 1	A0A0R4J0P5_MOUSE;PPIP1_MOUSE	3.27322	3.19008e-05	UP
Parn	A0A0R4J0P6	Poly(A)-specific ribonuclease PARN	A0A0R4J0P6_MOUSE;PARN_MOUSE	0.945109	0.0055982	UP
Loxl1	A0A0R4J0Q4	Lysyl oxidase homolog 1	A0A0R4J0Q4_MOUSE;LOXL1_MOUSE	4.58361	2.4959e-08	UP
Trim56	A0A0R4J0Q6	E3 ubiquitin-protein ligase TRIM56	A0A0R4J0Q6_MOUSE;TRI56_MOUSE	2.58292	0.000717943	UP
Cog7	A0A0R4J0Q9	Conserved oligomeric Golgi complex subunit 7	A0A0R4J0Q9_MOUSE;COG7_MOUSE	1.32834	2.97278e-09	UP
Vamp8	A0A0R4J0R1	Vesicle-associated membrane protein 8	A0A0R4J0R1_MOUSE;VAMP8_MOUSE	0.480276	0.00411025	UP
Lect2	A0A0R4J0R8	Leukocyte cell-derived chemotaxin-2	A0A0R4J0R8_MOUSE;LECT2_MOUSE	2.90164	0.000200028	UP
Cdc42ep1	A0A0R4J0S1	Cdc42 effector protein 1	A0A0R4J0S1_MOUSE;BORG5_MOUSE	-0.748258	0.000518548	DOWN
Igfals	A0A0R4J0S2	Insulin-like growth factor-binding protein complex acid labile subunit	A0A0R4J0S2_MOUSE;ALS_MOUSE	3.42032	4.27634e-05	UP
Rtn4ip1	A0A0R4J0S3	Reticulon-4-interacting protein 1, mitochondrial	A0A0R4J0S3_MOUSE	-2.28924	3.5779e-11	DOWN
Llgl1	A0A0R4J0S4	Lethal(2) giant larvae protein homolog 1	A0A0R4J0S4_MOUSE;L2GL1_MOUSE	-0.645475	3.56522e-05	DOWN
Uaca	A0A0R4J0S7	Uveal autoantigen with coiled-coil domains and ankyrin repeats;Uveal autoantigen with coiled-coil domains and ankyrin repeats (Fragment);Uveal autoantigen with coiled-coil domains and ankyrin repeats;Uveal autoantigen with coiled-coil domains and ankyrin repeats;Isoform 3 of Uveal autoantigen with coiled-coil domains and ankyrin repeats	A0A0R4J0S7_MOUSE;A0A1L1STY4_MOUSE;A0A1L1SVG0_MOUSE;UACA_MOUSE;UACA_MOUSE	-0.0899799	0.62618	NO
Hscb	A0A0R4J0T0	Iron-sulfur cluster co-chaperone protein HscB	A0A0R4J0T0_MOUSE;HSC20_MOUSE	-2.14653	4.5021e-08	DOWN
Ikbkb	A0A0R4J0T4	Inhibitor of nuclear factor kappa-B kinase subunit beta;Inhibitor of nuclear factor kappa-B kinase subunit beta;Ikbkb protein	A0A0R4J0T4_MOUSE;IKKB_MOUSE;Q5D0E0_MOUSE	1.87242	2.63893e-06	UP
Celf1	A0A0R4J0T5	CUGBP Elav-like family member 1;CUGBP Elav-like family member 1;Isoform 2 of CUGBP Elav-like family member 1;Isoform 3 of CUGBP Elav-like family member 1;Isoform 4 of CUGBP Elav-like family member 1	A0A0R4J0T5_MOUSE;CELF1_MOUSE;CELF1_MOUSE;CELF1_MOUSE;CELF1_MOUSE	-0.158341	0.2859	NO
Arfgap3	A0A0R4J0T8	ADP-ribosylation factor GTPase-activating protein 3	A0A0R4J0T8_MOUSE;ARFG3_MOUSE	3.22759	6.28552e-07	UP
Commd5	A0A0R4J0U7	COMM domain-containing protein 5	A0A0R4J0U7_MOUSE;COMD5_MOUSE	1.42958	6.35519e-08	UP
Trmt1l	A0A0R4J0U8	TRMT1-like protein;TRMT1-like protein;Isoform 2 of TRMT1-like protein	A0A0R4J0U8_MOUSE;TRM1L_MOUSE;TRM1L_MOUSE	0.286862	0.0623452	NO
Polr2a	A0A0R4J0V5	DNA-directed RNA polymerase subunit;DNA-directed RNA polymerase II subunit RPB1	A0A0R4J0V5_MOUSE;RPB1_MOUSE	1.29461	1.17801e-12	UP
Lrrc40	A0A0R4J0W6	Leucine-rich repeat-containing protein 40	A0A0R4J0W6_MOUSE;LRC40_MOUSE	1.31788	1.67551e-08	UP
Alas1	A0A0R4J0X2	5-aminolevulinate synthase;5-aminolevulinate synthase, nonspecific, mitochondrial	A0A0R4J0X2_MOUSE;HEM1_MOUSE	-1.11274	0.000378758	DOWN
Arhgef7	A0A0R4J0X8	Rho guanine nucleotide exchange factor 7;Isoform H of Rho guanine nucleotide exchange factor 7	A0A0R4J0X8_MOUSE;ARHG7_MOUSE	0.796793	0.0145355	UP
Pdia4	A0A0R4J0Z1	Protein disulfide-isomerase A4	A0A0R4J0Z1_MOUSE;PDIA4_MOUSE	2.83934	6.36237e-08	UP
Dab2	A0A0R4J104	Disabled homolog 2;Disabled homolog 2;Disabled homolog 2;Isoform p93 of Disabled homolog 2	A0A0R4J104_MOUSE;E9QL31_MOUSE;DAB2_MOUSE;DAB2_MOUSE	2.35449	6.65807e-08	UP
Apeh	A0A0R4J107	Acylamino-acid-releasing enzyme (Fragment);Acylamino-acid-releasing enzyme;Isoform 2 of Acylamino-acid-releasing enzyme	A0A0R4J107_MOUSE;APEH_MOUSE;APEH_MOUSE	0.178907	0.0279838	UP
Myo7a	A0A0R4J113	Unconventional myosin-VIIa;Unconventional myosin-VIIa;Isoform 2 of Unconventional myosin-VIIa;Myosin VIIa isoform 2	A0A0R4J113_MOUSE;MYO7A_MOUSE;MYO7A_MOUSE;Q5MJ56_MOUSE	3.38588	2.54685e-08	UP
Igsf8	A0A0R4J117	Immunoglobulin superfamily member 8	A0A0R4J117_MOUSE;G3UYZ1_MOUSE;IGSF8_MOUSE	2.48304	0.000340655	UP
Srpk2	A0A0R4J124	SRSF protein kinase 2	A0A0R4J124_MOUSE;SRPK2_MOUSE	0.227274	0.017986	UP
Phyhd1	A0A0R4J137	Phytanoyl-CoA dioxygenase domain-containing protein 1;Phytanoyl-CoA dioxygenase domain-containing protein 1 (Fragment);Phytanoyl-CoA dioxygenase domain-containing protein 1	A0A0R4J137_MOUSE;A2AQZ2_MOUSE;PHYD1_MOUSE	-0.899966	2.18403e-05	DOWN
Arsb	A0A0R4J138	Arylsulfatase B	A0A0R4J138_MOUSE;ARSB_MOUSE	3.81351	1.7413e-08	UP
Msrb3	A0A0R4J139	Peptide-methionine (R)-S-oxide reductase	A0A0R4J139_MOUSE	0.0113569	0.878818	NO
Cluh	A0A0R4J140	Clustered mitochondria protein homolog	A0A0R4J140_MOUSE	-1.62517	6.04053e-11	DOWN
Osbpl8	A0A0R4J150	Oxysterol-binding protein;Oxysterol-binding protein-related protein 8	A0A0R4J150_MOUSE;OSBL8_MOUSE	1.39159	7.59852e-07	UP
Klhl40	A0A0R4J166	Kelch-like protein 40	A0A0R4J166_MOUSE;KLH40_MOUSE	-0.0663261	0.553558	NO
Smarca4	A0A0R4J170	Transcription activator BRG1;Transcription activator BRG1;Isoform 2 of Transcription activator BRG1	A0A0R4J170_MOUSE;SMCA4_MOUSE;SMCA4_MOUSE	0.560715	0.00131331	UP
Ecsit	A0A0R4J174	Evolutionarily conserved-signaling intermediate in Toll pathway, mitochondrial;Evolutionarily conserved signaling intermediate in Toll pathway, mitochondrial	A0A0R4J174_MOUSE;ECSIT_MOUSE	-1.65466	1.91249e-08	DOWN
Nudt6	A0A0R4J176	Nucleoside diphosphate-linked moiety X motif 6	A0A0R4J176_MOUSE;Q3ULU4_MOUSE;NUDT6_MOUSE	-2.47975	3.2097e-09	DOWN
Bst1	A0A0R4J190	ADP-ribosyl cyclase/cyclic ADP-ribose hydrolase 2	A0A0R4J190_MOUSE;BST1_MOUSE	1.5867	0.0170994	UP
Rprd1b	A0A0R4J195	Regulation of nuclear pre-mRNA domain-containing protein 1B;Regulation of nuclear pre-mRNA domain-containing protein 1B;Isoform 2 of Regulation of nuclear pre-mRNA domain-containing protein 1B	A0A0R4J195_MOUSE;RPR1B_MOUSE;RPR1B_MOUSE	0.917676	5.52026e-10	UP
Atpaf2	A0A0R4J1C5	ATP synthase mitochondrial F1 complex assembly factor 2	A0A0R4J1C5_MOUSE;ATPF2_MOUSE	-2.19861	2.08766e-14	DOWN
Cd68	A0A0R4J1C8	Macrosialin;Macrosialin;Isoform Short of Macrosialin	A0A0R4J1C8_MOUSE;CD68_MOUSE;CD68_MOUSE	5.34189	2.83498e-06	UP
Cpne2	A0A0R4J1D0	Copine-2	A0A0R4J1D0_MOUSE;CPNE2_MOUSE	2.63142	2.14231e-07	UP
Fgd3	A0A0R4J1D9	FYVE, RhoGEF and PH domain-containing protein 3;FYVE, RhoGEF and PH domain-containing protein 3;Isoform 2 of FYVE, RhoGEF and PH domain-containing protein 3;FYVE, RhoGEF and PH domain-containing protein 3	A0A0R4J1D9_MOUSE;FGD3_MOUSE;FGD3_MOUSE;Q3TNB8_MOUSE	1.27033	0.000222622	UP
Dbn1	A0A0R4J1E3	Drebrin;Drebrin;Isoform E2 of Drebrin	A0A0R4J1E3_MOUSE;DREB_MOUSE;DREB_MOUSE	3.47561	7.85506e-07	UP
Tatdn1	A0A0R4J1E8	Putative deoxyribonuclease TATDN1;Putative deoxyribonuclease TATDN1;Isoform 2 of Putative deoxyribonuclease TATDN1	A0A0R4J1E8_MOUSE;TATD1_MOUSE;TATD1_MOUSE	-0.640856	0.000877924	DOWN
Steap3	A0A0R4J1G9	Metalloreductase STEAP3;Metalloreductase STEAP3;Metalloreductase STEAP3;Isoform 2 of Metalloreductase STEAP3	A0A0R4J1G9_MOUSE;E9QN92_MOUSE;STEA3_MOUSE;STEA3_MOUSE	1.89167	1.21526e-09	UP
March5	A0A0R4J1H0	E3 ubiquitin-protein ligase MARCH5	A0A0R4J1H0_MOUSE;MARH5_MOUSE	-0.382274	0.000306824	DOWN
Golga3	A0A0R4J1H6	Golgin subfamily A member 3	A0A0R4J1H6_MOUSE;E9QP99_MOUSE	1.17039	4.75973e-13	UP
Nup210	A0A0R4J1I6	Nuclear pore membrane glycoprotein 210	A0A0R4J1I6_MOUSE;PO210_MOUSE	1.21417	8.65351e-08	UP
Pnkd	A0A0R4J1J1	Probable hydrolase PNKD;Isoform 2 of Probable hydrolase PNKD	A0A0R4J1J1_MOUSE;PNKD_MOUSE	-2.00148	4.8516e-08	DOWN
Eef1d	A0A0R4J1L2	Elongation factor 1-delta;Isoform 2 of Elongation factor 1-delta	A0A0R4J1L2_MOUSE;EF1D_MOUSE	0.167896	0.480037	NO
Scn5a	A0A0R4J1M7	Sodium channel protein;Sodium channel protein;Sodium channel protein type 5 subunit alpha;Isoform 2 of Sodium channel protein type 5 subunit alpha	A0A0R4J1M7_MOUSE;K3W4N7_MOUSE;SCN5A_MOUSE;SCN5A_MOUSE	-0.660146	5.77741e-07	DOWN
Dpysl4	A0A0R4J1N0	Dihydropyrimidinase-related protein 4;Dihydropyrimidinase-related protein 4;Isoform 2 of Dihydropyrimidinase-related protein 4;Dihydropyrimidinase-like 4	A0A0R4J1N0_MOUSE;DPYL4_MOUSE;DPYL4_MOUSE;Q3TMU8_MOUSE	0.63827	0.0098329	UP
Apoc3	A0A0R4J1N3	Apolipoprotein C-III	A0A0R4J1N3_MOUSE;E9QP56_MOUSE;APOC3_MOUSE	2.29111	4.27044e-05	UP
Rdh13	A0A0R4J1N8	Retinol dehydrogenase 13	A0A0R4J1N8_MOUSE;RDH13_MOUSE	-1.93319	0.000384149	DOWN
Tfam	A0A0R4J1N9	Transcription factor A, mitochondrial;Transcription factor A, mitochondrial;Isoform Nuclear of Transcription factor A, mitochondrial	A0A0R4J1N9_MOUSE;TFAM_MOUSE;TFAM_MOUSE	-1.63272	1.58176e-08	DOWN
Edc4	A0A0R4J1Q0	Enhancer of mRNA-decapping protein 4;Enhancer of mRNA-decapping protein 4;Enhancer of mRNA-decapping protein 4;Isoform 2 of Enhancer of mRNA-decapping protein 4	A0A0R4J1Q0_MOUSE;G5E896_MOUSE;EDC4_MOUSE;EDC4_MOUSE	0.776322	1.14765e-09	UP
Enpp1	A0A0R4J1Q7	Ectonucleotide pyrophosphatase/phosphodiesterase family member 1;Ectonucleotide pyrophosphatase/phosphodiesterase family member 1;Ectonucleotide pyrophosphatase/phosphodiesterase family member 1;Isoform 1 of Ectonucleotide pyrophosphatase/phosphodiesterase family member 1	A0A0R4J1Q7_MOUSE;G3X9S2_MOUSE;ENPP1_MOUSE;ENPP1_MOUSE	4.46514	3.13814e-07	UP
Syvn1	A0A0R4J1R1	E3 ubiquitin-protein ligase synoviolin;E3 ubiquitin-protein ligase synoviolin (Fragment);E3 ubiquitin-protein ligase synoviolin;E3 ubiquitin-protein ligase synoviolin;E3 ubiquitin-protein ligase synoviolin;Isoform 2 of E3 ubiquitin-protein ligase synoviolin	A0A0R4J1R1_MOUSE;D3YZH4_MOUSE;D3Z1Y1_MOUSE;E9QQ99_MOUSE;SYVN1_MOUSE;SYVN1_MOUSE	2.20804	0.0017069	UP
Pcbd2	A0A0R4J1R7	Pterin-4-alpha-carbinolamine dehydratase 2	A0A0R4J1R7_MOUSE	-1.04941	9.23053e-09	DOWN
Eri3	A0A0R4J1R9	ERI1 exoribonuclease 3 (Fragment);ERI1 exoribonuclease 3;Isoform 2 of ERI1 exoribonuclease 3;Isoform 3 of ERI1 exoribonuclease 3	A0A0R4J1R9_MOUSE;ERI3_MOUSE;ERI3_MOUSE;ERI3_MOUSE	-1.28823	0.00061957	DOWN
Slc39a14	A0A0R4J1V1	Zinc transporter ZIP14	A0A0R4J1V1_MOUSE;S39AE_MOUSE	0.38807	0.148253	NO
Sorbs2	A0A0R4J1W0	Sorbin and SH3 domain-containing protein 2	A0A0R4J1W0_MOUSE	-1.45789	0.00156733	DOWN
Cdc23	A0A0R4J1W7	Cell division cycle protein 23 homolog	A0A0R4J1W7_MOUSE;G3X8W7_MOUSE;CDC23_MOUSE	1.70373	3.05034e-11	UP
Osgep	A0A0R4J1Y3	Probable tRNA N6-adenosine threonylcarbamoyltransferase	A0A0R4J1Y3_MOUSE	0.584868	1.0705e-06	UP
Tmem33	A0A0R4J1Z3	Transmembrane protein 33	A0A0R4J1Z3_MOUSE;TMM33_MOUSE	0.957968	1.01e-06	UP
Mocs2	A0A0R4J206	Molybdopterin synthase catalytic subunit;Molybdopterin synthase catalytic subunit;Isoform 2 of Molybdopterin synthase catalytic subunit	A0A0R4J206_MOUSE;MOC2B_MOUSE;MOC2B_MOUSE	-1.02142	0.0100332	DOWN
Prg4	A0A0R4J207	Proteoglycan 4;Proteoglycan 4;Proteoglycan 4;Proteoglycan 4;Proteoglycan 4;Isoform B of Proteoglycan 4;Isoform C of Proteoglycan 4;Isoform D of Proteoglycan 4;Isoform E of Proteoglycan 4	A0A0R4J207_MOUSE;E0CZ58_MOUSE;E9QQ17_MOUSE;E9QQ18_MOUSE;PRG4_MOUSE;PRG4_MOUSE;PRG4_MOUSE;PRG4_MOUSE;PRG4_MOUSE	3.29924	0.00284952	UP
Arhgef25	A0A0R4J211	Rho guanine nucleotide exchange factor 25;Rho guanine nucleotide exchange factor 25;Rho guanine nucleotide exchange factor 25;Rho guanine nucleotide exchange factor 25;Isoform 2 of Rho guanine nucleotide exchange factor 25	A0A0R4J211_MOUSE;A0A1W2P6R9_MOUSE;G5E825_MOUSE;ARHGP_MOUSE;ARHGP_MOUSE	2.645	4.82162e-13	UP
Cys1	A0A0R4J216	Cystin-1	A0A0R4J216_MOUSE	-0.0647886	0.861503	NO
40422	A0A0R4J233	Septin 10;Septin 10;Septin-10;Isoform 2 of Septin-10	A0A0R4J233_MOUSE;A0A1W2P6J7_MOUSE;SEP10_MOUSE;SEP10_MOUSE	0.719785	0.000653796	UP
Suds3	A0A0R4J243	Sin3 histone deacetylase corepressor complex component SDS3	A0A0R4J243_MOUSE;SDS3_MOUSE	2.30397	0.00238415	UP
Papola	A0A0R4J244	Poly(A) polymerase alpha;Poly(A) polymerase;Poly(A) polymerase;Poly(A) polymerase;Poly(A) polymerase alpha (Fragment);Poly(A) polymerase alpha;Isoform 2 of Poly(A) polymerase alpha;Isoform 3 of Poly(A) polymerase alpha;Isoform 4 of Poly(A) polymerase alpha	A0A0R4J244_MOUSE;E9PWC8_MOUSE;E9PZR3_MOUSE;E9QAN2_MOUSE;F7DC29_MOUSE;PAPOA_MOUSE;PAPOA_MOUSE;PAPOA_MOUSE;PAPOA_MOUSE	1.58345	5.58879e-07	UP
Ei24	A0A0R4J250	Etoposide-induced protein 2.4;Etoposide-induced protein 2.4;Etoposide-induced protein 2.4 (Fragment);Etoposide-induced protein 2.4 (Fragment)	A0A0R4J250_MOUSE;EI24_MOUSE;V9GXH2_MOUSE;V9GXU0_MOUSE	0.406825	0.389988	NO
Psmb9	A0A0R4J256	Proteasome subunit beta	A0A0R4J256_MOUSE	1.30761	5.80809e-07	UP
Syncrip	A0A0R4J259	Heterogeneous nuclear ribonucleoprotein Q;Heterogeneous nuclear ribonucleoprotein Q;Isoform 2 of Heterogeneous nuclear ribonucleoprotein Q	A0A0R4J259_MOUSE;G3UZI2_MOUSE;HNRPQ_MOUSE	1.62418	3.84792e-08	UP
Otud4	A0A0R4J260	OTU domain-containing protein 4	A0A0R4J260_MOUSE;OTUD4_MOUSE	-1.65749	3.06737e-07	DOWN
Agpat1	A0A0R4J263	1-acyl-sn-glycerol-3-phosphate acyltransferase;1-acyl-sn-glycerol-3-phosphate acyltransferase alpha	A0A0R4J263_MOUSE;PLCA_MOUSE	0.460865	0.00130342	UP
Tmem70	A0A0R4J272	Transmembrane protein 70, mitochondrial;Transmembrane protein 70, mitochondrial	A0A0R4J272_MOUSE;TMM70_MOUSE	-0.700757	7.61393e-06	DOWN
Fastkd5	A0A0R4J291	FAST kinase domain-containing protein 5, mitochondrial;FAST kinase domain-containing protein 5, mitochondrial	A0A0R4J291_MOUSE;FAKD5_MOUSE	0.346249	0.223505	NO
Eif2d	A0A0R4J298	Eukaryotic translation initiation factor 2D;Eukaryotic translation initiation factor 2D;Eukaryotic translation initiation factor 2D;Eukaryotic translation initiation factor 2D;Isoform 2 of Eukaryotic translation initiation factor 2D;Eukaryotic translation initiation factor 2D	A0A0R4J298_MOUSE;E9PUG7_MOUSE;M0QWK9_MOUSE;EIF2D_MOUSE;EIF2D_MOUSE;Q8C8I3_MOUSE	1.04536	2.24457e-06	UP
Kctd12	A0A0R4J2B2	BTB/POZ domain-containing protein KCTD12	A0A0R4J2B2_MOUSE;KCD12_MOUSE	2.29776	4.33162e-07	UP
Lcmt1	A0A0U1RNF2	Leucine carboxyl methyltransferase 1	A0A0U1RNF2_MOUSE;A2RTH5_MOUSE	-0.0762347	0.740363	NO
C1qtnf5	A0A0U1RNF8	Complement C1q tumor necrosis factor-related protein 5 (Fragment);Complement C1q tumor necrosis factor-related protein 5 (Fragment);Complement C1q tumor necrosis factor-related protein 5	A0A0U1RNF8_MOUSE;A0A0U1RNV1_MOUSE;C1QT5_MOUSE	1.78903	3.171e-05	UP
Olfr180	A0A0U1RNK4	Olfactory receptor	A0A0U1RNK4_MOUSE	-1.93432	1.84372e-06	DOWN
Dock7	A0A0U1RNK7	Dedicator of cytokinesis protein 7;Dedicator of cytokinesis protein 7;Dedicator of cytokinesis protein 7;Dedicator of cytokinesis protein 7;Dedicator of cytokinesis protein 7;Isoform 2 of Dedicator of cytokinesis protein 7	A0A0U1RNK7_MOUSE;A2A9M4_MOUSE;A2A9M5_MOUSE;E9PX48_MOUSE;DOCK7_MOUSE;DOCK7_MOUSE	1.89917	1.01063e-06	UP
Bckdk	A0A0U1RNL7	Protein-serine/threonine kinase;Protein-serine/threonine kinase;[3-methyl-2-oxobutanoate dehydrogenase [lipoamide]] kinase, mitochondrial	A0A0U1RNL7_MOUSE;A0A0U1RPT4_MOUSE;BCKD_MOUSE	-1.76062	2.7451e-07	DOWN
Cbl	A0A0U1RP47	E3 ubiquitin-protein ligase CBL	A0A0U1RP47_MOUSE;A0A0U1RQ85_MOUSE;CBL_MOUSE	0.304511	0.135395	NO
Selenos	A0A0U1RP62	Selenoprotein S	A0A0U1RP62_MOUSE;SELS_MOUSE	1.54008	6.91763e-05	UP
Vamp5	A0A0U1RP87	Vesicle-associated membrane protein 5	A0A0U1RP87_MOUSE;VAMP5_MOUSE	-0.170606	0.312688	NO
Gtf3c1	A0A0U1RPD8	General transcription factor 3C polypeptide 1;General transcription factor 3C polypeptide 1;Isoform 2 of General transcription factor 3C polypeptide 1	A0A0U1RPD8_MOUSE;TF3C1_MOUSE;TF3C1_MOUSE	0.133065	0.513251	NO
Fxyd1	A0A0U1RPI1	Phospholemman	A0A0U1RPI1_MOUSE;PLM_MOUSE	-0.759549	0.0171525	DOWN
1110004F10Rik	A0A0U1RPJ7	RIKEN cDNA 1110004F10 gene (Fragment);RIKEN cDNA 1110004F10 gene;Small acidic protein	A0A0U1RPJ7_MOUSE;D3YVR9_MOUSE;SMAP_MOUSE	-0.340827	0.119151	NO
Atxn2l	A0A0U1RPL0	Ataxin-2-like protein;Ataxin-2-like protein;Isoform 2 of Ataxin-2-like protein;Isoform 3 of Ataxin-2-like protein	A0A0U1RPL0_MOUSE;ATX2L_MOUSE;ATX2L_MOUSE;ATX2L_MOUSE	0.296692	0.0142758	UP
Tbc1d10b	A0A0U1RPN1	TBC1 domain family member 10B (Fragment);TBC1 domain family member 10B	A0A0U1RPN1_MOUSE;TB10B_MOUSE	1.75047	0.0001122	UP
Spns1	A0A0U1RPY3	Protein spinster homolog 1 (Fragment);Protein spinster homolog 1;Protein spinster homolog 1;Protein spinster homolog 1 (Fragment);Protein spinster homolog 1	A0A0U1RPY3_MOUSE;D3YTR6_MOUSE;D3YWA9_MOUSE;D3YWU4_MOUSE;SPNS1_MOUSE	1.56987	2.43316e-05	UP
Actg2	A0A0U1RQ96	Actin, gamma-enteric smooth muscle (Fragment)	A0A0U1RQ96_MOUSE	-0.0968525	0.730638	NO
Emc10	A0A0X1KG66	ER membrane protein complex subunit 10;ER membrane protein complex subunit 10;ER membrane protein complex subunit 10;Isoform 2 of ER membrane protein complex subunit 10	A0A0X1KG66_MOUSE;A0A0X1KG67_MOUSE;EMC10_MOUSE;EMC10_MOUSE	0.0437997	0.652937	NO
Bub3	A0A140LHA2	Mitotic checkpoint protein BUB3	A0A140LHA2_MOUSE;BUB3_MOUSE	1.61502	8.48537e-09	UP
Pnpla6	A0A140LHE0	Neuropathy target esterase (Fragment);Neuropathy target esterase;Neuropathy target esterase;Neuropathy target esterase;Isoform 2 of Neuropathy target esterase;Isoform 3 of Neuropathy target esterase;Isoform 4 of Neuropathy target esterase	A0A140LHE0_MOUSE;A0A140LHU9_MOUSE;A0A140LI54_MOUSE;PLPL6_MOUSE;PLPL6_MOUSE;PLPL6_MOUSE;PLPL6_MOUSE	2.12229	6.61232e-06	UP
Tacc2	A0A140LHH8	Transforming acidic coiled-coil-containing protein 2 (Fragment)	A0A140LHH8_MOUSE	-2.50452	0.0023054	DOWN
Nlrp2	A0A140LHK4	NLR family, pyrin domain-containing 2 (Fragment);NLR family, pyrin domain-containing 2 (Fragment);NACHT	A0A140LHK4_MOUSE;A0A140LJ71_MOUSE;Q4PLS0_MOUSE	0.428408	0.690827	NO
Sirt2	A0A140LHL5	NAD-dependent protein deacetylase;NAD-dependent protein deacetylase sirtuin-2;Isoform 2 of NAD-dependent protein deacetylase sirtuin-2	A0A140LHL5_MOUSE;SIR2_MOUSE;SIR2_MOUSE	-0.00898228	0.843468	NO
Yif1b	A0A140LHN0	Protein YIF1B (Fragment);Protein YIF1B;Protein YIF1B;Isoform 2 of Protein YIF1B	A0A140LHN0_MOUSE;D3YY42_MOUSE;YIF1B_MOUSE;YIF1B_MOUSE	1.52966	2.92419e-06	UP
Mrpl48	A0A140LHT6	39S ribosomal protein L48, mitochondrial;39S ribosomal protein L48, mitochondrial	A0A140LHT6_MOUSE;E9QPQ8_MOUSE	-1.5903	1.40136e-07	DOWN
Adam9	A0A140LHU0	Disintegrin and metalloproteinase domain-containing protein 9	A0A140LHU0_MOUSE;E9Q638_MOUSE;ADAM9_MOUSE	2.94445	4.90615e-07	UP
Uqcrc2	A0A140LI98	Cytochrome b-c1 complex subunit 2, mitochondrial (Fragment)	A0A140LI98_MOUSE	-2.40376	0.000783316	DOWN
Irgm2	A0A140LIF8	Immunity-related GTPase family M member 2	A0A140LIF8_MOUSE;Q9Z1M2_MOUSE	0.330474	0.637295	NO
Tmem147	A0A140LIQ8	Transmembrane protein 147	A0A140LIQ8_MOUSE;A0A140LJ56_MOUSE;TM147_MOUSE	0.798384	4.31734e-07	UP
Pet100	A0A140LIS7	Protein PET100 homolog, mitochondrial;Protein PET100 homolog, mitochondrial (Fragment);Protein PET100 homolog, mitochondrial	A0A140LIS7_MOUSE;A0A140LIT5_MOUSE;PT100_MOUSE	-2.27283	0.000118865	DOWN
Dhcr7	A0A140LIT2	7-dehydrocholesterol reductase	A0A140LIT2_MOUSE;DHCR7_MOUSE	2.48085	0.000803345	UP
Cox7a1	A0A140LIU4	Cytochrome c oxidase subunit 7A1, mitochondrial;Cytochrome c oxidase subunit 7A1, mitochondrial	A0A140LIU4_MOUSE;CX7A1_MOUSE	-2.80694	7.22201e-08	DOWN
Zzef1	A0A140LJ04	Zinc finger ZZ-type and EF-hand domain-containing protein 1;Zinc finger ZZ-type and EF-hand domain-containing protein 1;Zinc finger ZZ-type and EF-hand domain-containing protein 1;Isoform 2 of Zinc finger ZZ-type and EF-hand domain-containing protein 1	A0A140LJ04_MOUSE;E9Q5W5_MOUSE;ZZEF1_MOUSE;ZZEF1_MOUSE	0.356812	0.00583762	UP
Ryr3	A0A140LJF7	Ryanodine receptor 3;Ryanodine receptor 3;Ryanodine receptor 3;Isoform 2 of Ryanodine receptor 3;Ryanodine receptor 3	A0A140LJF7_MOUSE;A0A140LJK7_MOUSE;RYR3_MOUSE;RYR3_MOUSE;E9PW34_MOUSE	-1.88967	8.57485e-06	DOWN
Prss23	A0A140LJH8	Serine protease 23 (Fragment);Serine protease 23	A0A140LJH8_MOUSE;PRS23_MOUSE	4.59869	2.37699e-07	UP
Akap13	A0A140LJJ5	A-kinase anchor protein 13;A-kinase anchor protein 13;Isoform 2 of A-kinase anchor protein 13	A0A140LJJ5_MOUSE;AKP13_MOUSE;AKP13_MOUSE	1.30329	0.000107092	UP
Hebp1	A0A140T8J4	Heme-binding protein 1	A0A140T8J4_MOUSE;HEBP1_MOUSE	2.32127	0.0140875	UP
Igkv12-46	A0A140T8P6	Immunoglobulin kappa variable 12-46 (Fragment);Ig kappa chain V-V region K2 (Fragment)	A0A140T8P6_MOUSE;KV5A3_MOUSE	1.96679	3.71052e-06	UP
Igkv14-111	A0A140T8P9	Immunoglobulin kappa variable 14-111 (Fragment);Ig kappa chain V-V region T1;Ig kappa chain V-V region L6 (Fragment)	A0A140T8P9_MOUSE;KV5A5_MOUSE;KV5A6_MOUSE	2.01136	0.022087	UP
Rcor1	A0A140T8R7	REST corepressor 1	A0A140T8R7_MOUSE;RCOR1_MOUSE	1.91883	5.13863e-05	UP
Dolpp1	A0A140T8S3	Dolichyldiphosphatase 1	A0A140T8S3_MOUSE;DOPP1_MOUSE	1.31519	3.85297e-07	UP
Slit2	A0A140T8T2	Slit homolog 2 protein	A0A140T8T2_MOUSE;G3UY21_MOUSE;G3UYX7_MOUSE;SLIT2_MOUSE	1.50048	5.67765e-06	UP
Map4	A0A140T8T5	Microtubule-associated protein	A0A140T8T5_MOUSE	-1.6604	0.0231426	DOWN
Col6a5	A0A140T8T7	Collagen alpha-5(VI) chain	A0A140T8T7_MOUSE;A0A140T8W1_MOUSE;CO6A5_MOUSE	-0.463161	0.437082	NO
Rnf213	A0A171EBL2	E3 ubiquitin-protein ligase RNF213	A0A171EBL2_MOUSE;RN213_MOUSE	2.3885	1.12065e-08	UP
Prmt1	A0A171KXD3	Protein arginine N-methyltransferase 1;Protein arginine N-methyltransferase 1;Isoform 2 of Protein arginine N-methyltransferase 1;Isoform 3 of Protein arginine N-methyltransferase 1	A0A171KXD3_MOUSE;ANM1_MOUSE;ANM1_MOUSE;ANM1_MOUSE	1.47517	5.10108e-08	UP
Tubgcp2	A0A1B0GR08	Gamma-tubulin complex component (Fragment);Gamma-tubulin complex component 2	A0A1B0GR08_MOUSE;GCP2_MOUSE	1.50847	1.41794e-09	UP
Taldo1	A0A1B0GR11	Transaldolase	A0A1B0GR11_MOUSE;TALDO_MOUSE	1.33045	2.11882e-08	UP
Mob2	A0A1B0GR18	MOB kinase activator 2	A0A1B0GR18_MOUSE;MOB2_MOUSE	0.208295	0.0809115	NO
Stim1	A0A1B0GR78	Stromal interaction molecule 1	A0A1B0GR78_MOUSE;A0A1B0GRA5_MOUSE;STIM1_MOUSE	1.8156	1.49662e-06	UP
2900026A02Rik	A0A1B0GR85	RIKEN cDNA 2900026A02 gene;RIKEN cDNA 2900026A02 gene;Uncharacterized protein KIAA1671	A0A1B0GR85_MOUSE;A0A1D5RLN6_MOUSE;K1671_MOUSE	-0.221202	0.190128	NO
Ptpre	A0A1B0GRH2	Receptor-type tyrosine-protein phosphatase;Receptor-type tyrosine-protein phosphatase;Receptor-type tyrosine-protein phosphatase epsilon;Isoform 2 of Receptor-type tyrosine-protein phosphatase epsilon;Isoform 3 of Receptor-type tyrosine-protein phosphatase epsilon	A0A1B0GRH2_MOUSE;A0A1B0GRT6_MOUSE;PTPRE_MOUSE;PTPRE_MOUSE;PTPRE_MOUSE	2.97424	0.000335437	UP
Pde2a	A0A1B0GRJ9	Phosphodiesterase;Phosphodiesterase;Phosphodiesterase;cGMP-dependent 3',5'-cyclic phosphodiesterase;Isoform PDE2A1 of cGMP-dependent 3',5'-cyclic phosphodiesterase;Isoform PDE2A2 of cGMP-dependent 3',5'-cyclic phosphodiesterase	A0A1B0GRJ9_MOUSE;F7D3W5_MOUSE;Q5PR72_MOUSE;PDE2A_MOUSE;PDE2A_MOUSE;PDE2A_MOUSE	0.141031	0.309855	NO
Ssbp4	A0A1B0GRM9	Single stranded DNA-binding protein 4 (Fragment);Single stranded DNA-binding protein 4;Single stranded DNA-binding protein 4 (Fragment);Single-stranded DNA-binding protein 2 (Fragment);Single-stranded DNA-binding protein 3 (Fragment);Single-stranded DNA-binding protein 3;Single stranded DNA-binding protein 4;Single-stranded DNA-binding protein 2;Isoform 2 of Single-stranded DNA-binding protein 2;…	A0A1B0GRM9_MOUSE;A0A1B0GRS0_MOUSE;A0A1B0GT95_MOUSE;A0A338P6Q9_MOUSE;B1AS34_MOUSE;B1AS37_MOUSE;Q3U4B1_MOUSE;SSBP2_MOUSE;SSBP2_MOUSE;SSBP3_MOUSE;SSBP3_MOUSE	2.48028	7.50614e-06	UP
Trak1	A0A1B0GRP1	Trafficking kinesin-binding protein 1;Trafficking kinesin-binding protein 1;Trafficking kinesin-binding protein 1;Trafficking kinesin-binding protein 1;Trafficking kinesin-binding protein 1;Trafficking kinesin-binding protein 1;Isoform 2 of Trafficking kinesin-binding protein 1	A0A1B0GRP1_MOUSE;A0A1B0GRQ7_MOUSE;A0A1B0GRS7_MOUSE;A0A1B0GSQ2_MOUSE;A0A5F8MPD8_MOUSE;TRAK1_MOUSE;TRAK1_MOUSE	-1.37145	9.84549e-05	DOWN
Plpbp	A0A1B0GRP7	Pyridoxal phosphate homeostasis protein (Fragment);Pyridoxal phosphate homeostasis protein	A0A1B0GRP7_MOUSE;PLPHP_MOUSE	-1.26699	1.47377e-08	DOWN
Zc3h4	A0A1B0GRU3	Zinc finger CCCH domain-containing protein 4;Zinc finger CCCH domain-containing protein 4;Zinc finger CCCH domain-containing protein 4;Isoform 2 of Zinc finger CCCH domain-containing protein 4	A0A1B0GRU3_MOUSE;E9Q8K8_MOUSE;ZC3H4_MOUSE;ZC3H4_MOUSE	1.14055	2.4558e-05	UP
Prpf40a	A0A1B0GRU8	Pre-mRNA-processing factor 40 homolog A;Pre-mRNA-processing factor 40 homolog A;Isoform 2 of Pre-mRNA-processing factor 40 homolog A	A0A1B0GRU8_MOUSE;PR40A_MOUSE;PR40A_MOUSE	1.37287	5.5345e-07	UP
Bpnt1	A0A1B0GRV0	3'(2'),5'-bisphosphate nucleotidase 1	A0A1B0GRV0_MOUSE	-1.70446	4.77994e-05	DOWN
Elmod2	A0A1B0GRZ8	ELMO domain-containing protein 2 (Fragment);ELMO domain-containing protein 2	A0A1B0GRZ8_MOUSE;ELMD2_MOUSE	0.574822	0.00480945	UP
Gab1	A0A1B0GS41	GRB2-associated-binding protein 1	A0A1B0GS41_MOUSE;GAB1_MOUSE	-0.845029	1.58384e-05	DOWN
Svil	A0A1B0GS91	Supervillin	A0A1B0GS91_MOUSE;SVIL_MOUSE	-0.472715	2.8162e-05	DOWN
Aldh16a1	A0A1B0GSU0	Aldehyde dehydrogenase family 16 member A1	A0A1B0GSU0_MOUSE;D3Z0B9_MOUSE;A16A1_MOUSE	1.70742	1.37086e-11	UP
Nup98	A0A1B0GSX7	Nuclear pore complex protein Nup98-Nup96	A0A1B0GSX7_MOUSE;NUP98_MOUSE	1.56208	7.05145e-10	UP
Bnip3	A0A1B0GT26	BCL2/adenovirus E1B 19 kDa protein-interacting protein 3	A0A1B0GT26_MOUSE;BNIP3_MOUSE	-1.24032	2.55952e-07	DOWN
Tmem143	A0A1B0GT63	Transmembrane protein 143;Transmembrane protein 143;Transmembrane protein 143;Isoform 2 of Transmembrane protein 143	A0A1B0GT63_MOUSE;G3X9F4_MOUSE;TM143_MOUSE;TM143_MOUSE	-2.14065	1.15849e-10	DOWN
Bax	A0A1B0GT81	Apoptosis regulator BAX	A0A1B0GT81_MOUSE;BAX_MOUSE	1.77649	3.22844e-06	UP
Gys1	A0A1B0GT92	Glycogen [starch] synthase;Glycogen [starch] synthase, muscle	A0A1B0GT92_MOUSE;GYS1_MOUSE	-1.0515	3.04667e-10	DOWN
Sp100	A0A1B0GX24	Nuclear autoantigen Sp-100 (Fragment);Nuclear autoantigen Sp-100;Nuclear autoantigen Sp-100;Nuclear autoantigen Sp-100;Nuclear autoantigen Sp-100;Isoform 2 of Nuclear autoantigen Sp-100;Nuclear autoantigen Sp-100	A0A1B0GX24_MOUSE;D6RIJ4_MOUSE;E9Q4Y0_MOUSE;E9QA05_MOUSE;SP100_MOUSE;SP100_MOUSE;Q8C405_MOUSE	-1.8061	0.00023332	DOWN
Hdac6	A0A1B0GX25	Histone deacetylase 6 (Fragment);Histone deacetylase 6	A0A1B0GX25_MOUSE;HDAC6_MOUSE	0.0964123	0.491143	NO
Pls3	A0A1C7CYV0	Plastin-3 (Fragment);Plastin-3	A0A1C7CYV0_MOUSE;PLST_MOUSE	2.96751	1.65578e-08	UP
Ank2	A0A1D5RLB2	Ankyrin-2 (Fragment)	A0A1D5RLB2_MOUSE	-2.71644	1.31237e-07	DOWN
Myo9b	A0A1D5RLD1	Unconventional myosin-IXb;Unconventional myosin-IXb;Unconventional myosin-IXb;Unconventional myosin-IXb;Unconventional myosin-IXb;Isoform 2 of Unconventional myosin-IXb;Isoform 3 of Unconventional myosin-IXb	A0A1D5RLD1_MOUSE;E9PWZ6_MOUSE;E9PZW8_MOUSE;E9QKV6_MOUSE;MYO9B_MOUSE;MYO9B_MOUSE;MYO9B_MOUSE	2.77903	1.66304e-07	UP
Dock9	A0A1D5RLE0	Dedicator of cytokinesis protein 9;Dedicator of cytokinesis protein 9;Dedicator of cytokinesis protein 9;Dedicator of cytokinesis protein 9;Dedicator of cytokinesis protein 9;Dedicator of cytokinesis protein 9;Isoform 2 of Dedicator of cytokinesis protein 9	A0A1D5RLE0_MOUSE;A0A1D5RMM1_MOUSE;A0A5F8MPL9_MOUSE;E9QMR2_MOUSE;F8VPN7_MOUSE;DOCK9_MOUSE;DOCK9_MOUSE	0.327765	0.0571847	NO
Efr3a	A0A1D5RLL3	Protein EFR3 homolog A;Protein EFR3 homolog A;Isoform 2 of Protein EFR3 homolog A	A0A1D5RLL3_MOUSE;EFR3A_MOUSE;EFR3A_MOUSE	-0.0729345	0.403976	NO
Trrap	A0A1D5RLL4	Transformation/transcription domain-associated protein	A0A1D5RLL4_MOUSE;E9PWT1_MOUSE;E9PZA7_MOUSE;E9QLK7_MOUSE	1.23027	2.44221e-06	UP
Frmd5	A0A1D5RLQ6	FERM domain-containing protein 5	A0A1D5RLQ6_MOUSE	-3.32431	3.27089e-06	DOWN
Wdfy3	A0A1D5RLV7	WD repeat and FYVE domain-containing protein 3	A0A1D5RLV7_MOUSE;G3UYW1_MOUSE;WDFY3_MOUSE	1.49479	0.000143122	UP
Iqsec1	A0A1D5RM83	IQ motif and SEC7 domain-containing protein 1;IQ motif and SEC7 domain-containing protein 1;IQ motif and SEC7 domain-containing protein 1;Isoform 2 of IQ motif and SEC7 domain-containing protein 1	A0A1D5RM83_MOUSE;E9PUA3_MOUSE;IQEC1_MOUSE;IQEC1_MOUSE	1.00247	1.59665e-05	UP
Wwp2	A0A1D5RM92	E3 ubiquitin-protein ligase;E3 ubiquitin-protein ligase WWP2 short isoform;NEDD4-like E3 ubiquitin-protein ligase WWP2	A0A1D5RM92_MOUSE;Q3TXI7_MOUSE;WWP2_MOUSE	0.165604	0.403992	NO
Sh2d4a	A0A1D5RMA9	SH2 domain-containing protein 4A (Fragment);SH2 domain-containing protein 4A	A0A1D5RMA9_MOUSE;SH24A_MOUSE	-1.68317	0.0133145	DOWN
Cnot1	A0A1D5RMJ8	CCR4-NOT transcription complex subunit 1;CCR4-NOT transcription complex subunit 1;CCR4-NOT transcription complex subunit 1;Isoform 2 of CCR4-NOT transcription complex subunit 1;Isoform 4 of CCR4-NOT transcription complex subunit 1	A0A1D5RMJ8_MOUSE;B7ZWL1_MOUSE;CNOT1_MOUSE;CNOT1_MOUSE;CNOT1_MOUSE	1.29306	5.2879e-11	UP
Polr2c	A0A1D5RML8	DNA-directed RNA polymerase II subunit RPB3	A0A1D5RML8_MOUSE;RPB3_MOUSE	1.23708	2.06149e-06	UP
Pxn	A0A1D5RMM8	Paxillin;Paxillin;Paxillin;Isoform Alpha of Paxillin	A0A1D5RMM8_MOUSE;F8VQ28_MOUSE;PAXI_MOUSE;PAXI_MOUSE	-0.257004	0.0304784	DOWN
Cdkn2aip	A0A1I7Q4A1	CDKN2A-interacting protein	A0A1I7Q4A1_MOUSE;CARF_MOUSE	1.26083	0.00562405	UP
Ate1	A0A1L1SQ41	Arginyl-tRNA--protein transferase 1;Arginyl-tRNA--protein transferase 1;Arginyl-tRNA--protein transferase 1;Arginyl-tRNA--protein transferase 1;Isoform ATE1-2 of Arginyl-tRNA--protein transferase 1	A0A1L1SQ41_MOUSE;J3QNU1_MOUSE;Q4FCQ7_MOUSE;ATE1_MOUSE;ATE1_MOUSE	-0.456454	0.0218332	DOWN
Tln2	A0A1L1SQ51	Talin-2	A0A1L1SQ51_MOUSE;E9PUM4_MOUSE	-0.48305	0.00419665	DOWN
Dock6	A0A1L1SQR4	Dedicator of cytokinesis protein 6	A0A1L1SQR4_MOUSE;DOCK6_MOUSE	-0.168722	0.451541	NO
Fam76b	A0A1L1SQS5	Protein FAM76B (Fragment);Protein FAM76B;Isoform 2 of Protein FAM76B	A0A1L1SQS5_MOUSE;FA76B_MOUSE;FA76B_MOUSE	1.68014	4.31626e-06	UP
Ubl7	A0A1L1SRB5	Ubiquitin-like protein 7;Ubiquitin-like protein 7 (Fragment);Ubiquitin-like protein 7 (Fragment);Ubiquitin-like protein 7 (Fragment);Ubiquitin-like protein 7 (Fragment);Ubiquitin-like protein 7 (Fragment);Ubiquitin-like protein 7	A0A1L1SRB5_MOUSE;A0A1L1SRT4_MOUSE;A0A1L1SRT5_MOUSE;A0A1L1SRW2_MOUSE;A0A1L1STF2_MOUSE;A0A1L1SU68_MOUSE;UBL7_MOUSE	1.8826	2.51431e-08	UP
Senp8	A0A1L1SRH8	Sentrin-specific protease 8;Sentrin-specific protease 8 (Fragment);Sentrin-specific protease 8	A0A1L1SRH8_MOUSE;A0A1L1ST73_MOUSE;SENP8_MOUSE	-0.386257	0.0478615	DOWN
Sltm	A0A1L1SRL0	SAFB-like transcription modulator;SAFB-like transcription modulator;SAFB-like transcription modulator;Isoform 2 of SAFB-like transcription modulator	A0A1L1SRL0_MOUSE;A0A1L1STF9_MOUSE;SLTM_MOUSE;SLTM_MOUSE	1.02894	7.02425e-07	UP
Bag1	A0A1L1SRT0	BAG family molecular chaperone regulator 1;BAG family molecular chaperone regulator 1;BAG family molecular chaperone regulator 1;Isoform 2 of BAG family molecular chaperone regulator 1	A0A1L1SRT0_MOUSE;F6TCF9_MOUSE;BAG1_MOUSE;BAG1_MOUSE	1.25781	2.57734e-06	UP
Cnn1	A0A1L1SRV0	Calponin;Calponin-1;Isoform Beta of Calponin-1	A0A1L1SRV0_MOUSE;CNN1_MOUSE;CNN1_MOUSE	-0.207393	0.623854	NO
Ampd3	A0A1L1SRX2	AMP deaminase;AMP deaminase 3	A0A1L1SRX2_MOUSE;AMPD3_MOUSE	0.0243073	0.729961	NO
Commd4	A0A1L1SRX4	COMM domain-containing protein 4 (Fragment);COMM domain-containing protein 4	A0A1L1SRX4_MOUSE;COMD4_MOUSE	1.16125	8.65757e-07	UP
Keap1	A0A1L1SS10	Kelch-like ECH-associated protein 1	A0A1L1SS10_MOUSE;KEAP1_MOUSE	3.02443	9.66172e-07	UP
Aplp2	A0A1L1SS44	Amyloid-like protein 2 (Fragment);Amyloid-like protein 2;Isoform 2 of Amyloid-like protein 2;Amyloid-like protein 2	A0A1L1SS44_MOUSE;APLP2_MOUSE;APLP2_MOUSE;Q60709_MOUSE	0.196624	0.282718	NO
Tmem205	A0A1L1SSA8	Transmembrane protein 205 (Fragment);Transmembrane protein 205	A0A1L1SSA8_MOUSE;TM205_MOUSE	-0.324058	0.00369473	DOWN
Lrrfip2	A0A1L1SSC0	Leucine-rich repeat flightless-interacting protein 2	A0A1L1SSC0_MOUSE	-0.81911	5.00589e-07	DOWN
Adpgk	A0A1L1SSF2	ADP-dependent glucokinase;ADP-dependent glucokinase;ADP-dependent glucokinase;Isoform 3 of ADP-dependent glucokinase	A0A1L1SSF2_MOUSE;Q3UDS7_MOUSE;ADPGK_MOUSE;ADPGK_MOUSE	1.94387	4.21925e-08	UP
Sparc	A0A1L1SSH9	SPARC	A0A1L1SSH9_MOUSE;SPRC_MOUSE;Q5NCU4_MOUSE	4.31679	2.79003e-08	UP
Spg21	A0A1L1SST5	Maspardin;Maspardin;Isoform 2 of Maspardin	A0A1L1SST5_MOUSE;SPG21_MOUSE;SPG21_MOUSE	1.60659	0.00208175	UP
Fam214a	A0A1L1SSW7	Protein FAM214A;Protein FAM214A;Isoform 2 of Protein FAM214A	A0A1L1SSW7_MOUSE;F214A_MOUSE;F214A_MOUSE	-1.27331	0.000489168	DOWN
Clasp2	A0A1L1ST22	CLIP-associating protein 2;Isoform 2 of CLIP-associating protein 2	A0A1L1ST22_MOUSE;CLAP2_MOUSE	2.38152	1.89206e-06	UP
Syne1	A0A1L1STC6	Nesprin-1	A0A1L1STC6_MOUSE	0.562429	1.18571e-07	UP
Ilf3	A0A1L1STE4	Interleukin enhancer-binding factor 3;Interleukin enhancer-binding factor 3;Interleukin enhancer-binding factor 3;Isoform 2 of Interleukin enhancer-binding factor 3;Isoform 3 of Interleukin enhancer-binding factor 3	A0A1L1STE4_MOUSE;Q45VK5_MOUSE;ILF3_MOUSE;ILF3_MOUSE;ILF3_MOUSE	1.28976	2.84334e-10	UP
Mindy2	A0A1L1STF0	Ubiquitin carboxyl-terminal hydrolase MINDY-2;Ubiquitin carboxyl-terminal hydrolase MINDY-2;Isoform 3 of Ubiquitin carboxyl-terminal hydrolase MINDY-2	A0A1L1STF0_MOUSE;MINY2_MOUSE;MINY2_MOUSE	-0.369265	0.120368	NO
Usp28	A0A1L1SUC4	Ubiquitin carboxyl-terminal hydrolase 28 (Fragment)	A0A1L1SUC4_MOUSE	-0.249355	0.408324	NO
Slc37a4	A0A1L1SUI3	Solute carrier family 37 (glucose-6-phosphate transporter), member 4;Solute carrier family 37 (Glucose-6-phosphate transporter), member 4	A0A1L1SUI3_MOUSE;Q9D1F9_MOUSE	-0.355421	0.166925	NO
Picalm	A0A1L1SUR7	Phosphatidylinositol-binding clathrin assembly protein (Fragment)	A0A1L1SUR7_MOUSE	0.217956	0.575359	NO
Cdk17	A0A1L1SUS7	Cyclin-dependent kinase 17 (Fragment);Cyclin-dependent kinase 16;Isoform Short of Cyclin-dependent kinase 16;Cyclin-dependent kinase 17;Isoform 2 of Cyclin-dependent kinase 17	A0A1L1SUS7_MOUSE;CDK16_MOUSE;CDK16_MOUSE;CDK17_MOUSE;CDK17_MOUSE	-1.20643	0.00513363	DOWN
Thy1	A0A1L1SUX8	Thy-1 membrane glycoprotein (Fragment);Thy-1 membrane glycoprotein	A0A1L1SUX8_MOUSE;THY1_MOUSE	2.71959	1.32389e-09	UP
Usp47	A0A1L1SV73	Ubiquitin carboxyl-terminal hydrolase 47;Ubiquitin carboxyl-terminal hydrolase 47;Isoform 2 of Ubiquitin carboxyl-terminal hydrolase 47	A0A1L1SV73_MOUSE;UBP47_MOUSE;UBP47_MOUSE	0.705946	4.825e-08	UP
Cwc15	A0A1L1SVD8	Spliceosome-associated protein CWC15 homolog (Fragment);Spliceosome-associated protein CWC15 homolog	A0A1L1SVD8_MOUSE;CWC15_MOUSE	0.326496	0.220126	NO
Rbpms2	A0A1L1SVH5	RNA-binding protein with multiple-splicing 2 (Fragment);RNA-binding protein with multiple splicing 2;RNA-binding protein with multiple-splicing 2	A0A1L1SVH5_MOUSE;RBPS2_MOUSE;Q9CWY6_MOUSE	-0.852057	1.20754e-05	DOWN
Actn4	A0A1L1SVJ6	Alpha-actinin-4 (Fragment)	A0A1L1SVJ6_MOUSE	0.608025	0.00435976	UP
Pafah1b2	A0A1L1SVK0	Platelet-activating factor acetylhydrolase IB subunit beta (Fragment);Platelet-activating factor acetylhydrolase IB subunit beta	A0A1L1SVK0_MOUSE;PA1B2_MOUSE	1.24268	7.0236e-12	UP
Ddx41	A0A1S6GWJ4	Probable ATP-dependent RNA helicase DDX41	A0A1S6GWJ4_MOUSE;DDX41_MOUSE	2.3431	4.18739e-08	UP
Myl6	A0A1W2P6F6	Myosin light polypeptide 6;Myosin light polypeptide 6;Myosin light polypeptide 6;Isoform Smooth muscle of Myosin light polypeptide 6	A0A1W2P6F6_MOUSE;A0A1W2P7Q9_MOUSE;MYL6_MOUSE;MYL6_MOUSE	2.62051	1.22917e-07	UP
Sgta	A0A1W2P6P1	Small glutamine-rich tetratricopeptide repeat-containing protein alpha (Fragment);Small glutamine-rich tetratricopeptide repeat-containing protein alpha;Isoform 2 of Small glutamine-rich tetratricopeptide repeat-containing protein alpha	A0A1W2P6P1_MOUSE;SGTA_MOUSE;SGTA_MOUSE	0.60638	0.000217775	UP
Fmnl1	A0A1W2P6X3	Formin-like protein 1;Formin-like protein 1;Formin-like protein 1;Isoform 2 of Formin-like protein 1	A0A1W2P6X3_MOUSE;A2AB60_MOUSE;FMNL1_MOUSE;FMNL1_MOUSE	1.52914	4.6803e-07	UP
Mia2	A0A1W2P711	Melanoma inhibitory activity protein 2;Melanoma inhibitory activity protein 2;Melanoma inhibitory activity protein 2;Melanoma inhibitory activity protein 2 (Fragment);Melanoma inhibitory activity protein 2;Melanoma inhibitory activity protein 2;Melanoma inhibitory activity protein 2;Melanoma inhibitory activity protein 2;Melanoma inhibitory activity protein 2;Melanoma inhibitory activity protein …	A0A1W2P711_MOUSE;E9PY90_MOUSE;E9Q3S2_MOUSE;H3BJ71_MOUSE;H3BJI6_MOUSE;H3BJS0_MOUSE;H3BK44_MOUSE;H3BK48_MOUSE;H3BKH2_MOUSE;H3BKL6_MOUSE;H3BL19_MOUSE;MIA2_MOUSE;MIA2_MOUSE	0.619643	5.55625e-05	UP
Cnpy2	A0A1W2P729	Protein canopy homolog 2 (Fragment);Protein canopy homolog 2	A0A1W2P729_MOUSE;CNPY2_MOUSE	2.73424	4.95721e-06	UP
H3c14	A0A1W2P768	H3 clustered histone 14;Histone H3.2	A0A1W2P768_MOUSE;H32_MOUSE	2.4709	0.000593867	UP
Man1a	A0A1W2P788	alpha-1,2-Mannosidase (Fragment);Mannosyl-oligosaccharide 1,2-alpha-mannosidase IA	A0A1W2P788_MOUSE;MA1A1_MOUSE	2.14579	3.72374e-09	UP
Zfp36l1	A0A1W2P7G3	mRNA decay activator protein ZFP36L1	A0A1W2P7G3_MOUSE;TISB_MOUSE	-0.886978	0.13127	NO
Coq10a	A0A1W2P7G5	Coenzyme Q10A	A0A1W2P7G5_MOUSE;A0A1W2P7J1_MOUSE	-2.80884	1.03195e-09	DOWN
Gstt2	A0A1W2P7J9	Glutathione S-transferase theta-2 (Fragment);Glutathione S-transferase theta-2	A0A1W2P7J9_MOUSE;GSTT2_MOUSE	-0.77343	7.33704e-05	DOWN
Sf3b6	A0A1W2P7L7	Splicing factor 3B subunit 6 (Fragment);Splicing factor 3B subunit 6	A0A1W2P7L7_MOUSE;SF3B6_MOUSE	1.94624	2.3304e-06	UP
Zdhhc17	A0A1W2P7M2	Palmitoyltransferase ZDHHC17 (Fragment);Palmitoyltransferase ZDHHC17;Isoform 2 of Palmitoyltransferase ZDHHC17	A0A1W2P7M2_MOUSE;ZDH17_MOUSE;ZDH17_MOUSE	1.1293	0.000439001	UP
Lama2	A0A1W2P7N3	Laminin subunit alpha-2 (Fragment)	A0A1W2P7N3_MOUSE	0.282316	0.174047	NO
Tmem19	A0A1W2P7P6	Transmembrane protein 19;Transmembrane protein 19;Transmembrane protein 19;Isoform 2 of Transmembrane protein 19	A0A1W2P7P6_MOUSE;A0A1W2P7R5_MOUSE;TMM19_MOUSE;TMM19_MOUSE	1.59122	5.56017e-11	UP
Xpot	A0A1W2P7Q6	Exportin-T	A0A1W2P7Q6_MOUSE;XPOT_MOUSE	2.3085	1.48552e-06	UP
Trappc6b	A0A1W2P7S5	Trafficking protein particle complex subunit 6B	A0A1W2P7S5_MOUSE;TPC6B_MOUSE	0.138179	0.480814	NO
Gopc	A0A1W2P7V0	Golgi-associated PDZ and coiled-coil motif-containing protein (Fragment);Golgi-associated PDZ and coiled-coil motif-containing protein;Golgi-associated PDZ and coiled-coil motif-containing protein;Isoform 2 of Golgi-associated PDZ and coiled-coil motif-containing protein	A0A1W2P7V0_MOUSE;K3W4Q9_MOUSE;GOPC_MOUSE;GOPC_MOUSE	1.61495	3.17544e-10	UP
Ptprb	A0A1W2P7W3	Receptor-type tyrosine-protein phosphatase beta	A0A1W2P7W3_MOUSE;PTPRB_MOUSE	0.681182	0.0852776	NO
Abracl	A0A1W2P7X0	Costars family protein ABRACL (Fragment);Costars family protein ABRACL;Costars family protein ABRACL	A0A1W2P7X0_MOUSE;E9QMV2_MOUSE;ABRAL_MOUSE	1.00523	2.89306e-07	UP
Gm49339	A0A1W2P7X1	Predicted gene, 49339;Leukocyte immunoglobulin-like receptor subfamily B member 4;Isoform 2 of Leukocyte immunoglobulin-like receptor subfamily B member 4	A0A1W2P7X1_MOUSE;LIRB4_MOUSE;LIRB4_MOUSE	4.20587	2.23716e-06	UP
Csrp2	A0A1W2P845	Cysteine and glycine-rich protein 2	A0A1W2P845_MOUSE;CSRP2_MOUSE	2.84342	1.15363e-05	UP
Nova2	A0A1W2P872	NOVA alternative-splicing regulator 2	A0A1W2P872_MOUSE;D3YVV7_MOUSE	-0.410122	0.0851272	NO
Cd63	A0A1W2P8C6	Tetraspanin (Fragment);CD63 antigen	A0A1W2P8C6_MOUSE;CD63_MOUSE	2.39117	0.000176223	UP
Dtnbp1	A0A1Y7VIX4	Dysbindin;Dysbindin;Dysbindin;Dysbindin;Dysbindin;Dysbindin;Isoform 2 of Dysbindin	A0A1Y7VIX4_MOUSE;A0A1Y7VJD2_MOUSE;A0A1Y7VK42_MOUSE;A0A1Y7VP73_MOUSE;K3W4R3_MOUSE;DTBP1_MOUSE;DTBP1_MOUSE	0.821279	2.48507e-05	UP
Tbca	A0A1Y7VJ48	Tubulin-specific chaperone A	A0A1Y7VJ48_MOUSE;TBCA_MOUSE	0.440901	0.000772375	UP
Fbln5	A0A1Y7VJW9	Fibulin-5	A0A1Y7VJW9_MOUSE;FBLN5_MOUSE	3.57071	2.43099e-07	UP
Ryr2	A0A1Y7VK09	Ryanodine receptor 2 (Fragment)	A0A1Y7VK09_MOUSE	-2.63021	0.000754507	DOWN
Isca2	A0A1Y7VK19	Iron-sulfur cluster assembly 2 homolog, mitochondrial (Fragment);Iron-sulfur cluster assembly 2 homolog, mitochondrial	A0A1Y7VK19_MOUSE;ISCA2_MOUSE	-1.75416	2.97292e-10	DOWN
Nfic	A0A1Y7VK55	Nuclear factor 1;Nuclear factor 1 C-type;Isoform 2 of Nuclear factor 1 C-type;Isoform 3 of Nuclear factor 1 C-type;Isoform 4 of Nuclear factor 1 C-type;Isoform 5 of Nuclear factor 1 C-type	A0A1Y7VK55_MOUSE;NFIC_MOUSE;NFIC_MOUSE;NFIC_MOUSE;NFIC_MOUSE;NFIC_MOUSE	1.08544	5.47743e-08	UP
Gm16381	A0A1Y7VKT9	Predicted gene 16381;Ubiquitin-like protein 5;Ubiquitin-like protein 5;Ubiquitin-like protein 5 (Fragment);Ubiquitin-like protein 5;Ubiquitin-like protein 5	A0A1Y7VKT9_MOUSE;E0CY38_MOUSE;E0CY91_MOUSE;E0CYW1_MOUSE;E0CZB3_MOUSE;UBL5_MOUSE	0.582748	0.00875141	UP
Dtna	A0A1Y7VL34	Dystrobrevin;Dystrobrevin alpha	A0A1Y7VL34_MOUSE;DTNA_MOUSE	-1.68818	5.017e-08	DOWN
Ttc7b	A0A1Y7VL44	Tetratricopeptide repeat protein 7B	A0A1Y7VL44_MOUSE;TTC7B_MOUSE	-0.887596	5.53674e-09	DOWN
Lpin1	A0A1Y7VLN4	Phosphatidate phosphatase LPIN1;Phosphatidate phosphatase LPIN1;Phosphatidate phosphatase LPIN1;Phosphatidate phosphatase LPIN1;Phosphatidate phosphatase LPIN1;Isoform 2 of Phosphatidate phosphatase LPIN1	A0A1Y7VLN4_MOUSE;A0A5F8MPG1_MOUSE;A0A5F8MQ53_MOUSE;E9QKQ5_MOUSE;LPIN1_MOUSE;LPIN1_MOUSE	-1.10876	1.29202e-05	DOWN
Prpf4b	A0A1Y7VLT3	Serine/threonine-protein kinase PRP4 homolog (Fragment);Serine/threonine-protein kinase PRP4 homolog	A0A1Y7VLT3_MOUSE;PRP4B_MOUSE	1.30989	3.93441e-06	UP
Kidins220	A0A1Y7VME9	Kinase D-interacting substrate 220	A0A1Y7VME9_MOUSE;E9Q9B7_MOUSE	1.12447	0.00724619	UP
Vrk1	A0A1Y7VMH3	Serine/threonine-protein kinase VRK1;Serine/threonine-protein kinase VRK1;Isoform 2 of Serine/threonine-protein kinase VRK1;Isoform 3 of Serine/threonine-protein kinase VRK1;Isoform 5 of Serine/threonine-protein kinase VRK1	A0A1Y7VMH3_MOUSE;VRK1_MOUSE;VRK1_MOUSE;VRK1_MOUSE;VRK1_MOUSE	2.2311	3.4861e-08	UP
Rock2	A0A1Y7VMN0	Rho-associated protein kinase 2 (Fragment);Rho-associated protein kinase	A0A1Y7VMN0_MOUSE;F8VPK5_MOUSE	1.01702	6.73595e-12	UP
Dhrs7	A0A1Y7VN19	Dehydrogenase/reductase SDR family member 7 (Fragment);Dehydrogenase/reductase SDR family member 7	A0A1Y7VN19_MOUSE;DHRS7_MOUSE	0.14954	0.0323708	UP
Eipr1	A0A1Y7VN36	EARP and GARP complex-interacting protein 1 (Fragment);EARP and GARP complex-interacting protein 1;EARP and GARP complex-interacting protein 1	A0A1Y7VN36_MOUSE;A0A217FL60_MOUSE;EIPR1_MOUSE	1.55189	3.08997e-07	UP
Habp4	A0A1Y7VNT1	Intracellular hyaluronan-binding protein 4	A0A1Y7VNT1_MOUSE;E9QKB2_MOUSE;HABP4_MOUSE	0.0624252	0.853127	NO
Nudt14	A0A217FL49	Uridine diphosphate glucose pyrophosphatase NUDT14	A0A217FL49_MOUSE;NUD14_MOUSE	0.267859	0.122793	NO
Cdc37l1	A0A286YCB4	Hsp90 co-chaperone Cdc37-like 1;Hsp90 co-chaperone Cdc37-like 1;Isoform 2 of Hsp90 co-chaperone Cdc37-like 1;Isoform 3 of Hsp90 co-chaperone Cdc37-like 1;Isoform 4 of Hsp90 co-chaperone Cdc37-like 1	A0A286YCB4_MOUSE;CD37L_MOUSE;CD37L_MOUSE;CD37L_MOUSE;CD37L_MOUSE	-2.27566	0.000204349	DOWN
Ssr1	A0A286YCG8	Translocon-associated protein subunit alpha;Translocon-associated protein subunit alpha;Translocon-associated protein subunit alpha (Fragment);Translocon-associated protein subunit alpha	A0A286YCG8_MOUSE;A0A286YCT4_MOUSE;A0A286YDB7_MOUSE;SSRA_MOUSE	3.10382	0.000479932	UP
Ngly1	A0A286YCI0	Peptide-N(4)-(N-acetyl-beta-glucosaminyl)asparagine amidase	A0A286YCI0_MOUSE;NGLY1_MOUSE	0.234988	0.0104387	UP
Thoc7	A0A286YCS0	THO complex subunit 7 homolog;THO complex subunit 7 homolog (Fragment);THO complex subunit 7 homolog;Isoform 2 of THO complex subunit 7 homolog	A0A286YCS0_MOUSE;A0A286YDT0_MOUSE;THOC7_MOUSE;THOC7_MOUSE	0.317529	0.0677203	NO
Nsa2	A0A286YCS8	Ribosome biogenesis protein NSA2 homolog	A0A286YCS8_MOUSE;NSA2_MOUSE	0.952366	0.0109676	UP
Epb41l3	A0A286YCT6	Band 4.1-like protein 3 (Fragment)	A0A286YCT6_MOUSE	-2.7563	3.31998e-05	DOWN
Kif13b	A0A286YCV9	Kinesin family member 13B	A0A286YCV9_MOUSE;E9Q4K7_MOUSE	1.54926	3.3535e-10	UP
Trappc8	A0A286YCX6	Trafficking protein particle complex 8	A0A286YCX6_MOUSE	0.866478	7.46855e-05	UP
Selenok	A0A286YD19	Selenoprotein K	A0A286YD19_MOUSE;SELK_MOUSE	1.26137	0.0657758	NO
Sorbs1	A0A286YD34	Sorbin and SH3 domain-containing protein 1 (Fragment)	A0A286YD34_MOUSE	-4.0566	7.6937e-05	DOWN
Ap3s1	A0A286YD58	AP-3 complex subunit sigma-1;AP complex subunit sigma;AP-3 complex subunit sigma-1	A0A286YD58_MOUSE;A0A286YDU3_MOUSE;AP3S1_MOUSE	4.18506	7.13509e-09	UP
Epb41l3	A0A286YD84	Band 4.1-like protein 3 (Fragment);Band 4.1-like protein 3;Band 4.1-like protein 3;130kDa Protein 4.1B MEF cell isoform;Band 4.1-like protein 3;Band 4.1-like protein 3;Isoform 2 of Band 4.1-like protein 3;Isoform 3 of Band 4.1-like protein 3	A0A286YD84_MOUSE;A0A3B2WD96_MOUSE;A0A5F8MPR1_MOUSE;A7YY80_MOUSE;D0VYV6_MOUSE;E41L3_MOUSE;E41L3_MOUSE;E41L3_MOUSE	0.199075	0.0784997	NO
Tbc1d5	A0A286YDB3	TBC1 domain family member 5	A0A286YDB3_MOUSE;TBCD5_MOUSE	-0.565714	0.000866751	DOWN
Elp3	A0A286YDB8	Elongator complex protein 3;Elongator complex protein 3;Isoform 2 of Elongator complex protein 3	A0A286YDB8_MOUSE;ELP3_MOUSE;ELP3_MOUSE	1.99554	1.59665e-09	UP
Tut7	A0A286YDD7	Terminal uridylyltransferase 7 (Fragment);Terminal uridylyltransferase 7;Terminal uridylyltransferase 7	A0A286YDD7_MOUSE;E9PUA2_MOUSE;TUT7_MOUSE	0.343921	0.262512	NO
Vti1a	A0A286YDF2	Vesicle transport through interaction with t-SNAREs homolog 1A	A0A286YDF2_MOUSE;VTI1A_MOUSE;Q5FWJ7_MOUSE	0.857271	0.0210842	UP
Myof	MYOF	Myoferlin	A0A286YDF5_MOUSE;E9Q390_MOUSE;MYOF_MOUSE	3.74409	3.34669e-09	UP
Sec24c	A0A286YDI8	Sec24-related gene family, member C (S. cerevisiae);Sec24-related gene family, member C (S. cerevisiae)	A0A286YDI8_MOUSE;G3X972_MOUSE	0.732209	3.49667e-07	UP
Kdm3b	A0A286YDJ6	Lysine-specific demethylase 3B;Jumonji domain containing 1B;Lysine-specific demethylase 3B;Lysine-specific demethylase 3B;Isoform 2 of Lysine-specific demethylase 3B	A0A286YDJ6_MOUSE;B9EKS2_MOUSE;Q3UI14_MOUSE;KDM3B_MOUSE;KDM3B_MOUSE	0.622663	0.000222439	UP
Eml3	A0A286YDN1	Echinoderm microtubule-associated protein-like 3	A0A286YDN1_MOUSE;EMAL3_MOUSE	0.285938	0.377035	NO
Tmed9	A0A286YDS5	Transmembrane emp24 domain-containing protein 9	A0A286YDS5_MOUSE;TMED9_MOUSE	2.39006	4.41877e-09	UP
Atxn2	A0A286YDU2	Ataxin-2 (Fragment)	A0A286YDU2_MOUSE	-3.19258	4.39822e-07	DOWN
Nup153	A0A286YE24	Nucleoporin 153 (Fragment);Nucleoporin 153	A0A286YE24_MOUSE;E9Q3G8_MOUSE	-1.91386	5.1079e-06	DOWN
Spast	A0A286YE25	Spastin;Spastin;Spastin;Isoform 2 of Spastin	A0A286YE25_MOUSE;A0A3B2WC92_MOUSE;SPAST_MOUSE;SPAST_MOUSE	0.745167	0.0147297	UP
Pxk	A0A2C9F2B5	PX domain-containing protein kinase-like protein;PX domain-containing protein kinase-like protein;Isoform 2 of PX domain-containing protein kinase-like protein;Isoform 3 of PX domain-containing protein kinase-like protein	A0A2C9F2B5_MOUSE;PXK_MOUSE;PXK_MOUSE;PXK_MOUSE	1.62505	0.000846927	UP
Anxa7	A0A2C9F2D2	Annexin;Annexin A7	A0A2C9F2D2_MOUSE;ANXA7_MOUSE	0.692652	3.80218e-08	UP
Pde1b	A0A2I3BPC1	Phosphodiesterase;Calcium/calmodulin-dependent 3',5'-cyclic nucleotide phosphodiesterase 1B (Fragment);Calcium/calmodulin-dependent 3',5'-cyclic nucleotide phosphodiesterase 1B;Phosphodiesterase	A0A2I3BPC1_MOUSE;A0A2I3BR90_MOUSE;PDE1B_MOUSE;Q6PDS5_MOUSE	4.17926	3.31878e-06	UP
Samd4	A0A2I3BPM7	Sterile alpha motif domain-containing 4;Protein Smaug homolog 1;Isoform 2 of Protein Smaug homolog 1;Isoform 3 of Protein Smaug homolog 1	A0A2I3BPM7_MOUSE;SMAG1_MOUSE;SMAG1_MOUSE;SMAG1_MOUSE	-0.00752267	0.984303	NO
Cthrc1	A0A2I3BPR1	Collagen triple helix repeat-containing protein 1	A0A2I3BPR1_MOUSE;CTHR1_MOUSE	6.43067	1.60564e-06	UP
Otulinl	A0A2I3BPS6	Inactive ubiquitin thioesterase OTULINL;Inactive ubiquitin thioesterase OTULINL;Isoform 2 of Inactive ubiquitin thioesterase OTULINL	A0A2I3BPS6_MOUSE;OTULL_MOUSE;OTULL_MOUSE	0.510574	0.0962055	NO
App	A0A2I3BPT1	Amyloid-beta A4 protein;Amyloid-beta A4 protein;Amyloid-beta A4 protein;Amyloid-beta A4 protein;Isoform APP695 of Amyloid-beta A4 protein;Isoform APP751 of Amyloid-beta A4 protein;Amyloid-beta A4 protein	A0A2I3BPT1_MOUSE;A0A2I3BQZ9_MOUSE;A0A2I3BR03_MOUSE;A4_MOUSE;A4_MOUSE;A4_MOUSE;Q3TWF3_MOUSE	2.41462	8.91462e-09	UP
Wdyhv1	A0A2I3BPU4	Protein N-terminal glutamine amidohydrolase	A0A2I3BPU4_MOUSE;A0A2I3BQG8_MOUSE;A0A2I3BQY8_MOUSE;NTAQ1_MOUSE;Q9CWD7_MOUSE	-1.26847	0.000327388	DOWN
Ano6	A0A2I3BPX3	Anoctamin;Anoctamin-6	A0A2I3BPX3_MOUSE;ANO6_MOUSE	1.84847	3.24345e-09	UP
Myh6	A0A2I3BPY4	Myosin-6 (Fragment)	A0A2I3BPY4_MOUSE	-2.48019	0.00345713	DOWN
Rai14	A0A2I3BPY7	Ankycorbin	A0A2I3BPY7_MOUSE;RAI14_MOUSE	2.68533	5.8059e-12	UP
Ankrd28	A0A2I3BQ07	Serine/threonine-protein phosphatase 6 regulatory ankyrin repeat subunit A	A0A2I3BQ07_MOUSE;A0A2I3BQJ1_MOUSE;ANR28_MOUSE	0.267996	0.111726	NO
Lrch1	A0A2I3BQ16	Leucine-rich repeat and calponin homology domain-containing protein 1	A0A2I3BQ16_MOUSE;LRCH1_MOUSE	1.03806	0.000136971	UP
Acbd5	A0A2I3BQ50	Acyl-CoA-binding domain-containing protein 5;Acyl-CoA-binding domain-containing protein 5;Acyl-CoA-binding domain-containing protein 5;Acyl-CoA-binding domain-containing protein 5;Acyl-CoA-binding domain-containing protein 5;Isoform 2 of Acyl-CoA-binding domain-containing protein 5;Isoform 3 of Acyl-CoA-binding domain-containing protein 5;Acyl-CoA-binding domain-containing protein 5	A0A2I3BQ50_MOUSE;A0A2I3BQH8_MOUSE;A0A2I3BRB9_MOUSE;E9QNH7_MOUSE;ACBD5_MOUSE;ACBD5_MOUSE;ACBD5_MOUSE;Z4YM84_MOUSE	0.861172	0.00554008	UP
Stk3	A0A2I3BQE0	Serine/threonine-protein kinase 3	A0A2I3BQE0_MOUSE;STK3_MOUSE	2.19079	4.23053e-06	UP
AI182371	A0A2I3BQE1	Expressed sequence AI182371	A0A2I3BQE1_MOUSE;A0A2I3BRQ1_MOUSE;A2AS37_MOUSE	2.01244	0.00113746	UP
Ubr5	A0A2I3BQS6	E3 ubiquitin-protein ligase UBR5	A0A2I3BQS6_MOUSE;E9Q2H1_MOUSE;UBR5_MOUSE	1.49519	0.0018384	UP
Gnl3	A0A2I3BR32	Guanine nucleotide-binding protein-like 3 (Fragment);Guanine nucleotide-binding protein-like 3	A0A2I3BR32_MOUSE;GNL3_MOUSE	2.20411	0.000231581	UP
Nt5dc2	A0A2I3BR81	5'-nucleotidase domain-containing 2	A0A2I3BR81_MOUSE	2.0599	5.71745e-12	UP
Adcy6	A0A2I3BRC5	Adenylate cyclase type 6	A0A2I3BRC5_MOUSE;F8VQ52_MOUSE;ADCY6_MOUSE	-0.75536	0.00187226	DOWN
Tbc1d23	A0A2I3BRD1	TBC1 domain family member 23	A0A2I3BRD1_MOUSE;TBC23_MOUSE	1.34395	0.00380566	UP
Eny2	A0A2I3BRK6	Transcription and mRNA export factor ENY2	A0A2I3BRK6_MOUSE;ENY2_MOUSE	1.25946	4.22273e-07	UP
Gm7324	A0A2I3BRL8	Predicted gene 7324;RNA binding motif protein, X-linked-like-1	A0A2I3BRL8_MOUSE;RMXL1_MOUSE	1.09957	9.37047e-07	UP
Itih3	A0A2I3BRQ3	Inter-alpha-trypsin inhibitor heavy chain H3	A0A2I3BRQ3_MOUSE;ITIH3_MOUSE	2.86116	0.00020087	UP
Otulin	A0A2I3BRS5	Ubiquitin thioesterase otulin (Fragment);Ubiquitin thioesterase otulin	A0A2I3BRS5_MOUSE;OTUL_MOUSE	0.795996	0.0020775	UP
Parg	A0A2I3BRU5	Poly(ADP-ribose) glycohydrolase;Cytosolic poly(ADP-ribose) glycohydrolase;Poly(ADP-ribose) glycohydrolase;Poly(ADP-ribose) glycohydrolase;Poly(ADP-ribose) glycohydrolase;Isoform 2 of Poly(ADP-ribose) glycohydrolase	A0A2I3BRU5_MOUSE;E9Q088_MOUSE;E9Q7T9_MOUSE;G3X8U8_MOUSE;PARG_MOUSE;PARG_MOUSE	2.51617	1.25705e-08	UP
Spcs1	A0A2I3BRW0	Signal peptidase complex subunit 1	A0A2I3BRW0_MOUSE	2.11797	9.0997e-10	UP
Arhgap22	A0A2I3BRZ0	Rho GTPase-activating protein 22 (Fragment);Rho GTPase-activating protein 22;Isoform 2 of Rho GTPase-activating protein 22	A0A2I3BRZ0_MOUSE;RHG22_MOUSE;RHG22_MOUSE	4.2977	1.30132e-08	UP
Sorbs3	A0A2I3BS41	Vinexin;Sorbs3 protein;Vinexin	A0A2I3BS41_MOUSE;Q8K0M3_MOUSE;VINEX_MOUSE	-0.232318	0.0698727	NO
Timm23	A0A2I3BS49	Mitochondrial import inner membrane translocase subunit Tim23;Mitochondrial import inner membrane translocase subunit TIM23	A0A2I3BS49_MOUSE;Q9CXU4_MOUSE	-1.32415	2.39199e-08	DOWN
Nudcd1	A0A2K6EDK3	NudC domain-containing protein 1	A0A2K6EDK3_MOUSE;NUDC1_MOUSE	1.34437	0.000106197	UP
Nudt16l1	A0A2R8VH99	Tudor-interacting repair regulator protein;Tudor-interacting repair regulator protein;Isoform 2 of Tudor-interacting repair regulator protein	A0A2R8VH99_MOUSE;TIRR_MOUSE;TIRR_MOUSE	0.967452	1.0301e-05	UP
Csdc2	A0A2R8VHB0	Cold shock domain-containing protein C2 (Fragment);Cold shock domain-containing protein C2 (Fragment);Cold shock domain-containing protein C2	A0A2R8VHB0_MOUSE;D3YTN0_MOUSE;CSDC2_MOUSE	-2.76209	2.87128e-05	DOWN
Naga	A0A2R8VHC0	Alpha-galactosidase (Fragment)	A0A2R8VHC0_MOUSE	2.58457	3.17652e-10	UP
Nup155	A0A2R8VHH1	Nuclear pore complex protein Nup155	A0A2R8VHH1_MOUSE;NU155_MOUSE	1.22603	3.01298e-11	UP
Tns2	A0A2R8VHQ0	Tensin-2;Tensin-2;Isoform 2 of Tensin-2;Isoform 3 of Tensin-2;Isoform 4 of Tensin-2	A0A2R8VHQ0_MOUSE;TNS2_MOUSE;TNS2_MOUSE;TNS2_MOUSE;TNS2_MOUSE	-0.969246	4.53372e-07	DOWN
Oxr1	A0A2R8VI09	Oxidation resistance protein 1 (Fragment);Oxidation resistance protein 1;Oxidation resistance protein 1;Oxidation resistance protein 1;Isoform 2 of Oxidation resistance protein 1;Isoform 3 of Oxidation resistance protein 1;Isoform 4 of Oxidation resistance protein 1	A0A2R8VI09_MOUSE;A0A2R8W6N3_MOUSE;E9Q0A7_MOUSE;OXR1_MOUSE;OXR1_MOUSE;OXR1_MOUSE;OXR1_MOUSE	0.994699	7.24999e-06	UP
Aco2	A0A2R8VJW0	Aconitate hydratase, mitochondrial (Fragment)	A0A2R8VJW0_MOUSE	-3.0739	5.95209e-08	DOWN
Cd47	A0A2R8VK70	Leukocyte surface antigen CD47	A0A2R8VK70_MOUSE;CD47_MOUSE	0.596112	0.000495007	UP
Cpsf1	A0A2R8VK76	Cleavage and polyadenylation-specificity factor subunit 1;Cleavage and polyadenylation specificity factor subunit 1	A0A2R8VK76_MOUSE;CPSF1_MOUSE	1.67885	1.53383e-10	UP
Larp4	A0A2R8VKL5	La-related protein 4	A0A2R8VKL5_MOUSE;A0A2R8W6Y5_MOUSE;E9Q066_MOUSE;G3X9Q6_MOUSE;LARP4_MOUSE	0.285097	0.153112	NO
Mzt2	A0A2R8VKN7	Mitotic-spindle organizing protein 2	A0A2R8VKN7_MOUSE;MZT2_MOUSE	0.00933693	0.962485	NO
Smarcd1	A0A2R8VKP3	SWI/SNF-related matrix-associated actin-dependent regulator of chromatin subfamily D member 1	A0A2R8VKP3_MOUSE;SMRD1_MOUSE	0.620475	0.0236734	UP
Triobp	A0A2U3TZ82	TRIO and F-actin-binding protein;TRIO and F-actin-binding protein;Isoform 1 of TRIO and F-actin-binding protein;Isoform 4 of TRIO and F-actin-binding protein	A0A2U3TZ82_MOUSE;TARA_MOUSE;TARA_MOUSE;TARA_MOUSE	1.24515	2.2611e-07	UP
Smpd4	A0A338P695	Sphingomyelin phosphodiesterase 4;Sphingomyelin phosphodiesterase 4;Sphingomyelin phosphodiesterase 4;Sphingomyelin phosphodiesterase 4;Isoform 2 of Sphingomyelin phosphodiesterase 4;Isoform 3 of Sphingomyelin phosphodiesterase 4;Isoform 4 of Sphingomyelin phosphodiesterase 4	A0A338P695_MOUSE;A0A338P6S3_MOUSE;A0A338P7L1_MOUSE;NSMA3_MOUSE;NSMA3_MOUSE;NSMA3_MOUSE;NSMA3_MOUSE	0.746151	7.43883e-07	UP
Osbpl11	A0A338P6F2	Oxysterol-binding protein;Oxysterol-binding protein;Oxysterol-binding protein-related protein 11	A0A338P6F2_MOUSE;G5E8A0_MOUSE;OSB11_MOUSE	0.55744	2.84309e-08	UP
Hmga1	A0A338P6G6	High mobility group protein HMG-I/HMG-Y;High mobility group protein HMG-I/HMG-Y;Isoform HMG-Y of High mobility group protein HMG-I/HMG-Y	A0A338P6G6_MOUSE;A0A384DV79_MOUSE;HMGA1_MOUSE	0.759279	0.0121353	UP
	A0A338P6I9	Uncharacterized protein	A0A338P6I9_MOUSE	-2.17204	1.9073e-07	DOWN
Dlg2	A0A338P6J0	Disks large homolog 2;Disks large homolog 2;Disks large homolog 2;Disks large homolog 2;Disks large homolog 2;Disks large homolog 2;Disks large homolog 2;Isoform 2 of Disks large homolog 2;Isoform 3 of Disks large homolog 2;Isoform 4 of Disks large homolog 2;Isoform 6 of Disks large homolog 2;Isoform 7 of Disks large homolog 2;Isoform 8 of Disks large homolog 2	A0A338P6J0_MOUSE;A0A571BEK3_MOUSE;A0A571BEZ4_MOUSE;D3YUZ8_MOUSE;D3YWU0_MOUSE;E9Q2L2_MOUSE;DLG2_MOUSE;DLG2_MOUSE;DLG2_MOUSE;DLG2_MOUSE;DLG2_MOUSE;DLG2_MOUSE;DLG2_MOUSE	2.30506	4.22195e-06	UP
Myh11	A0A338P6K2	Myosin-11	A0A338P6K2_MOUSE	-2.53499	0.00027215	DOWN
Alg3	A0A338P6N0	Dol-P-Man:Man(5)GlcNAc(2)-PP-Dol alpha-1,3-mannosyltransferase;Dol-P-Man:Man(5)GlcNAc(2)-PP-Dol alpha-1,3-mannosyltransferase;Dol-P-Man:Man(5)GlcNAc(2)-PP-Dol alpha-1,3-mannosyltransferase;Dol-P-Man:Man(5)GlcNAc(2)-PP-Dol alpha-1,3-mannosyltransferase;Dol-P-Man:Man(5)GlcNAc(2)-PP-Dol alpha-1,3-mannosyltransferase;Dol-P-Man:Man(5)GlcNAc(2)-PP-Dol alpha-1,3-mannosyltransferase	A0A338P6N0_MOUSE;A0A338P6Q6_MOUSE;A0A338P6V1_MOUSE;A0A338P7B5_MOUSE;D6RCW8_MOUSE;ALG3_MOUSE	0.676251	0.000379499	UP
Acap2	A0A338P6P6	Arf-GAP with coiled-coil, ANK repeat and PH domain-containing protein 2;Arf-GAP with coiled-coil, ANK repeat and PH domain-containing protein 2;Arf-GAP with coiled-coil, ANK repeat and PH domain-containing protein 2	A0A338P6P6_MOUSE;D4AFX6_MOUSE;ACAP2_MOUSE	0.947016	3.98166e-05	UP
Pacsin2	A0A338P6P7	Protein kinase C and casein kinase substrate in neurons protein 2 (Fragment)	A0A338P6P7_MOUSE	-2.04242	0.000518219	DOWN
Scaf8	A0A338P6R5	SR-related and CTD-associated factor 8 (Fragment);SR-related and CTD-associated factor 8	A0A338P6R5_MOUSE;SCAF8_MOUSE	-0.117221	0.782146	NO
Gm49601	A0A338P6R8	Predicted gene, 49601;Septin 5;Septin-5	A0A338P6R8_MOUSE;A0A338P769_MOUSE;SEPT5_MOUSE	3.00325	5.48327e-10	UP
Abi3bp	A0A338P6S8	ABI gene family, member 3 (NESH)-binding protein;ABI gene family, member 3 (NESH)-binding protein;ABI gene family, member 3 (NESH)-binding protein;ABI gene family, member 3 (NESH)-binding protein;ABI gene family, member 3 (NESH)-binding protein;ABI gene family, member 3 (NESH)-binding protein;ABI gene family, member 3 (NESH)-binding protein	A0A338P6S8_MOUSE;A0A338P6W9_MOUSE;E9Q8E3_MOUSE;Q59IW5_MOUSE;Q59IW6_MOUSE;Q59IW7_MOUSE;Q59IW9_MOUSE	3.20314	1.25459e-05	UP
Arid1b	A0A338P6U8	AT-rich interactive domain-containing protein 1B	A0A338P6U8_MOUSE;E9Q4N6_MOUSE;ARI1B_MOUSE;E9Q6R4_MOUSE	1.69847	0.000220235	UP
Rnaset2b	A0A338P711	Ribonuclease T2-B (Fragment);Ribonuclease T2-B;Ribonuclease T2-A;Ribonuclease T2-B	A0A338P711_MOUSE;A0A338P7E3_MOUSE;RNT2A_MOUSE;RNT2B_MOUSE	1.57344	4.58101e-05	UP
Atp5o	A0A338P776	ATP synthase, H+-transporting, mitochondrial F1 complex, O subunit (Fragment)	A0A338P776_MOUSE	-3.18915	0.000200099	DOWN
Dynlt1a	A0A338P7B7	Dynein light chain Tctex-type 1A;Dynein light chain Tctex-type 1	A0A338P7B7_MOUSE;DYLT1_MOUSE	1.71522	2.11998e-07	UP
Ncbp2	A0A338P7L9	Nuclear cap-binding protein subunit 2	A0A338P7L9_MOUSE;NCBP2_MOUSE	0.908838	5.17959e-05	UP
Snrpc	A0A3B2W450	U1 small nuclear ribonucleoprotein C	A0A3B2W450_MOUSE;A0A3B2WCR6_MOUSE;RU1C_MOUSE	0.910769	0.00026741	UP
Ypel5	A0A3B2W458	Protein yippee-like 5 (Fragment);Protein yippee-like 5	A0A3B2W458_MOUSE;YPEL5_MOUSE	0.98447	0.000155638	UP
Emilin2	A0A3B2W4E4	EMILIN-2	A0A3B2W4E4_MOUSE;A0A3B2WB50_MOUSE;Q3TDP9_MOUSE;EMIL2_MOUSE	0.418812	0.0518473	NO
Wrb	A0A3B2W7E0	Tail-anchored protein insertion receptor WRB	A0A3B2W7E0_MOUSE;A0A3B2WCW9_MOUSE;WRB_MOUSE	1.1744	5.14358e-06	UP
Anks1	A0A3B2W7H4	Ankyrin repeat and SAM domain containing 1;Ankyrin repeat and SAM domain containing 1;Ankyrin repeat and SAM domain-containing protein 1A;Isoform 2 of Ankyrin repeat and SAM domain-containing protein 1A;Ankyrin repeat and SAM domain containing 1	A0A3B2W7H4_MOUSE;A0A3B2WAQ7_MOUSE;ANS1A_MOUSE;ANS1A_MOUSE;Q3UHP6_MOUSE	-1.27359	2.67303e-06	DOWN
Cd2ap	A0A3B2W812	CD2-associated protein	A0A3B2W812_MOUSE;CD2AP_MOUSE	1.00618	6.84834e-06	UP
Gm49804	A0A3B2W864	Predicted gene, 49804	A0A3B2W864_MOUSE	1.13056	1.47652e-10	UP
Acat2	A0A3B2WAL8	Acetyl-CoA acetyltransferase, cytosolic;Acetyl-CoA acetyltransferase, cytosolic;Acetyl-Coenzyme A acetyltransferase 3;Acetyl-CoA acetyltransferase, cytosolic	A0A3B2WAL8_MOUSE;G3XA25_MOUSE;Q80X81_MOUSE;THIC_MOUSE	0.234968	0.173668	NO
Mea1	A0A3B2WB12	Male-enhanced antigen 1 (Fragment);Male-enhanced antigen 1	A0A3B2WB12_MOUSE;MEA1_MOUSE	0.75371	0.0262808	UP
Psmg1	A0A3B2WB82	Proteasome assembly chaperone 1	A0A3B2WB82_MOUSE;PSMG1_MOUSE	0.305727	0.00901258	UP
Sh3bgr	A0A3B2WB97	SH3 domain-binding glutamic acid-rich protein;SH3 domain-binding glutamic acid-rich protein;SH3 domain-binding glutamic acid-rich protein (Fragment);SH3 domain-binding glutamic acid-rich protein	A0A3B2WB97_MOUSE;A0A3B2WCC8_MOUSE;E9Q2Q9_MOUSE;SH3BG_MOUSE	-1.73839	2.12368e-12	DOWN
Polr2m	A0A3B2WBC6	DNA-directed RNA polymerase II subunit GRINL1A	A0A3B2WBC6_MOUSE	-1.02695	0.00245215	DOWN
Tjp2	A0A3B2WBH9	Tight junction protein ZO-2	A0A3B2WBH9_MOUSE;A0A3B2WCN9_MOUSE;ZO2_MOUSE	0.497469	0.00537206	UP
Rpl10a	A0A3B2WBL1	Ribosomal protein	A0A3B2WBL1_MOUSE;Q5XJF6_MOUSE	1.19387	3.05942e-12	UP
Khsrp	A0A3B2WCD8	Far upstream element-binding protein 2	A0A3B2WCD8_MOUSE;FUBP2_MOUSE	0.990289	1.50722e-08	UP
Ranbp3	A0A3B2WCL5	Ran-binding protein 3	A0A3B2WCL5_MOUSE;RANB3_MOUSE	0.75533	2.7836e-05	UP
Slc25a27	A0A3B2WCR9	Solute carrier family 25, member 27	A0A3B2WCR9_MOUSE	-0.858247	0.160414	NO
Ralbp1	A0A3B2WCS4	RalA-binding protein 1	A0A3B2WCS4_MOUSE;RBP1_MOUSE	-0.397531	0.171313	NO
Stk38	A0A3B2WD34	Serine/threonine-protein kinase 38 (Fragment);Serine/threonine-protein kinase 38	A0A3B2WD34_MOUSE;STK38_MOUSE	0.540235	0.000740692	UP
Bin1	A0A3Q4EBK4	Myc box-dependent-interacting protein 1;Isoform 2 of Myc box-dependent-interacting protein 1;Bin1 protein	A0A3Q4EBK4_MOUSE;BIN1_MOUSE;Q6P1B9_MOUSE	2.18386	1.03492e-05	UP
Fam98a	A0A3Q4EBV4	Protein FAM98A	A0A3Q4EBV4_MOUSE;FA98A_MOUSE	0.80648	5.66604e-08	UP
Mlst8	A0A3Q4EC26	Target of rapamycin complex subunit LST8	A0A3Q4EC26_MOUSE;A0A3Q4L2V5_MOUSE;LST8_MOUSE	0.0683298	0.644764	NO
Commd10	A0A3Q4EC50	COMM domain-containing protein 10	A0A3Q4EC50_MOUSE;A0A3Q4EGT0_MOUSE;A0A3Q4EHW7_MOUSE;A0A3Q4EII3_MOUSE;Q3UTM6_MOUSE;COMDA_MOUSE	1.22979	8.60003e-06	UP
Eci1	A0A3Q4EC76	Enoyl-CoA delta isomerase 1, mitochondrial (Fragment)	A0A3Q4EC76_MOUSE	-1.67933	3.90653e-05	DOWN
Osbpl1a	A0A3Q4EG54	Oxysterol-binding protein;Oxysterol-binding protein;Oxysterol-binding protein (Fragment);Oxysterol-binding protein;Oxysterol-binding protein-related protein 1;Isoform 2 of Oxysterol-binding protein-related protein 1	A0A3Q4EG54_MOUSE;A0A3Q4EI24_MOUSE;D3Z754_MOUSE;Q3V156_MOUSE;OSBL1_MOUSE;OSBL1_MOUSE	-1.30348	1.88597e-07	DOWN
Ankrd29	A0A3Q4EGJ3	Ankyrin repeat domain 29;Ankyrin repeat domain 29 (Fragment);Ankyrin repeat domain 29;Ankyrin repeat domain 29	A0A3Q4EGJ3_MOUSE;A0A3Q4EHJ7_MOUSE;D3YTU5_MOUSE;D3YVV3_MOUSE	-3.80911	8.42281e-05	DOWN
Gfer	A0A3Q4EGL6	Sulfhydryl oxidase;FAD-linked sulfhydryl oxidase ALR	A0A3Q4EGL6_MOUSE;ALR_MOUSE	-1.43459	7.61256e-09	DOWN
Srsf7	A0A3Q4EH04	Serine/arginine-rich-splicing factor 7;Serine/arginine-rich-splicing factor 7;Serine/arginine-rich-splicing factor 7;Serine/arginine-rich splicing factor 7;Isoform 2 of Serine/arginine-rich splicing factor 7;Isoform 3 of Serine/arginine-rich splicing factor 7;Isoform 4 of Serine/arginine-rich splicing factor 7	A0A3Q4EH04_MOUSE;A0A3Q4L335_MOUSE;A0A3Q4L393_MOUSE;SRSF7_MOUSE;SRSF7_MOUSE;SRSF7_MOUSE;SRSF7_MOUSE	1.59356	1.59988e-11	UP
Nubp2	A0A3Q4EH93	Cytosolic Fe-S cluster assembly factor NUBP2	A0A3Q4EH93_MOUSE;A0A3Q4L2S1_MOUSE;NUBP2_MOUSE	0.27382	0.162601	NO
Wdr43	A0A3Q4EHN7	WD repeat-containing protein 43	A0A3Q4EHN7_MOUSE;WDR43_MOUSE	-0.581461	0.0483305	DOWN
Cmtr1	A0A3Q4EHZ1	Cap-specific mRNA (nucleoside-2'-O-)-methyltransferase 1 (Fragment);Cap-specific mRNA (nucleoside-2'-O-)-methyltransferase 1	A0A3Q4EHZ1_MOUSE;CMTR1_MOUSE	0.984332	3.13071e-06	UP
BC004004	A0A3Q4EI31	cDNA sequence BC004004;cDNA sequence BC004004;cDNA sequence BC004004;Bombesin receptor-activated protein C6orf89 homolog	A0A3Q4EI31_MOUSE;A0A3Q4L2X7_MOUSE;A0A3Q4L309_MOUSE;CF089_MOUSE	-0.936742	0.00343522	DOWN
Colec12	A0A452J8C7	Collectin-12	A0A452J8C7_MOUSE;COL12_MOUSE	3.2923	8.2907e-06	UP
Yif1a	A0A494B8Y8	Protein YIF1A	A0A494B8Y8_MOUSE;YIF1A_MOUSE	0.759121	1.48224e-05	UP
Papss2	A0A494B923	Bifunctional 3'-phosphoadenosine 5'-phosphosulfate synthase 2	A0A494B923_MOUSE;A0A494BB18_MOUSE;PAPS2_MOUSE	2.44477	4.05348e-08	UP
Nedd4l	A0A494B953	E3 ubiquitin-protein ligase NEDD4-like;E3 ubiquitin-protein ligase;E3 ubiquitin-protein ligase;E3 ubiquitin-protein ligase;E3 ubiquitin-protein ligase NEDD4-like (Fragment);E3 ubiquitin-protein ligase NEDD4-like;E3 ubiquitin-protein ligase NEDD4-like;E3 ubiquitin-protein ligase;E3 ubiquitin-protein ligase;E3 ubiquitin-protein ligase NEDD4-like;Isoform 2 of E3 ubiquitin-protein ligase NEDD4-like;I…	A0A494B953_MOUSE;A0A494B9F0_MOUSE;A0A494B9L5_MOUSE;A0A494BA39_MOUSE;A0A494BAE4_MOUSE;A0A494BAG2_MOUSE;A0A494BAX0_MOUSE;E9PXB7_MOUSE;G3X9H8_MOUSE;NED4L_MOUSE;NED4L_MOUSE;NED4L_MOUSE	0.00575037	0.980723	NO
Lpxn	A0A494B990	Leupaxin	A0A494B990_MOUSE;LPXN_MOUSE	2.40169	2.17743e-05	UP
Msln	A0A494B9A6	Mesothelin	A0A494B9A6_MOUSE;MSLN_MOUSE	0.766656	0.0204861	UP
Sil1	A0A494B9B2	Nucleotide exchange factor SIL1	A0A494B9B2_MOUSE;A0A494B9H1_MOUSE;SIL1_MOUSE	0.405227	0.0443154	UP
Sdhaf2	A0A494B9B9	Succinate dehydrogenase assembly factor 2, mitochondrial;Succinate dehydrogenase assembly factor 2, mitochondrial	A0A494B9B9_MOUSE;SDHF2_MOUSE	-2.58788	9.44268e-08	DOWN
Rbp4	A0A494B9P3	Retinol-binding protein 4 (Fragment);Retinol-binding protein 4 (Fragment);Retinol-binding protein 4;Retinol-binding protein 4	A0A494B9P3_MOUSE;A0A494B9T2_MOUSE;H7BWY6_MOUSE;RET4_MOUSE	1.67828	0.000188975	UP
Wdr7	A0A494B9P4	WD repeat-containing protein 7;WD repeat-containing protein 7;WD repeat-containing protein 7;Isoform 2 of WD repeat-containing protein 7	A0A494B9P4_MOUSE;Q8C711_MOUSE;WDR7_MOUSE;WDR7_MOUSE	1.07333	0.000167087	UP
Mcrip2	A0A494B9S0	MAPK-regulated corepressor-interacting protein 2;MAPK-regulated corepressor-interacting protein 2;MAPK regulated corepressor interacting protein 2	A0A494B9S0_MOUSE;A0A494BBG2_MOUSE;MCRI2_MOUSE	-1.73742	1.10082e-09	DOWN
Sfxn2	A0A494B9V3	Sideroflexin-2	A0A494B9V3_MOUSE;SFXN2_MOUSE	1.46884	0.000990882	UP
Nt5c2	A0A494B9X3	Cytosolic purine 5'-nucleotidase	A0A494B9X3_MOUSE;E9Q9M1_MOUSE;5NTC_MOUSE	0.0265326	0.701341	NO
Nfkb2	A0A494B9Y5	Nuclear factor NF-kappa-B p100 subunit	A0A494B9Y5_MOUSE;A0A494BAQ2_MOUSE;NFKB2_MOUSE	1.47426	3.72657e-08	UP
Pggt1b	A0A494BA07	Geranylgeranyl transferase type-1 subunit beta	A0A494BA07_MOUSE;PGTB1_MOUSE	0.166946	0.396021	NO
H2-K1	A0A494BA33	H-2 class I histocompatibility antigen, K-K alpha chain (Fragment);H-2 class I histocompatibility antigen, K-B alpha chain	A0A494BA33_MOUSE;HA1B_MOUSE	1.56144	8.83137e-06	UP
Rela	A0A494BA44	Transcription factor p65;Transcription factor p65;Isoform p65 delta of Transcription factor p65	A0A494BA44_MOUSE;TF65_MOUSE;TF65_MOUSE	1.49024	2.46639e-09	UP
Pyroxd2	A0A494BA58	Pyridine nucleotide-disulfide oxidoreductase domain-containing protein 2	A0A494BA58_MOUSE;PYRD2_MOUSE	0.951139	8.52065e-05	UP
Ciao3	A0A494BA87	Cytosolic iron-sulfur assembly component 3;Cytosolic iron-sulfur assembly component 3;Isoform 2 of Cytosolic iron-sulfur assembly component 3	A0A494BA87_MOUSE;CIAO3_MOUSE;CIAO3_MOUSE	-0.706477	0.000559252	DOWN
Ostf1	A0A494BA97	Osteoclast-stimulating factor 1	A0A494BA97_MOUSE;OSTF1_MOUSE	2.35639	8.13923e-10	UP
Slc29a2	A0A494BAC3	Equilibrative nucleoside transporter 2	A0A494BAC3_MOUSE;A0A498WFQ1_MOUSE;S29A2_MOUSE	-1.76621	3.12377e-05	DOWN
Shoc2	A0A494BAG1	Leucine-rich repeat protein SHOC-2 (Fragment);Leucine-rich repeat protein SHOC-2	A0A494BAG1_MOUSE;SHOC2_MOUSE	1.38193	2.06762e-07	UP
Bloc1s2	A0A494BAG7	Biogenesis of lysosome-related organelles complex 1 subunit 2	A0A494BAG7_MOUSE;BL1S2_MOUSE	0.881748	2.70998e-06	UP
Fech	A0A494BAI5	Ferrochelatase;Ferrochelatase, mitochondrial;Ferrochelatase	A0A494BAI5_MOUSE;HEMH_MOUSE;Q544X6_MOUSE	-1.13372	2.71375e-10	DOWN
Ccs	A0A494BAJ5	Superoxide dismutase [Cu-Zn];Copper chaperone for superoxide dismutase;Copper chaperone for superoxide dismutase;Copper chaperone for superoxide dismutase	A0A494BAJ5_MOUSE;A0A494BB58_MOUSE;A0A494BBF1_MOUSE;CCS_MOUSE	0.567394	0.000146798	UP
Ergic1	A0A494BAK4	Endoplasmic reticulum-Golgi intermediate compartment protein 1	A0A494BAK4_MOUSE;A0A494BAW5_MOUSE;F6SLP4_MOUSE;ERGI1_MOUSE	2.41913	1.95602e-10	UP
Rcl1	A0A494BAM2	RNA 3'-terminal phosphate cyclase-like protein	A0A494BAM2_MOUSE;RCL1_MOUSE	1.03701	0.0283688	UP
Fam170a	A0A494BAQ9	Protein FAM170A;Protein FAM170A;Isoform 2 of Protein FAM170A	A0A494BAQ9_MOUSE;F170A_MOUSE;F170A_MOUSE	-1.69253	9.27917e-07	DOWN
Efemp2	A0A494BAR1	EGF-containing fibulin-like extracellular matrix protein 2	A0A494BAR1_MOUSE;A0A494BBF0_MOUSE;E9Q3N9_MOUSE;G5E8D6_MOUSE;FBLN4_MOUSE	5.43712	4.48816e-08	UP
Vps37c	A0A494BAR3	Vacuolar protein sorting-associated protein 37C;Vacuolar protein sorting-associated protein 37C (Fragment);Vacuolar protein sorting-associated protein 37C	A0A494BAR3_MOUSE;A0A494BAY0_MOUSE;VP37C_MOUSE	-0.00577023	0.974914	NO
Gm17018	A0A494BAZ3	Predicted gene 17018;Protein DPCD;Isoform 2 of Protein DPCD	A0A494BAZ3_MOUSE;DPCD_MOUSE;DPCD_MOUSE	1.4836	0.000180569	UP
Fads3	A0A494BB03	Fatty acid desaturase 3	A0A494BB03_MOUSE;FADS3_MOUSE	0.909596	8.98675e-05	UP
Haus1	A0A494BB26	HAUS augmin-like complex subunit 1	A0A494BB26_MOUSE;HAUS1_MOUSE	1.05326	0.0115045	UP
Wdr26	A0A494BB75	WD repeat-containing protein 26;WD repeat-containing protein 26 (Fragment);WD repeat-containing protein 26	A0A494BB75_MOUSE;E0CYH4_MOUSE;WDR26_MOUSE	0.64718	0.000452334	UP
Scyl1	A0A494BBD3	N-terminal kinase-like protein (Fragment);N-terminal kinase-like protein;N-terminal kinase-like protein;N-terminal kinase-like protein	A0A494BBD3_MOUSE;SCYL1_MOUSE;R4H4V1_MOUSE;R4H4Y7_MOUSE	1.20539	1.47002e-05	UP
Ankrd1	A0A498WFQ0	Ankyrin repeat domain-containing protein 1	A0A498WFQ0_MOUSE;ANKR1_MOUSE	1.09547	1.52918e-06	UP
Txnl1	A0A498WGD8	Thioredoxin-like protein 1	A0A498WGD8_MOUSE;TXNL1_MOUSE	0.579204	6.64682e-05	UP
Nars	A0A498WGK2	Asparaginyl-tRNA synthetase;Asparagine--tRNA ligase, cytoplasmic	A0A498WGK2_MOUSE;SYNC_MOUSE	1.28865	5.61109e-09	UP
N6amt1	A0A4W7N3B2	Methyltransferase N6AMT1	A0A4W7N3B2_MOUSE;N6MT1_MOUSE	-0.14839	0.216155	NO
Hspg2	A0A571BD72	Basement membrane-specific heparan sulfate proteoglycan core protein (Fragment)	A0A571BD72_MOUSE	-1.68794	0.000318975	DOWN
Ube4b	A0A571BD95	Ubiquitin conjugation factor E4 B	A0A571BD95_MOUSE;A0A5F8MP95_MOUSE;UBE4B_MOUSE	1.27117	4.61143e-08	UP
Aak1	A0A571BDM4	AP2-associated protein kinase 1 (Fragment)	A0A571BDM4_MOUSE	-2.14643	0.000434507	DOWN
Rab3il1	A0A571BDP7	Guanine nucleotide exchange factor for Rab-3A;Guanine nucleotide exchange factor for Rab-3A;Guanine nucleotide exchange factor for Rab-3A;Isoform 2 of Guanine nucleotide exchange factor for Rab-3A	A0A571BDP7_MOUSE;D3YZ86_MOUSE;R3GEF_MOUSE;R3GEF_MOUSE	2.37296	2.36334e-07	UP
Xirp1	A0A571BDS0	Xin actin-binding repeat-containing protein 1	A0A571BDS0_MOUSE	0.233015	0.0815681	NO
Lsmem2	A0A571BE98	Leucine-rich single-pass membrane protein 2	A0A571BE98_MOUSE	-2.06967	1.13228e-07	DOWN
Obscn	A0A571BEB2	Obscurin (Fragment)	A0A571BEB2_MOUSE	-1.81063	0.000625195	DOWN
Plin4	A0A571BEC9	Perilipin-4	A0A571BEC9_MOUSE	-3.02817	2.85342e-11	DOWN
Iqcf3	A0A571BEE9	IQ domain-containing protein F3	A0A571BEE9_MOUSE	0.976025	0.000221439	UP
Sh3d19	A0A571BEF4	SH3 domain-containing protein 19;SH3 domain-containing protein 19;SH3 domain-containing protein 19;SH3 domain-containing protein 19;Isoform 2 of SH3 domain-containing protein 19	A0A571BEF4_MOUSE;A0A571BET4_MOUSE;A0A571BGG1_MOUSE;SH319_MOUSE;SH319_MOUSE	3.41051	9.96959e-06	UP
Gnas	A0A571BEI3	Guanine nucleotide-binding protein G(s) subunit alpha isoforms short;Guanine nucleotide-binding protein G(s) subunit alpha isoforms short;Isoform Gnas-2 of Guanine nucleotide-binding protein G(s) subunit alpha isoforms short;Isoform Gnas-3 of Guanine nucleotide-binding protein G(s) subunit alpha isoforms short;Guanine nucleotide-binding protein G(s) subunit alpha isoforms XLas;Isoform XLas-4 of G…	A0A571BEI3_MOUSE;GNAS2_MOUSE;GNAS2_MOUSE;GNAS2_MOUSE;GNAS1_MOUSE;GNAS1_MOUSE;Z4YKV1_MOUSE	-0.226293	0.0106531	DOWN
Kcnab2	A0A571BEM7	Voltage-gated potassium channel subunit beta-2	A0A571BEM7_MOUSE;A0A571BF54_MOUSE;A0A571BGH0_MOUSE;E0CXZ9_MOUSE;KCAB2_MOUSE;Q3UPV6_MOUSE	3.22022	0.000148226	UP
Dthd1	A0A571BG01	Death domain containing 1;Death domain-containing 1	A0A571BG01_MOUSE;E9PZX1_MOUSE	-0.031327	0.735839	NO
Abr	A0A571BG95	Active breakpoint cluster region-related protein;Active breakpoint cluster region-related protein;Active breakpoint cluster region-related protein;Isoform 2 of Active breakpoint cluster region-related protein;Isoform 4 of Active breakpoint cluster region-related protein	A0A571BG95_MOUSE;E9PUE7_MOUSE;ABR_MOUSE;ABR_MOUSE;ABR_MOUSE	1.9053	5.21515e-08	UP
Rxra	A0A5F8MP91	Retinoic acid receptor RXR-alpha (Fragment);Retinoic acid receptor RXR-alpha;Retinoic acid receptor RXR-gamma;Retinoic acid receptor RXR-alpha;Retinoic acid receptor RXR-beta;Isoform Short of Retinoic acid receptor RXR-beta;Retinoic acid receptor RXR-gamma;Retinoic acid receptor RXR-beta;RXR alpha 2;Retinoic acid receptor RXR-beta	A0A5F8MP91_MOUSE;A0A5F8MQ23_MOUSE;E9Q9V9_MOUSE;RXRA_MOUSE;RXRB_MOUSE;RXRB_MOUSE;RXRG_MOUSE;Q3TWJ1_MOUSE;Q6LC96_MOUSE;Q8VCR0_MOUSE	0.213928	0.292232	NO
38231	A0A5F8MP96	Septin 4;Septin-4;Isoform 2 of Septin-4;Isoform 3 of Septin-4;Isoform 4 of Septin-4;Isoform 5 of Septin-4	A0A5F8MP96_MOUSE;SEPT4_MOUSE;SEPT4_MOUSE;SEPT4_MOUSE;SEPT4_MOUSE;SEPT4_MOUSE	0.132552	0.324511	NO
Tns3	A0A5F8MP98	Tensin-3	A0A5F8MP98_MOUSE;A0A5F8MPF2_MOUSE;TENS3_MOUSE	3.76654	2.79912e-08	UP
Filip1	A0A5F8MPD6	Filamin-A-interacting protein 1	A0A5F8MPD6_MOUSE;Q059P4_MOUSE;FLIP1_MOUSE	-1.49455	1.8915e-05	DOWN
Mical3	A0A5F8MPF3	[F-actin]-monooxygenase MICAL3	A0A5F8MPF3_MOUSE;A0A5F8MPN4_MOUSE;A0A5F8MPU7_MOUSE;MICA3_MOUSE	-0.130636	0.266393	NO
Tnxb	A0A5F8MPH8	Tenascin XB	A0A5F8MPH8_MOUSE	-0.863217	0.00122699	DOWN
Rapgef1	A0A5F8MPI9	Rap guanine nucleotide exchange factor (GEF) 1;Rap guanine nucleotide exchange factor (GEF) 1;Rap guanine nucleotide exchange factor (GEF) 1;Rap guanine nucleotide exchange factor (GEF) 1;Guanine nucleotide exchange factor	A0A5F8MPI9_MOUSE;A1L338_MOUSE;Q3UGX8_MOUSE;Q3UHC1_MOUSE;Q91ZZ2_MOUSE	0.675162	0.0290716	UP
Sorbs1	A0A5F8MPJ2	Sorbin and SH3 domain-containing protein 1	A0A5F8MPJ2_MOUSE	-2.80029	2.04422e-06	DOWN
Sacm1l	A0A5F8MPK9	Phosphatidylinositide phosphatase SAC1	A0A5F8MPK9_MOUSE;SAC1_MOUSE	0.212294	0.000510974	UP
Snap91	A0A5F8MPL3	Clathrin coat assembly protein AP180;Clathrin coat assembly protein AP180;Clathrin coat assembly protein AP180;Clathrin coat assembly protein AP180;Clathrin coat assembly protein AP180;Clathrin coat assembly protein AP180;Isoform Short of Clathrin coat assembly protein AP180;Isoform 3 of Clathrin coat assembly protein AP180	A0A5F8MPL3_MOUSE;E9Q9A3_MOUSE;E9QLK9_MOUSE;E9QQ05_MOUSE;Q3TWS4_MOUSE;AP180_MOUSE;AP180_MOUSE;AP180_MOUSE	-1.03391	0.000494287	DOWN
Fry	A0A5F8MPN1	Protein furry homolog;Protein furry homolog;Isoform 2 of Protein furry homolog	A0A5F8MPN1_MOUSE;FRY_MOUSE;FRY_MOUSE	0.20153	0.171672	NO
Qtrt2	A0A5F8MPN7	Queuine tRNA-ribosyltransferase accessory subunit 2	A0A5F8MPN7_MOUSE;A0A5F8MPV7_MOUSE;QTRT2_MOUSE	0.523336	0.0358974	UP
Sh3pxd2b	A0A5F8MPP7	SH3 and PX domain-containing protein 2B	A0A5F8MPP7_MOUSE;SPD2B_MOUSE	3.76395	3.05821e-09	UP
Fnbp1l	A0A5F8MPQ8	Formin-binding protein 1-like;Formin-binding protein 1-like;Formin-binding protein 1-like;Formin-binding protein 1-like;Isoform 2 of Formin-binding protein 1-like	A0A5F8MPQ8_MOUSE;E9PUI5_MOUSE;E9PUK3_MOUSE;FBP1L_MOUSE;FBP1L_MOUSE	0.952	0.0900666	NO
Xirp2	A0A5F8MPR4	Xin actin-binding repeat-containing protein 2;Isoform 2 of Xin actin-binding repeat-containing protein 2	A0A5F8MPR4_MOUSE;XIRP2_MOUSE	1.8625	2.51996e-05	UP
Acp2	A0A5F8MPS7	Lysosomal acid phosphatase	A0A5F8MPS7_MOUSE;PPAL_MOUSE	2.80697	1.37097e-07	UP
Agt	A0A5F8MPW1	Angiotensinogen	A0A5F8MPW1_MOUSE;Q3UTR7_MOUSE	1.52352	0.00304639	UP
Exoc6	A0A5F8MPW8	Exocyst complex component 6;Exocyst complex component;Exocyst complex component 6	A0A5F8MPW8_MOUSE;Q3U9D6_MOUSE;EXOC6_MOUSE	-1.0096	0.117415	NO
Rbms2	A0A5F8MPX7	RNA-binding motif, single-stranded-interacting protein 2;RNA-binding motif, single-stranded-interacting protein 2;RNA-binding motif, single-stranded-interacting protein 2	A0A5F8MPX7_MOUSE;E9Q7G6_MOUSE;RBMS2_MOUSE	1.62923	9.82933e-05	UP
Pigbos1	A0A5F8MPY0	Pigb opposite strand 1	A0A5F8MPY0_MOUSE	-1.12721	0.00212194	DOWN
Adamts2	A0A5F8MPY1	A disintegrin and metalloproteinase with thrombospondin motifs 2	A0A5F8MPY1_MOUSE;ATS2_MOUSE	2.17189	3.47653e-05	UP
Ptk2	A0A5F8MPY3	Focal adhesion kinase 1;Focal adhesion kinase 1;Isoform 2 of Focal adhesion kinase 1;Isoform 4 of Focal adhesion kinase 1	A0A5F8MPY3_MOUSE;FAK1_MOUSE;FAK1_MOUSE;FAK1_MOUSE	0.258713	0.00698996	UP
Klc1	A0A5F8MPZ2	Kinesin light chain 1	A0A5F8MPZ2_MOUSE;E9Q7C9_MOUSE;Q5UE59_MOUSE;Q7TNF4_MOUSE;Q8CD76_MOUSE	1.52302	9.15828e-08	UP
Bin2	A0A5F8MQ05	Bridging integrator 2	A0A5F8MQ05_MOUSE;BIN2_MOUSE;S4R1B8_MOUSE;S4R270_MOUSE	2.98077	4.1025e-08	UP
Ppp6r2	A0A5F8MQ25	Serine/threonine-protein phosphatase 6 regulatory subunit 2	A0A5F8MQ25_MOUSE;G3X9K4_MOUSE;PP6R2_MOUSE	-0.947021	9.87198e-06	DOWN
Igkc	A0A5H1ZRK8	Immunoglobulin kappa constant (Fragment);Immunoglobulin kappa constant	A0A5H1ZRK8_MOUSE;IGKC_MOUSE	3.37703	8.69523e-05	UP
Nelfb	A0A5H1ZRL3	Negative elongation factor B;Isoform 2 of Negative elongation factor B	A0A5H1ZRL3_MOUSE;NELFB_MOUSE	1.0851	3.11471e-08	UP
Trp53bp1	A0A5H1ZRL7	Transformation related protein 53 binding protein 1;TP53-binding protein 1;Isoform 2 of TP53-binding protein 1;Isoform 3 of TP53-binding protein 1	A0A5H1ZRL7_MOUSE;TP53B_MOUSE;TP53B_MOUSE;TP53B_MOUSE	0.770479	0.00901873	UP
Gphn	A0JNY3	Molybdopterin molybdenumtransferase;Gephyrin	A0JNY3_MOUSE;GEPH_MOUSE	-0.149662	0.0981711	NO
Actn1	A1BN54	Alpha actinin 1a	A1BN54_MOUSE	2.82677	1.0737e-09	UP
Mpeg1	MPEG1	Macrophage-expressed gene 1 protein	MPEG1_MOUSE;E9QN37_MOUSE	4.99728	5.70957e-05	UP
Gatad2b	A1L3S7	Gatad2b protein;Transcriptional repressor p66-beta	A1L3S7_MOUSE;P66B_MOUSE	0.319338	0.186293	NO
Cul4b	CUL4B	Cullin-4B	CUL4B_MOUSE;E9PXY1_MOUSE	-0.423527	0.177232	NO
Plcg1	A2A4A6	1-phosphatidylinositol 4,5-bisphosphate phosphodiesterase gamma;1-phosphatidylinositol 4,5-bisphosphate phosphodiesterase gamma-1	A2A4A6_MOUSE;PLCG1_MOUSE	0.165913	0.0908699	NO
Gm27029	A2A4P4	Predicted gene, 27029	A2A4P4_MOUSE	-0.422112	0.00102484	DOWN
Cyth1	A2A517	Cytohesin-1 (Fragment);Cytohesin-1;Cytohesin-1;Isoform 2 of Cytohesin-1	A2A517_MOUSE;Q3TZ02_MOUSE;CYH1_MOUSE;CYH1_MOUSE	-0.691744	0.00479196	DOWN
Rpl19	A2A547	Ribosomal protein L19;60S ribosomal protein L19	A2A547_MOUSE;RL19_MOUSE	1.39486	3.10257e-08	UP
Neurl2	A2A5J5	Neuralized-like protein 2	A2A5J5_MOUSE;NEUL2_MOUSE	-1.35172	5.89114e-06	DOWN
Trp53rkb	A2A5R0	Transformation related protein 53 regulating kinase B;Transformation related protein 53 regulating kinase B;Transformation-related protein 53-regulating kinase A;EKC/KEOPS complex subunit Tp53rk	A2A5R0_MOUSE;Q543M9_MOUSE;Q5U452_MOUSE;PRPK_MOUSE	0.28714	0.0172895	UP
Arfgef2	BIG2	Brefeldin A-inhibited guanine nucleotide-exchange protein 2	BIG2_MOUSE	0.310217	0.000323997	UP
Znfx1	A2A5R6	NFX1-type zinc finger-containing protein 1	A2A5R6_MOUSE;ZNFX1_MOUSE	0.647694	0.00253049	UP
Stau1	A2A5R8	Double-stranded RNA-binding protein Staufen homolog 1	A2A5R8_MOUSE;A2A5S3_MOUSE;Q9DBE7_MOUSE	1.01934	5.87401e-08	UP
Lsp1	A2A6J4	Lymphocyte-specific protein 1;Lymphocyte-specific protein 1;Lymphocyte-specific protein 1;Isoform 2 of Lymphocyte-specific protein 1	A2A6J4_MOUSE;A2A6J7_MOUSE;LSP1_MOUSE;LSP1_MOUSE	2.94357	3.37682e-06	UP
Snf8	A2A6M1	Vacuolar-sorting protein SNF8	A2A6M1_MOUSE;SNF8_MOUSE	0.127558	0.0511671	NO
Myl4	A2A6Q8	Myosin light chain 4 (Fragment);Myosin light chain 4;Myosin light chain 4	A2A6Q8_MOUSE;MYL4_MOUSE;Q9CZ19_MOUSE	0.422571	0.265405	NO
H6pd	A2A7A7	GDH/6PGL endoplasmic bifunctional protein	A2A7A7_MOUSE;G6PE_MOUSE	2.48413	1.54633e-08	UP
Yars	A2A7S7	Tyrosine--tRNA ligase;Tyrosine--tRNA ligase, cytoplasmic	A2A7S7_MOUSE;SYYC_MOUSE	0.665337	9.05284e-10	UP
Epb41	A2A838	Protein 4.1 (Fragment);Protein 4.1;Protein 4.1;Protein 4.1	A2A838_MOUSE;A2A839_MOUSE;A2A841_MOUSE;41_MOUSE	-0.861732	2.40639e-07	DOWN
Itgb4	ITB4	Integrin beta-4;Isoform 2 of Integrin beta-4;Isoform 3 of Integrin beta-4;Integrin beta	ITB4_MOUSE;ITB4_MOUSE;ITB4_MOUSE;A2A864_MOUSE	-0.282092	0.167962	NO
Czib	A2A8E2	CXXC motif-containing zinc-binding protein;CXXC motif-containing zinc-binding protein;CXXC motif-containing zinc-binding protein;CXXC motif containing zinc binding protein;Isoform 2 of CXXC motif containing zinc binding protein;Isoform 3 of CXXC motif containing zinc binding protein	A2A8E2_MOUSE;B7ZC71_MOUSE;B7ZC72_MOUSE;CZIB_MOUSE;CZIB_MOUSE;CZIB_MOUSE	0.416091	2.57883e-05	UP
Ptprf	PTPRF	Receptor-type tyrosine-protein phosphatase F;Receptor-type tyrosine-protein phosphatase F (Fragment);Receptor-type tyrosine-protein phosphatase F (Fragment)	PTPRF_MOUSE;F6S1X8_MOUSE;F6Y3V0_MOUSE	1.89206	5.29118e-09	UP
Tmem201	TM201	Transmembrane protein 201;Isoform 2 of Transmembrane protein 201;Isoform 3 of Transmembrane protein 201	TM201_MOUSE	-0.963685	4.01873e-06	DOWN
Srrm1	A2A8V8	Serine/arginine repetitive matrix protein 1;Serine/arginine repetitive matrix protein 1;Serine/arginine repetitive matrix protein 1;Serine/arginine repetitive matrix protein 1;Serine/arginine repetitive matrix protein 1;Isoform 2 of Serine/arginine repetitive matrix protein 1	A2A8V8_MOUSE;A2A8V9_MOUSE;E9PUK6_MOUSE;E9QKA4_MOUSE;SRRM1_MOUSE;SRRM1_MOUSE	1.92617	6.23946e-06	UP
Mknk1	A2A8W8	MAP kinase-interacting serine/threonine-protein kinase 1	A2A8W8_MOUSE;MKNK1_MOUSE	0.0745287	0.751846	NO
C8a	A2A997	Complement component C8 alpha chain	A2A997_MOUSE;A2A998_MOUSE;CO8A_MOUSE	2.58899	0.000443754	UP
Gosr2	A2A9I0	Golgi SNAP receptor complex member 2	A2A9I0_MOUSE;GOSR2_MOUSE	1.7718	1.03436e-10	UP
Trim63	A2A9L4	E3 ubiquitin-protein ligase TRIM63	A2A9L4_MOUSE;F8VPZ1_MOUSE	-1.50333	6.64454e-07	DOWN
Nadk	A2A9P2	NAD kinase	A2A9P2_MOUSE;NADK_MOUSE	-0.359669	0.589102	NO
Cdk11b	A2A9P6	Cyclin-dependent kinase 11B;Cyclin-dependent kinase 11B;Isoform 2 of Cyclin-dependent kinase 11B	A2A9P6_MOUSE;CD11B_MOUSE;CD11B_MOUSE	0.713166	0.000726098	UP
Nrd1	A2A9Q2	Nardilysin, N-arginine dibasic convertase, NRD convertase 1;Nardilysin, N-arginine dibasic convertase, NRD convertase 1;Nardilysin	A2A9Q2_MOUSE;A6PWC3_MOUSE;NRDC_MOUSE	1.3201	1.05172e-07	UP
Szrd1	A2AA85	SUZ domain-containing protein 1 (Fragment);SUZ domain-containing protein 1;Isoform 2 of SUZ domain-containing protein 1	A2AA85_MOUSE;SZRD1_MOUSE;SZRD1_MOUSE	-0.0471611	0.834298	NO
Exoc7	A2AAN0	Exocyst complex component 7;Exocyst complex component 7;Isoform 2 of Exocyst complex component 7	A2AAN0_MOUSE;EXOC7_MOUSE;EXOC7_MOUSE	1.28597	5.3988e-09	UP
Pcyt2	A2ABY3	Ethanolamine-phosphate cytidylyltransferase	A2ABY3_MOUSE;PCY2_MOUSE	-1.50129	1.13272e-08	DOWN
Dcxr	A2AC16	L-xylulose reductase	A2AC16_MOUSE;DCXR_MOUSE	1.33299	2.42714e-07	UP
Ralgapb	A2ACC6	Ral GTPase-activating protein subunit beta	A2ACC6_MOUSE;E9Q0J2_MOUSE	0.186856	0.0780999	NO
Rptor	A2ACM0	Regulatory-associated protein of mTOR	A2ACM0_MOUSE;RPTOR_MOUSE	-0.386868	0.0117937	DOWN
Chm	A2AD03	Rab proteins geranylgeranyltransferase component A;Rab proteins geranylgeranyltransferase component A;Rab proteins geranylgeranyltransferase component A 1	A2AD03_MOUSE;Q3UR39_MOUSE;RAE1_MOUSE	0.726661	0.0195336	UP
Mxra8	A2AD97	Matrix-remodeling-associated protein 8 (Fragment);Matrix remodeling-associated protein 8	A2AD97_MOUSE;MXRA8_MOUSE	3.31114	6.43144e-10	UP
Plekhm2	A2ADE0	Pleckstrin homology domain-containing family M member 2;Pleckstrin homology domain-containing family M member 2;Isoform 2 of Pleckstrin homology domain-containing family M member 2;Pleckstrin homology domain-containing family M member 2	A2ADE0_MOUSE;PKHM2_MOUSE;PKHM2_MOUSE;Z4YJW6_MOUSE	-0.221481	0.134944	NO
Slc25a34	S2534	Solute carrier family 25 member 34	S2534_MOUSE	-2.1829	4.58707e-07	DOWN
Magt1	A2ADH1	Magnesium transporter protein 1;Magnesium transporter protein 1;Isoform 2 of Magnesium transporter protein 1;Isoform 3 of Magnesium transporter protein 1	A2ADH1_MOUSE;MAGT1_MOUSE;MAGT1_MOUSE;MAGT1_MOUSE	1.22858	9.53554e-08	UP
Ppp1r8	A2ADR8	Nuclear inhibitor of protein phosphatase 1	A2ADR8_MOUSE;PP1R8_MOUSE	0.388344	0.04701	UP
Ddi2	DDI2	Protein DDI1 homolog 2	DDI2_MOUSE	1.87232	8.77221e-09	UP
Ampd2	A2AE27	AMP deaminase;AMP deaminase 2	A2AE27_MOUSE;AMPD2_MOUSE	3.20804	1.92971e-10	UP
Gpm6b	A2AEG3	Neuronal membrane glycoprotein M6-b;Neuronal membrane glycoprotein M6-b;Neuronal membrane glycoprotein M6-b;Isoform 2 of Neuronal membrane glycoprotein M6-b;Isoform 3 of Neuronal membrane glycoprotein M6-b;Isoform 4 of Neuronal membrane glycoprotein M6-b;Isoform 5 of Neuronal membrane glycoprotein M6-b;Isoform 8 of Neuronal membrane glycoprotein M6-b	A2AEG3_MOUSE;A2AEG6_MOUSE;GPM6B_MOUSE;GPM6B_MOUSE;GPM6B_MOUSE;GPM6B_MOUSE;GPM6B_MOUSE;GPM6B_MOUSE	1.59903	1.14341e-06	UP
Cstf2	A2AEK1	AlphaCstF-64 variant 4;Cleavage stimulation factor subunit 2;Isoform 2 of Cleavage stimulation factor subunit 2	A2AEK1_MOUSE;CSTF2_MOUSE;CSTF2_MOUSE	1.36859	8.77304e-05	UP
Clcc1	A2AEM2	Chloride channel CLIC-like protein 1	A2AEM2_MOUSE;CLCC1_MOUSE	0.196411	0.0744999	NO
Slc35a2	A2AER4	UDP-galactose translocator	A2AER4_MOUSE;S35A2_MOUSE	-0.326991	0.160146	NO
Gripap1	A2AEW5	GRIP1-associated protein 1 (Fragment);GRIP1-associated protein 1 (Fragment);GRIP1-associated protein 1;GRIP1-associated protein 1;GRIP1-associated protein 1	A2AEW5_MOUSE;A2AEW6_MOUSE;A2AEW8_MOUSE;A2AEW9_MOUSE;GRAP1_MOUSE	0.301372	0.00715978	UP
Fhl1	A2AEX8	Four and a half LIM domains protein 1	A2AEX8_MOUSE	0.811814	0.000121048	UP
Dock11	DOC11	Dedicator of cytokinesis protein 11	DOC11_MOUSE	2.34667	2.24219e-07	UP
Stag2	A2AFF6	Cohesin subunit SA-2	A2AFF6_MOUSE;STAG2_MOUSE	1.65548	1.31162e-08	UP
Rbbp7	A2AFI9	Histone-binding protein RBBP7	A2AFI9_MOUSE;A2AFJ1_MOUSE;RBBP7_MOUSE	0.781208	7.59263e-05	UP
Huwe1	A2AFQ0	E3 ubiquitin-protein ligase HUWE1;E3 ubiquitin-protein ligase HUWE1;Isoform 3 of E3 ubiquitin-protein ligase HUWE1	A2AFQ0_MOUSE;HUWE1_MOUSE;HUWE1_MOUSE	0.0295886	0.759164	NO
Gemin5	A2AFQ9	Gem-associated protein 5	A2AFQ9_MOUSE;E9PUU4_MOUSE;GEMI5_MOUSE	0.761173	0.00196241	UP
Mtch2	A2AFW6	Mitochondrial carrier homolog 2	A2AFW6_MOUSE	-2.34747	4.14098e-07	DOWN
Dnajb5	A2AG30	DnaJ homolog subfamily B member 5	A2AG30_MOUSE;DNJB5_MOUSE	-0.64666	1.0324e-05	DOWN
Atp7a	A2AG68	Copper-transporting ATPase 1	A2AG68_MOUSE;ATP7A_MOUSE	1.25301	0.10111	NO
Map2k6	A2AGS2	Dual-specificity mitogen-activated protein kinase kinase 6;Dual specificity mitogen-activated protein kinase kinase 6	A2AGS2_MOUSE;MP2K6_MOUSE	-1.05836	5.61428e-05	DOWN
Trp53i11	A2AGS6	Tumor protein p53-inducible protein 11 (Fragment);Tumor protein p53-inducible protein 11	A2AGS6_MOUSE;P5I11_MOUSE	0.343787	0.0736614	NO
Arhgap1	A2AH25	Rho GTPase-activating protein 1	A2AH25_MOUSE;RHG01_MOUSE	2.06017	9.10933e-09	UP
Kif1b	A2AH75	Kinesin-like protein KIF1B;Isoform 3 of Kinesin-like protein KIF1B	A2AH75_MOUSE;KIF1B_MOUSE	-0.202967	0.0982387	NO
Eftud2	A2AH85	116 kDa U5 small nuclear ribonucleoprotein component	A2AH85_MOUSE;U5S1_MOUSE	1.64936	5.56017e-11	UP
Bcl2l1	A2AHX7	Bcl-2-like protein 1 (Fragment);Bcl-2-like protein 1 (Fragment);Bcl-2-like protein 1 (Fragment);Bcl-2-like protein 1;Isoform Bcl-X(S) of Bcl-2-like protein 1;Isoform Bcl-X(beta) of Bcl-2-like protein 1;Isoform Bcl-X(delta-TM) of Bcl-2-like protein 1;Bcl-2-like protein 1 (Fragment)	A2AHX7_MOUSE;A2AHX8_MOUSE;A2AHX9_MOUSE;B2CL1_MOUSE;B2CL1_MOUSE;B2CL1_MOUSE;B2CL1_MOUSE;Q9QWX2_MOUSE	0.921252	6.07746e-05	UP
Usp8	A2AI52	Ubiquitin carboxyl-terminal hydrolase 8	A2AI52_MOUSE;UBP8_MOUSE	0.680044	0.000432314	UP
Phka1	A2AI87	Phosphorylase b kinase regulatory subunit;Phosphorylase b kinase regulatory subunit;Phosphorylase b kinase regulatory subunit;Phosphorylase b kinase regulatory subunit;Phosphorylase b kinase regulatory subunit alpha, skeletal muscle isoform;Isoform 2 of Phosphorylase b kinase regulatory subunit alpha, skeletal muscle isoform	A2AI87_MOUSE;A2AI88_MOUSE;A2AI89_MOUSE;A2AI91_MOUSE;KPB1_MOUSE;KPB1_MOUSE	-1.30069	6.83797e-09	DOWN
Pir	A2AIH8	Pirin (Fragment);Pirin	A2AIH8_MOUSE;PIR_MOUSE	0.768147	0.00793731	UP
Ndufaf6	NDUF6	NADH dehydrogenase (ubiquinone) complex I, assembly factor 6	NDUF6_MOUSE	-2.16076	3.43205e-09	DOWN
Cd72	A2AIN5	B-cell differentiation antigen CD72	A2AIN5_MOUSE;CD72_MOUSE;Q3UB58_MOUSE;Q3UNJ0_MOUSE;Q3UZ35_MOUSE	2.78294	2.43587e-05	UP
Rnf20	A2AIR0	E3 ubiquitin protein ligase (Fragment);E3 ubiquitin protein ligase (Fragment);E3 ubiquitin protein ligase (Fragment);E3 ubiquitin-protein ligase BRE1A;Isoform 2 of E3 ubiquitin-protein ligase BRE1A	A2AIR0_MOUSE;A2AIR1_MOUSE;A2AIR2_MOUSE;BRE1A_MOUSE;BRE1A_MOUSE	1.33606	7.26308e-06	UP
Fubp3	A2AJ72	Far upstream element (FUSE)-binding protein 3	A2AJ72_MOUSE;Q3TIX6_MOUSE	1.07115	3.88466e-06	UP
Pnpla7	PLPL7	Patatin-like phospholipase domain-containing protein 7;Isoform 2 of Patatin-like phospholipase domain-containing protein 7	PLPL7_MOUSE	0.874373	0.00124364	UP
Map7d1	MA7D1	MAP7 domain-containing protein 1	MA7D1_MOUSE	-0.595917	1.8201e-06	DOWN
Ttc1	A2AJK8	Tetratricopeptide repeat protein 1	A2AJK8_MOUSE;TTC1_MOUSE	0.836896	7.85575e-10	UP
Pdp1	A2AJP9	[Pyruvate dehydrogenase [acetyl-transferring]]-phosphatase 1, mitochondrial;[Pyruvate dehydrogenase [acetyl-transferring]]-phosphatase 1, mitochondrial;[Pyruvate dehydrogenase [acetyl-transferring]]-phosphatase 1, mitochondrial;[Pyruvate dehydrogenase [acetyl-transferring]]-phosphatase 1, mitochondrial	A2AJP9_MOUSE;A2AJQ0_MOUSE;A8Y5Q0_MOUSE;PDP1_MOUSE	-1.18529	4.10572e-12	DOWN
Ppp1r3d	A2AJW4	Protein phosphatase 1, regulatory subunit 3D	A2AJW4_MOUSE	-1.36408	1.06293e-07	DOWN
Col15a1	A2AJY2	Collagen alpha-1(XV) chain	A2AJY2_MOUSE;COFA1_MOUSE	2.06612	1.47161e-08	UP
Gm13697	A2AK42	Predicted gene 13691;Predicted gene 13695;Pre-mRNA-splicing factor CWC22 homolog;Pre-mRNA-splicing factor CWC22 homolog;Pre-mRNA-splicing factor CWC22 homolog;Isoform 2 of Pre-mRNA-splicing factor CWC22 homolog	A2AK42_MOUSE;A2AK44_MOUSE;B1AYU4_MOUSE;B1AYU7_MOUSE;CWC22_MOUSE;CWC22_MOUSE	2.14337	5.88463e-05	UP
Dcaf10	DCA10	DDB1- and CUL4-associated factor 10;Isoform 2 of DDB1- and CUL4-associated factor 10;Isoform 4 of DDB1- and CUL4-associated factor 10	DCA10_MOUSE	0.337039	0.000585714	UP
Snta1	A2AKD7	Alpha-1-syntrophin	A2AKD7_MOUSE	-1.33248	3.48817e-11	DOWN
Focad	FOCAD	Focadhesin	FOCAD_MOUSE;E9PYJ6_MOUSE	0.46158	0.154788	NO
Lrrc57	A2AKH7	Leucine-rich repeat-containing protein 57 (Fragment);Leucine rich repeat containing 57;Leucine-rich repeat-containing protein 57	A2AKH7_MOUSE;Q8JZX5_MOUSE;LRC57_MOUSE	-0.239888	0.0131576	DOWN
Mup8	A2AKN8	Major urinary protein 5;Major urinary protein 2;Major urinary protein 18;Major urinary protein 11;Major urinary protein 10;Major urinary protein 12;Major urinary protein 9;Major urinary protein 19;Major urinary protein 17;Major urinary protein 14 (Fragment);Major urinary protein 8;Major urinary protein 6;Major urinary protein 11;Major urinary protein 1	A2AKN8_MOUSE;A2AKN9_MOUSE;MUP18_MOUSE;A2BIN0_MOUSE;A2BIN1_MOUSE;A2CEK7_MOUSE;A9C496_MOUSE;A9C497_MOUSE;MUP17_MOUSE;B8JI96_MOUSE;E9PVW0_MOUSE;MUP6_MOUSE;MUP11_MOUSE;Q4FZE8_MOUSE	0.164975	0.426597	NO
Atp5c1	A2AKU9	ATP synthase subunit gamma	A2AKU9_MOUSE	-2.04404	0.000153271	DOWN
Alkbh3	A2AKV6	Alpha-ketoglutarate-dependent dioxygenase alkB homolog 3;Alpha-ketoglutarate-dependent dioxygenase alkB homolog 3 (Fragment);Alpha-ketoglutarate-dependent dioxygenase alkB homolog 3	A2AKV6_MOUSE;A2AKV7_MOUSE;ALKB3_MOUSE	-1.02788	1.68002e-05	DOWN
Slc25a51	A2AKW0	Solute carrier family 25 member 51	A2AKW0_MOUSE;S2551_MOUSE	-1.14789	1.67338e-06	DOWN
Hnrnpa3	A2AL12	Heterogeneous nuclear ribonucleoprotein A3	A2AL12_MOUSE;ROA3_MOUSE	1.63754	5.0315e-06	UP
Agps	A2AL50	Alkylglycerone-phosphate synthase;Alkyldihydroxyacetonephosphate synthase, peroxisomal	A2AL50_MOUSE;ADAS_MOUSE	1.11094	1.49131e-08	UP
Asph	A2AL78	Aspartyl/asparaginyl beta-hydroxylase	A2AL78_MOUSE;Q9CR06_MOUSE	-1.40002	5.07773e-05	DOWN
Asph	A2AL85	Aspartyl/asparaginyl beta-hydroxylase	A2AL85_MOUSE;ASPH_MOUSE;Q8CBM2_MOUSE	1.57048	1.51436e-09	UP
Med22	A2ALA4	Mediator of RNA polymerase II transcription subunit 22 (Fragment);Mediator of RNA polymerase II transcription subunit 22;Isoform 2 of Mediator of RNA polymerase II transcription subunit 22	A2ALA4_MOUSE;MED22_MOUSE;MED22_MOUSE	1.31375	5.276e-05	UP
Ptpn3	PTN3	Tyrosine-protein phosphatase non-receptor type 3	PTN3_MOUSE	-2.238	5.98713e-05	DOWN
Dnajc25	DJC25	DnaJ homolog subfamily C member 25;Isoform 2 of DnaJ homolog subfamily C member 25	DJC25_MOUSE	0.669706	0.00128063	UP
Slc44a1	A2AMH3	Choline transporter-like protein 1;Choline transporter-like protein 1;Choline transporter-like protein 1;Choline transporter-like protein 1;Isoform 2 of Choline transporter-like protein 1	A2AMH3_MOUSE;A2AMH4_MOUSE;A2AMH5_MOUSE;CTL1_MOUSE;CTL1_MOUSE	1.36838	7.27973e-07	UP
Cavin4	CAVN4	Caveolae-associated protein 4	CAVN4_MOUSE	-1.90927	5.56861e-10	DOWN
Cds2	A2AMQ5	Phosphatidate cytidylyltransferase;Phosphatidate cytidylyltransferase 2	A2AMQ5_MOUSE;CDS2_MOUSE	-0.27041	0.0441992	DOWN
Galt	A2AMS3	Galactose-1-phosphate uridylyltransferase	A2AMS3_MOUSE;GALT_MOUSE	-2.02822	1.18512e-09	DOWN
Ubap2	A2AMY5	Ubiquitin-associated protein 2	A2AMY5_MOUSE;UBAP2_MOUSE	0.420207	0.067237	NO
Ubr4	UBR4	E3 ubiquitin-protein ligase UBR4;Isoform 3 of E3 ubiquitin-protein ligase UBR4;Isoform 5 of E3 ubiquitin-protein ligase UBR4	UBR4_MOUSE	0.624178	5.5044e-06	UP
Ap5s1	A2ANC5	AP-5 complex subunit sigma-1	A2ANC5_MOUSE;A2ANC6_MOUSE;Q80V29_MOUSE;AP5S1_MOUSE	-0.816377	0.296773	NO
Hmgb3	A2AP78	High mobility group protein B3 (Fragment);High mobility group protein B3	A2AP78_MOUSE;HMGB3_MOUSE	-0.163921	0.285694	NO
Rassf2	A2APB1	Ras association domain-containing protein 2 (Fragment);Ras association domain-containing protein 2	A2APB1_MOUSE;RASF2_MOUSE	2.3013	4.50092e-05	UP
Ctcfl	CTCFL	Transcriptional repressor CTCFL;Isoform 2 of Transcriptional repressor CTCFL	CTCFL_MOUSE	-1.54482	1.84459e-08	DOWN
Zbp1	A2APF7	Z-DNA-binding protein 1;Z-DNA-binding protein 1;Isoform 2 of Z-DNA-binding protein 1	A2APF7_MOUSE;ZBP1_MOUSE;ZBP1_MOUSE	2.96084	0.000181348	UP
Cd44	A2APM1	CD44 antigen;CD44 antigen;CD44 antigen;CD44 antigen;CD44 antigen;CD44 antigen;CD44 antigen;Isoform 8 of CD44 antigen;Isoform 9 of CD44 antigen;Isoform 13 of CD44 antigen;Isoform 12 of CD44 antigen;Isoform 4 of CD44 antigen;Isoform 6 of CD44 antigen;Isoform 7 of CD44 antigen;Isoform 2 of CD44 antigen;Isoform 3 of CD44 antigen;Isoform 5 of CD44 antigen;CD44 antigen;CD44 antigen	A2APM1_MOUSE;A2APM2_MOUSE;A2APM3_MOUSE;A2APM4_MOUSE;A2APM5_MOUSE;E9QKM8_MOUSE;CD44_MOUSE;CD44_MOUSE;CD44_MOUSE;CD44_MOUSE;CD44_MOUSE;CD44_MOUSE;CD44_MOUSE;CD44_MOUSE;CD44_MOUSE;CD44_MOUSE;CD44_MOUSE;Q3U8S1_MOUSE;Q80X37_MOUSE	3.5385	2.67968e-06	UP
Cst3	A2APX3	Cystatin-C (Fragment);Cystatin-C	A2APX3_MOUSE;CYTC_MOUSE	0.497663	0.105548	NO
Ndufaf5	NDUF5	Arginine-hydroxylase NDUFAF5, mitochondrial	NDUF5_MOUSE	-1.75574	3.95576e-08	DOWN
Prrx2	A2APZ7	Paired mesoderm homeobox protein 2;Paired mesoderm homeobox protein 1;Paired mesoderm homeobox protein 1;Isoform 2 of Paired mesoderm homeobox protein 1;Paired mesoderm homeobox protein 2;Paired mesoderm homeobox protein 2	A2APZ7_MOUSE;G3UZ44_MOUSE;PRRX1_MOUSE;PRRX1_MOUSE;PRRX2_MOUSE;Q9CY80_MOUSE	2.12713	1.77259e-06	UP
Skt	SKT	Sickle tail protein;Enhancer trap locus 4;Enhancer trap locus 4	SKT_MOUSE;D3Z781_MOUSE;E9QAU4_MOUSE	-1.96649	5.2531e-07	DOWN
Fnbp1	A2AQ41	Formin-binding protein 1;Formin-binding protein 1;Formin-binding protein 1;Formin-binding protein 1;Formin-binding protein 1;Formin-binding protein 1;Isoform 2 of Formin-binding protein 1;Isoform 3 of Formin-binding protein 1	A2AQ41_MOUSE;A2AQ42_MOUSE;A2AQ43_MOUSE;A2AQ44_MOUSE;A2AQ45_MOUSE;FNBP1_MOUSE;FNBP1_MOUSE;FNBP1_MOUSE	1.73614	1.01785e-08	UP
Aqr	A2AQA7	RNA helicase aquarius	A2AQA7_MOUSE;AQR_MOUSE	-0.513638	0.0586875	NO
Atp9a	A2AQC3	Phospholipid-transporting ATPase;Probable phospholipid-transporting ATPase IIA;Phospholipid-transporting ATPase;Phospholipid-transporting ATPase	A2AQC3_MOUSE;ATP9A_MOUSE;Q8C288_MOUSE;Q8C4G3_MOUSE	0.787791	0.000284722	UP
Tmem87a	A2AQJ5	Transmembrane protein 87A;Transmembrane protein 87A;Transmembrane protein 87A;Transmembrane protein 87A;Isoform 2 of Transmembrane protein 87A;Isoform 3 of Transmembrane protein 87A	A2AQJ5_MOUSE;A2AQJ6_MOUSE;A2AQJ7_MOUSE;TM87A_MOUSE;TM87A_MOUSE;TM87A_MOUSE	1.49192	0.0457651	UP
Ganc	A2AQJ8	Neutral alpha-glucosidase C;Neutral alpha-glucosidase C;Isoform 2 of Neutral alpha-glucosidase C	A2AQJ8_MOUSE;GANC_MOUSE;GANC_MOUSE	-0.454705	0.0844116	NO
Acss2	A2AQN4	Acetyl-coenzyme A synthetase, cytoplasmic;Acetyl-coenzyme A synthetase, cytoplasmic;Acetyl-coenzyme A synthetase, cytoplasmic	A2AQN4_MOUSE;A2AQN5_MOUSE;ACSA_MOUSE	-0.758042	7.10858e-09	DOWN
Myh7b	MYH7B	Myosin-7B	MYH7B_MOUSE	-1.72319	1.85263e-06	DOWN
Ppig	PPIG	Peptidyl-prolyl cis-trans isomerase G	PPIG_MOUSE	1.94245	1.51843e-09	UP
Mvb12b	A2ARF0	Multivesicular body subunit 12B (Fragment);Multivesicular body subunit 12B	A2ARF0_MOUSE;MB12B_MOUSE	-0.669988	0.0103582	DOWN
Tmx4	A2ARI0	Thioredoxin-related transmembrane protein 4	A2ARI0_MOUSE;TMX4_MOUSE	-0.384156	0.000274507	DOWN
Map1a	A2ARP8	Microtubule-associated protein 1A;Microtubule-associated protein 1A;Isoform 2 of Microtubule-associated protein 1A	A2ARP8_MOUSE;MAP1A_MOUSE;MAP1A_MOUSE	3.02488	1.08973e-09	UP
Zfp967	A2ART1	Zinc finger protein 966;Novel KRAB box and zinc finger, C2H2 type domain containing protein	A2ART1_MOUSE;A2BE21_MOUSE	2.39252	0.147739	NO
Pkp4	A2AS45	Plakophilin-4;Plakophilin-4;Plakophilin-4;Isoform 2 of Plakophilin-4	A2AS45_MOUSE;A2AS47_MOUSE;PKP4_MOUSE;PKP4_MOUSE	-1.47076	3.56522e-05	DOWN
Casp9	A2AS92	Caspase-9 (Fragment);Caspase-9;Caspase-9	A2AS92_MOUSE;A2AS93_MOUSE;CASP9_MOUSE	1.50096	6.15778e-06	UP
Nckap1	A2AS98	Nck-associated protein 1	A2AS98_MOUSE;NCKP1_MOUSE	1.32862	1.57878e-07	UP
Ttn	TITIN	Isoform 2 of Titin	TITIN_MOUSE	-2.37884	4.68462e-05	DOWN
Ttn	TITIN	Isoform 3 of Titin	TITIN_MOUSE	-2.55837	5.62597e-07	DOWN
Ccdc141	A2AST1	Coiled-coil domain-containing 141	A2AST1_MOUSE;E9Q8Q6_MOUSE	-1.50084	0.000181621	DOWN
Upf2	RENT2	Regulator of nonsense transcripts 2	RENT2_MOUSE	1.14667	1.92997e-05	UP
Ttn	A2AT64	Titin (Fragment)	A2AT64_MOUSE	-2.54943	0.0048082	DOWN
Gorasp2	A2ATI9	Golgi reassembly-stacking protein 2	A2ATI9_MOUSE;GORS2_MOUSE	2.2086	1.031e-08	UP
Myef2	A2ATP5	Myelin expression factor 2;Myelin expression factor 2;Myelin expression factor 2 (Fragment);Myelin expression factor 2 (Fragment);Myelin expression factor 2;Isoform 4 of Myelin expression factor 2;Isoform 2 of Myelin expression factor 2	A2ATP5_MOUSE;A2ATP6_MOUSE;F6XJA1_MOUSE;G8JL68_MOUSE;MYEF2_MOUSE;MYEF2_MOUSE;MYEF2_MOUSE	1.31003	1.59113e-07	UP
Raly	A2AU61	RNA-binding protein Raly (Fragment);RNA-binding protein Raly (Fragment);RNA-binding protein Raly;Isoform 1 of RNA-binding protein Raly	A2AU61_MOUSE;A2AU62_MOUSE;RALY_MOUSE;RALY_MOUSE	1.57517	1.0863e-08	UP
Klhl41	KLH41	Kelch-like protein 41	KLH41_MOUSE	-0.107466	0.105969	NO
Tpd52l2	A2AUD5	Tumor protein D54	A2AUD5_MOUSE;Q3TAI4_MOUSE;TPD54_MOUSE	0.595846	1.4956e-06	UP
Dnajc5	A2AUE1	DnaJ homolog subfamily C member 5 (Fragment);DnaJ homolog subfamily C member 5;DnaJ homolog subfamily C member 5	A2AUE1_MOUSE;G5E8T0_MOUSE;DNJC5_MOUSE	0.508405	0.00168424	UP
Cep152	CE152	Centrosomal protein of 152 kDa	CE152_MOUSE	7.14712	0.362299	NO
Pter	A2AUR3	Phosphotriesterase-related protein (Fragment);Phosphotriesterase-related protein;Isoform 2 of Phosphotriesterase-related protein	A2AUR3_MOUSE;PTER_MOUSE;PTER_MOUSE	-0.33019	0.0143178	DOWN
Rrbp1	A2AVJ7	Ribosome-binding protein 1	A2AVJ7_MOUSE;RRBP1_MOUSE	2.85754	7.84206e-07	UP
Bcas1	A2AVX1	Breast carcinoma-amplified sequence 1 homolog;Breast carcinoma-amplified sequence 1 homolog;Breast carcinoma-amplified sequence 1 homolog (Fragment);Breast carcinoma-amplified sequence 1 homolog	A2AVX1_MOUSE;E9Q8Q5_MOUSE;F7BNZ5_MOUSE;BCAS1_MOUSE	0.682071	0.000667481	UP
Slc43a3	S43A3	Solute carrier family 43 member 3;Isoform 2 of Solute carrier family 43 member 3	S43A3_MOUSE	0.585781	0.0465269	UP
Ssrp1	A2AW05	FACT complex subunit SSRP1 (Fragment);FACT complex subunit SSRP1;Isoform 2 of FACT complex subunit SSRP1	A2AW05_MOUSE;SSRP1_MOUSE;SSRP1_MOUSE	1.92801	1.05252e-09	UP
Rabgap1	RBGP1	Rab GTPase-activating protein 1	RBGP1_MOUSE	0.930516	2.16683e-08	UP
Ptprj	A2AWF8	Receptor-type tyrosine-protein phosphatase eta	A2AWF8_MOUSE;A2AWF9_MOUSE;E9Q4S7_MOUSE;PTPRJ_MOUSE	1.54838	8.83137e-06	UP
Arhgef10l	A2AWP6	Rho guanine nucleotide exchange factor 10-like protein;Rho guanine nucleotide exchange factor 10-like protein;Isoform 2 of Rho guanine nucleotide exchange factor 10-like protein;Isoform 3 of Rho guanine nucleotide exchange factor 10-like protein;Isoform 4 of Rho guanine nucleotide exchange factor 10-like protein	A2AWP6_MOUSE;ARGAL_MOUSE;ARGAL_MOUSE;ARGAL_MOUSE;ARGAL_MOUSE	0.28873	0.246638	NO
Ubtf	A2AWT5	Nucleolar transcription factor 1;Nucleolar transcription factor 1;Nucleolar transcription factor 1;Nucleolar transcription factor 1;Isoform UBF2 of Nucleolar transcription factor 1	A2AWT5_MOUSE;A2AWT6_MOUSE;A2AWT7_MOUSE;UBF1_MOUSE;UBF1_MOUSE	1.37166	4.14828e-11	UP
Epha7	A2BDQ4	Ephrin type-A receptor 7;Ephrin type-B receptor 2;Isoform 2 of Ephrin type-B receptor 2;Isoform 4 of Ephrin type-B receptor 2;Ephrin type-A receptor 7;Isoform 2 of Ephrin type-A receptor 7;Isoform 3 of Ephrin type-A receptor 7	A2BDQ4_MOUSE;EPHB2_MOUSE;EPHB2_MOUSE;EPHB2_MOUSE;EPHA7_MOUSE;EPHA7_MOUSE;EPHA7_MOUSE	0.750224	6.61629e-06	UP
Btk	A2BDW0	Tyrosine-protein kinase;Tyrosine-protein kinase BTK	A2BDW0_MOUSE;BTK_MOUSE	2.17368	0.00286442	UP
Mocs3	MOCS3	Adenylyltransferase and sulfurtransferase MOCS3	MOCS3_MOUSE	0.872728	0.000140761	UP
Las1l	LAS1L	Ribosomal biogenesis protein LAS1L;Isoform 2 of Ribosomal biogenesis protein LAS1L	LAS1L_MOUSE	1.01714	2.59168e-06	UP
Srpx	A2BE45	Sushi-repeat-containing protein SRPX;Sushi-repeat-containing protein SRPX;Isoform 2 of Sushi-repeat-containing protein SRPX	A2BE45_MOUSE;SRPX_MOUSE;SRPX_MOUSE	1.91343	6.68046e-05	UP
Set	A2BE93	Protein SET (Fragment);Protein SET	A2BE93_MOUSE;SET_MOUSE	2.29352	8.66041e-08	UP
Nfib	A2BG75	Nuclear factor 1;Nuclear factor 1;Nuclear factor 1;Nuclear factor 1;Nuclear factor 1 B-type;Isoform 2 of Nuclear factor 1 B-type;Isoform 3 of Nuclear factor 1 B-type	A2BG75_MOUSE;A2BG76_MOUSE;A2BG77_MOUSE;I7HIP8_MOUSE;NFIB_MOUSE;NFIB_MOUSE;NFIB_MOUSE	0.39665	0.00212873	UP
Arid1a	ARI1A	AT-rich interactive domain-containing protein 1A;Isoform 2 of AT-rich interactive domain-containing protein 1A;Isoform 3 of AT-rich interactive domain-containing protein 1A;Isoform 4 of AT-rich interactive domain-containing protein 1A;AT-rich interactive domain-containing protein 1A	ARI1A_MOUSE;ARI1A_MOUSE;ARI1A_MOUSE;ARI1A_MOUSE;E9QAQ7_MOUSE	0.264112	0.32287	NO
Psip1	A2BI12	PC4 and SFRS1-interacting protein;PC4 and SFRS1-interacting protein;Isoform 2 of PC4 and SFRS1-interacting protein	A2BI12_MOUSE;PSIP1_MOUSE;PSIP1_MOUSE	1.36793	4.42808e-07	UP
Pgm1	A2CEK3	Phosphoglucomutase-1	A2CEK3_MOUSE	-0.175236	0.343137	NO
Kalrn	KALRN	Kalirin;Isoform 2 of Kalirin;Isoform 4 of Kalirin;Isoform 6 of Kalirin;Isoform 7 of Kalirin;Kalirin;Kalirin;Kalirin;Kalirin;Kalirin (Fragment)	KALRN_MOUSE;KALRN_MOUSE;KALRN_MOUSE;KALRN_MOUSE;KALRN_MOUSE;D3Z4R2_MOUSE;D3Z532_MOUSE;D3Z534_MOUSE;D3Z535_MOUSE;F6QYT9_MOUSE	-0.142371	0.422103	NO
Dennd5b	DEN5B	DENN domain-containing protein 5B	DEN5B_MOUSE	0.365178	0.23125	NO
Arfip1	A2RSX9	ADP-ribosylation factor interacting protein 1	A2RSX9_MOUSE	0.979231	5.031e-08	UP
Pabpc4	A3KFU5	Polyadenylate-binding protein	A3KFU5_MOUSE;A3KFU8_MOUSE;Q6PHQ9_MOUSE;Q91YZ8_MOUSE	-0.476275	2.98396e-07	DOWN
Nt5c1a	5NT1A	Cytosolic 5'-nucleotidase 1A	5NT1A_MOUSE	-1.78846	3.05821e-09	DOWN
Ikbkg	A3KG38	NF-kappa-B essential modulator (Fragment);NF-kappa-B essential modulator (Fragment);NF-kappa-B essential modulator (Fragment);NF-kappa-B essential modulator (Fragment);NF-kappa-B essential modulator;NF-kappa-B essential modulator;Inhibitor of kappaB kinase gamma;Ikbkg protein	A3KG38_MOUSE;A3KG40_MOUSE;A3KG41_MOUSE;A3KG44_MOUSE;E9Q2Y3_MOUSE;NEMO_MOUSE;Q7TSS3_MOUSE;Q8VC91_MOUSE	0.891206	1.1941e-06	UP
Pm20d2	P20D2	Peptidase M20 domain-containing protein 2	P20D2_MOUSE	-2.48965	3.47069e-08	DOWN
Kdm1a	A3KG93	Lysine-specific histone demethylase;Lysine-specific histone demethylase 1A (Fragment);Lysine-specific histone demethylase 1A	A3KG93_MOUSE;G8JL40_MOUSE;KDM1A_MOUSE	1.44266	1.88415e-06	UP
Tbc1d8b	TBC8B	TBC1 domain family member 8B	TBC8B_MOUSE	0.256224	0.333079	NO
Hmgn2	A3KGL9	Non-histone chromosomal protein HMG-17;Non-histone chromosomal protein HMG-17 (Fragment);Non-histone chromosomal protein HMG-17	A3KGL9_MOUSE;F6W687_MOUSE;HMGN2_MOUSE	0.913845	0.00610035	UP
H13	A3KGR9	Histocompatibility 13 (Fragment);Isoform 4 of Minor histocompatibility antigen H13	A3KGR9_MOUSE;HM13_MOUSE	2.61427	3.9776e-09	UP
Cercam	GT253	Inactive glycosyltransferase 25 family member 3	GT253_MOUSE	3.9615	1.87325e-07	UP
Ttc38	TTC38	Tetratricopeptide repeat protein 38	TTC38_MOUSE	-1.41189	3.32151e-07	DOWN
Cma1	A4QPC5	Chymase	A4QPC5_MOUSE;CMA1_MOUSE	-1.78057	0.000229926	DOWN
Rel	A4QPD3	Proto-oncogene c-Rel	A4QPD3_MOUSE;REL_MOUSE	1.23585	9.58225e-07	UP
Phf11	PHF11	PHD finger protein 11;Isoform 2 of PHD finger protein 11;Isoform 3 of PHD finger protein 11	PHF11_MOUSE	1.18883	0.001591	UP
Mtr	METH	Methionine synthase	METH_MOUSE	1.11379	9.58161e-07	UP
Exoc6b	EXC6B	Exocyst complex component 6B;Isoform 2 of Exocyst complex component 6B	EXC6B_MOUSE	2.93168	8.20233e-10	UP
Mipep	MIPEP	Mitochondrial intermediate peptidase	MIPEP_MOUSE	-1.78552	5.4848e-10	DOWN
Rabgap1l	RBG1L	Rab GTPase-activating protein 1-like	RBG1L_MOUSE	0.555447	0.000399361	UP
Mmrn2	MMRN2	Multimerin-2	MMRN2_MOUSE	0.192929	0.00217443	UP
Dennd4c	DEN4C	DENN domain-containing protein 4C;Isoform 2 of DENN domain-containing protein 4C;DENN domain-containing protein 4C	DEN4C_MOUSE;DEN4C_MOUSE;E9Q449_MOUSE	0.294923	0.0410455	UP
Mapk8	A6P3E4	Mitogen-activated protein kinase;Mitogen-activated protein kinase;Mitogen-activated protein kinase;Mitogen-activated protein kinase;Mitogen-activated protein kinase 8	A6P3E4_MOUSE;D3Z1Z4_MOUSE;G3X8U9_MOUSE;Q7TSJ7_MOUSE;MK08_MOUSE	0.849265	0.0370712	UP
P3h1	A6PW84	Prolyl 3-hydroxylase 1	A6PW84_MOUSE;P3H1_MOUSE	3.72362	8.57413e-08	UP
Igf2bp2	A6X8Z3	Insulin-like growth factor 2 mRNA-binding protein 2;Insulin-like growth factor 2 mRNA-binding protein 2;Isoform 2 of Insulin-like growth factor 2 mRNA-binding protein 2	A6X8Z3_MOUSE;IF2B2_MOUSE;IF2B2_MOUSE	0.402235	0.014259	UP
Arhgap31	RHG31	Rho GTPase-activating protein 31	RHG31_MOUSE	0.277164	0.0357471	UP
Dpy19l1	D19L1	Probable C-mannosyltransferase DPY19L1	D19L1_MOUSE	2.2747	7.61019e-06	UP
Itih4	ITIH4	Inter alpha-trypsin inhibitor, heavy chain 4;Inter alpha-trypsin inhibitor, heavy chain 4;Inter alpha-trypsin inhibitor, heavy chain 4	ITIH4_MOUSE;E9PVD2_MOUSE;E9Q5L2_MOUSE	4.16449	2.43122e-05	UP
Fermt2	A6X940	Fermitin family homolog 2 (Fragment)	A6X940_MOUSE	-1.15246	8.7304e-08	DOWN
Aldoart1	A6ZI46	Fructose-bisphosphate aldolase	A6ZI46_MOUSE;Q9CPQ9_MOUSE	-2.18485	0.0142424	DOWN
Slc4a4	A7E1Z5	Anion exchange protein;Anion exchange protein;Electrogenic sodium bicarbonate cotransporter 1;Isoform 2 of Electrogenic sodium bicarbonate cotransporter 1	A7E1Z5_MOUSE;E9Q8N8_MOUSE;S4A4_MOUSE;S4A4_MOUSE	-0.159814	0.296954	NO
Lgals8	A8DIL0	Galectin;Galectin-8	A8DIL0_MOUSE;LEG8_MOUSE	0.860315	4.7324e-05	UP
Hbb-bs	A8DUK4	Beta-globin	A8DUK4_MOUSE	1.88619	0.000280876	UP
Rad50	A8Y5I3	DNA repair protein RAD50 (Fragment);DNA repair protein RAD50;Isoform 2 of DNA repair protein RAD50;DNA repair protein RAD50	A8Y5I3_MOUSE;RAD50_MOUSE;RAD50_MOUSE;Q5SV02_MOUSE	1.91218	2.21106e-09	UP
Ints11	A8Y5J3	Integrator complex subunit 11	A8Y5J3_MOUSE;INT11_MOUSE	1.71374	2.48688e-06	UP
Pars2	A8Y5T6	Probable proline--tRNA ligase, mitochondrial;Probable proline--tRNA ligase, mitochondrial	A8Y5T6_MOUSE;SYPM_MOUSE	-1.55995	6.83633e-07	DOWN
Eno1	B0QZL1	Alpha-enolase (Fragment)	B0QZL1_MOUSE	-2.19031	1.09287e-09	DOWN
Vamp2	B0QZN5	Vesicle-associated membrane protein 2	B0QZN5_MOUSE;VAMP2_MOUSE	-0.677712	0.000125016	DOWN
Syngr2	B0QZP8	Synaptogyrin-2;Synaptogyrin-2;Synaptogyrin-2;Predicted gene 20708;Synaptogyrin-2	B0QZP8_MOUSE;H3BIZ8_MOUSE;H3BJY1_MOUSE;H3BKF4_MOUSE;SNG2_MOUSE	-0.500261	0.000791396	DOWN
Dhrs13	B0QZT2	Dehydrogenase/reductase SDR family member 13;Dehydrogenase/reductase SDR family member 13;Isoform 2 of Dehydrogenase/reductase SDR family member 13	B0QZT2_MOUSE;DHR13_MOUSE;DHR13_MOUSE	-0.106751	0.794955	NO
Chp1	B0R091	Calcineurin B homologous protein 1	B0R091_MOUSE;CHP1_MOUSE	0.540644	3.40818e-08	UP
Ptprs	PTPRS	Receptor-type tyrosine-protein phosphatase S;Isoform 2 of Receptor-type tyrosine-protein phosphatase S;Isoform 3 of Receptor-type tyrosine-protein phosphatase S;Isoform 4 of Receptor-type tyrosine-protein phosphatase S;Isoform 6 of Receptor-type tyrosine-protein phosphatase S	PTPRS_MOUSE	0.925018	0.000541834	UP
Rab34	B1AQD3	Ras-related protein Rab-34;Ras-related protein Rab-34 (Fragment);Rab34	B1AQD3_MOUSE;B1AQD4_MOUSE;Q0PD20_MOUSE	0.380978	0.499839	NO
Unc119	B1AQD9	Protein unc-119 homolog A	B1AQD9_MOUSE;U119A_MOUSE	1.52698	2.21161e-05	UP
Dusp3	B1AQF4	Dual specificity protein phosphatase;Dual specificity protein phosphatase 3	B1AQF4_MOUSE;DUS3_MOUSE	0.100232	0.0630238	NO
Zfp207	B1AQG7	Zinc finger protein 207 (Fragment);Zinc finger protein 207;BUB3-interacting and GLEBS motif-containing protein ZNF207;Isoform 2 of BUB3-interacting and GLEBS motif-containing protein ZNF207;Isoform 3 of BUB3-interacting and GLEBS motif-containing protein ZNF207;Isoform 4 of BUB3-interacting and GLEBS motif-containing protein ZNF207	B1AQG7_MOUSE;Q8CCB2_MOUSE;ZN207_MOUSE;ZN207_MOUSE;ZN207_MOUSE;ZN207_MOUSE	1.21576	4.12437e-05	UP
39692	B1AQY9	Septin 8;Septin 8;Septin 8;Septin-8;Isoform 2 of Septin-8	B1AQY9_MOUSE;B1AQZ0_MOUSE;B7ZC46_MOUSE;SEPT8_MOUSE;SEPT8_MOUSE	1.72522	9.44288e-10	UP
Kif3a	B1AQZ2	Kinesin-like protein;Kinesin-like protein KIF3A;Kinesin-like protein;Kinesin-like protein	B1AQZ2_MOUSE;KIF3A_MOUSE;Q3TET1_MOUSE;Q3UI47_MOUSE	2.21841	2.58738e-10	UP
Cisd3	CISD3	CDGSH iron-sulfur domain-containing protein 3, mitochondrial;CDGSH iron sulfur domain 3;CDGSH iron-sulfur domain-containing protein 3, mitochondrial	CISD3_MOUSE;B2RWE3_MOUSE;Z4YKM2_MOUSE	-1.68673	0.00101086	DOWN
Bcas3	B1AR74	Breast carcinoma-amplified sequence 3 homolog;Breast carcinoma-amplified sequence 3 homolog (Fragment);Bcas3 protein;Breast carcinoma-amplified sequence 3 homolog;Isoform 2 of Breast carcinoma-amplified sequence 3 homolog	B1AR74_MOUSE;B1B0B3_MOUSE;Q0VF62_MOUSE;BCAS3_MOUSE;BCAS3_MOUSE	1.01304	0.0164133	UP
Pecam1	B1ARB3	Platelet endothelial cell adhesion molecule;Platelet endothelial cell adhesion molecule;Isoform 3 of Platelet endothelial cell adhesion molecule	B1ARB3_MOUSE;PECA1_MOUSE;PECA1_MOUSE	0.0957782	0.256709	NO
Dph1	B1ARH1	2-(3-amino-3-carboxypropyl)histidine synthase subunit 1 (Fragment);2-(3-amino-3-carboxypropyl)histidine synthase subunit 1	B1ARH1_MOUSE;DPH1_MOUSE	0.143297	0.713719	NO
Vps13d	B1ART1	Vacuolar protein sorting 13D	B1ART1_MOUSE;B1ART2_MOUSE	-0.706225	4.86324e-05	DOWN
Macf1	B1ARU1	Microtubule-actin cross-linking factor 1	B1ARU1_MOUSE	2.15761	1.38707e-08	UP
Macf1	B1ARU4	Microtubule-actin cross-linking factor 1	B1ARU4_MOUSE;E9PVY8_MOUSE;E9QA63_MOUSE	1.41614	2.65383e-09	UP
Jak1	B1ASP2	Tyrosine-protein kinase;Tyrosine-protein kinase JAK1	B1ASP2_MOUSE;JAK1_MOUSE	1.57356	1.2655e-07	UP
Prpsap1	B1AT82	Phosphoribosyl pyrophosphate synthase-associated protein 1	B1AT82_MOUSE;KPRA_MOUSE	0.689167	1.47546e-09	UP
Sphk1	B1AT85	Sphingosine kinase 1 (Fragment);Sphingosine kinase 1 (Fragment);Sphingosine kinase 1 (Fragment);Sphingosine kinase 1 (Fragment);Sphingosine kinase 1 (Fragment);Sphingosine kinase 1;Isoform 2 of Sphingosine kinase 1;Isoform 3 of Sphingosine kinase 1	B1AT85_MOUSE;B1AT86_MOUSE;B1AT87_MOUSE;B1AT88_MOUSE;B1AT89_MOUSE;SPHK1_MOUSE;SPHK1_MOUSE;SPHK1_MOUSE	3.52778	1.02366e-06	UP
Grb2	B1AT92	Growth factor receptor-bound protein 2	B1AT92_MOUSE;GRB2_MOUSE	0.856117	5.36151e-08	UP
Aldh3a2	B1ATI0	Aldehyde dehydrogenase;Aldehyde dehydrogenase;Aldehyde dehydrogenase family 3 member A2	B1ATI0_MOUSE;B1AV77_MOUSE;AL3A2_MOUSE	0.524976	1.60655e-05	UP
Gas7	B1ATI9	Growth arrest-specific protein 7;Growth arrest-specific protein 7;Growth arrest-specific protein 7;Isoform 2 of Growth arrest-specific protein 7	B1ATI9_MOUSE;Q3U432_MOUSE;GAS7_MOUSE;GAS7_MOUSE	-0.0664156	0.796875	NO
Elac2	B1ATP7	Zinc phosphodiesterase ELAC protein 2;Zinc phosphodiesterase ELAC protein 2;Isoform 2 of Zinc phosphodiesterase ELAC protein 2	B1ATP7_MOUSE;RNZ2_MOUSE;RNZ2_MOUSE	-0.149758	0.0229335	DOWN
Atp2a3	B1ATS4	Calcium-transporting ATPase;Calcium-transporting ATPase;Calcium-transporting ATPase;Sarcoplasmic/endoplasmic reticulum calcium ATPase 3;Isoform SERCA3A of Sarcoplasmic/endoplasmic reticulum calcium ATPase 3;Isoform SERCA3C of Sarcoplasmic/endoplasmic reticulum calcium ATPase 3	B1ATS4_MOUSE;B1ATS5_MOUSE;E9Q559_MOUSE;AT2A3_MOUSE;AT2A3_MOUSE;AT2A3_MOUSE	-1.0471	9.71594e-06	DOWN
Mospd2	B1AU74	Motile sperm domain-containing protein 2;Motile sperm domain-containing protein 2;Isoform 2 of Motile sperm domain-containing protein 2;Isoform 3 of Motile sperm domain-containing protein 2	B1AU74_MOUSE;MSPD2_MOUSE;MSPD2_MOUSE;MSPD2_MOUSE	1.98217	7.35183e-07	UP
Nasp	B1AU75	Nuclear autoantigenic sperm protein	B1AU75_MOUSE;B1AU76_MOUSE;NASP_MOUSE	2.19233	6.70486e-08	UP
Nfia	B1AUB6	Nuclear factor 1 (Fragment);Nuclear factor 1;Nuclear factor 1;Nuclear factor 1;Nuclear factor 1 A-type;Isoform 1 of Nuclear factor 1 A-type;Isoform 3 of Nuclear factor 1 A-type;Isoform 4 of Nuclear factor 1 A-type;Isoform 5 of Nuclear factor 1 A-type;Isoform 6 of Nuclear factor 1 A-type;Isoform 7 of Nuclear factor 1 A-type	B1AUB6_MOUSE;B1AUB8_MOUSE;B1AUB9_MOUSE;B1AUC0_MOUSE;NFIA_MOUSE;NFIA_MOUSE;NFIA_MOUSE;NFIA_MOUSE;NFIA_MOUSE;NFIA_MOUSE;NFIA_MOUSE	1.34669	4.98646e-09	UP
Eif2b3	B1AUN2	Eukaryotic translation initiation factor 2B, subunit 3	B1AUN2_MOUSE	0.563342	9.72939e-06	UP
Arhgap4	B1AUX5	Rho GTPase-activating protein 4	B1AUX5_MOUSE;B1AUY2_MOUSE;B1AUY3_MOUSE;E9PYS6_MOUSE;E9Q4R3_MOUSE;Q3TE27_MOUSE;Q80Z68_MOUSE	0.806268	0.00242233	UP
Naa10	B1AUY7	N-alpha-acetyltransferase 10	B1AUY7_MOUSE;B1AUY8_MOUSE;NAA10_MOUSE	-0.460504	0.34101	NO
Drp2	B1AV35	Dystrophin-related protein 2	B1AV35_MOUSE;DRP2_MOUSE	-1.83291	1.34693e-05	DOWN
Tsc22d3	B1AVF2	TSC22 domain family protein 3;TSC22 domain family protein 3;Isoform 2 of TSC22 domain family protein 3;Isoform 3 of TSC22 domain family protein 3;Isoform 4 of TSC22 domain family protein 3	B1AVF2_MOUSE;T22D3_MOUSE;T22D3_MOUSE;T22D3_MOUSE;T22D3_MOUSE	-0.133559	0.148632	NO
Uprt	UPP	Uracil phosphoribosyltransferase homolog	UPP_MOUSE	0.939299	5.28249e-06	UP
Clta	B1AWD8	Clathrin light chain;Clathrin light chain;Clathrin light chain;Clathrin light chain;Clathrin light chain A;Clathrin light chain	B1AWD8_MOUSE;B1AWD9_MOUSE;B1AWE0_MOUSE;B1AWE1_MOUSE;CLCA_MOUSE;Q6PFA2_MOUSE	2.3129	2.05567e-08	UP
Npr2	B1AWI7	Guanylate cyclase;Atrial natriuretic peptide receptor 2;Isoform 2 of Atrial natriuretic peptide receptor 2	B1AWI7_MOUSE;ANPRB_MOUSE;ANPRB_MOUSE	0.496889	0.00933658	UP
Rps6ka3	B1AXN9	Non-specific serine/threonine protein kinase;Ribosomal protein S6 kinase alpha-3	B1AXN9_MOUSE;KS6A3_MOUSE	1.16119	1.35447e-07	UP
B4galt1	B1AXY5	Beta-1,4-galactosyltransferase 1;Beta-1,4-galactosyltransferase 1;Isoform Short of Beta-1,4-galactosyltransferase 1	B1AXY5_MOUSE;B4GT1_MOUSE;B4GT1_MOUSE	2.36994	2.25723e-06	UP
Usp24	UBP24	Ubiquitin carboxyl-terminal hydrolase 24	UBP24_MOUSE;E9PV45_MOUSE	-0.0509228	0.514586	NO
Plxdc2	B1AY85	Plexin domain-containing protein 2	B1AY85_MOUSE;PXDC2_MOUSE	3.51094	7.02409e-08	UP
Cobll1	B1AZ14	Cordon-bleu protein-like 1;Cordon-bleu protein-like 1;Isoform 2 of Cordon-bleu protein-like 1;Isoform 4 of Cordon-bleu protein-like 1	B1AZ14_MOUSE;B1AZ15_MOUSE;COBL1_MOUSE;COBL1_MOUSE	-1.82442	5.84644e-13	DOWN
Chmp6	B1AZ42	Charged multivesicular body protein 6 (Fragment);Charged multivesicular body protein 6	B1AZ42_MOUSE;CHMP6_MOUSE	1.2434	0.0114846	UP
Thoc2	THOC2	THO complex subunit 2	THOC2_MOUSE	2.35414	8.37559e-09	UP
Dlgap4	DLGP4	Disks large-associated protein 4;Isoform 2 of Disks large-associated protein 4;Isoform 3 of Disks large-associated protein 4;Disks large-associated protein 4;Disks large-associated protein 4;Disks large-associated protein 4 (Fragment);Disks large-associated protein 4	DLGP4_MOUSE;DLGP4_MOUSE;DLGP4_MOUSE;B7ZNS2_MOUSE;E9PUF2_MOUSE;F6YMR0_MOUSE;I1E4X0_MOUSE	1.55889	4.1929e-09	UP
Mylk	B1B1A8	Myosin light chain kinase, smooth muscle;Myosin light chain kinase, smooth muscle;Isoform 3 of Myosin light chain kinase, smooth muscle	B1B1A8_MOUSE;MYLK_MOUSE;MYLK_MOUSE	0.158076	0.498179	NO
Mrpl2	B1B1D8	39S ribosomal protein L2, mitochondrial;39S ribosomal protein L2, mitochondrial	B1B1D8_MOUSE;RM02_MOUSE	-1.5068	1.3784e-09	DOWN
Zbtb8os	B2KGA7	Protein archease;Protein archease;Isoform 2 of Protein archease	B2KGA7_MOUSE;ARCH_MOUSE;ARCH_MOUSE	1.25382	1.48928e-05	UP
Rpe	B2KGF0	Ribulose-phosphate 3-epimerase	B2KGF0_MOUSE;RPE_MOUSE	0.476028	0.0575341	NO
Dip2c	B2RQ71	Dip2c protein;Disco-interacting protein 2 homolog C	B2RQ71_MOUSE;E9PWR4_MOUSE	-0.755749	2.4959e-08	DOWN
Cad	PYR1	CAD protein	PYR1_MOUSE;E9QAI5_MOUSE	2.48154	3.93788e-10	UP
Synpo2l	B2RQK7	Synaptopodin 2-like protein	B2RQK7_MOUSE;SYP2L_MOUSE	-0.99925	2.11327e-05	DOWN
Strn3	B2RQS1	Striatin-3	B2RQS1_MOUSE	-0.054006	0.287322	NO
Ythdc2	YTDC2	3'-5' RNA helicase YTHDC2	YTDC2_MOUSE	0.161821	0.685961	NO
Myo18a	B2RRE2	Myo18a protein;Unconventional myosin-XVIIIa;Unconventional myosin-XVIIIa;Unconventional myosin-XVIIIa;Isoform 1 of Unconventional myosin-XVIIIa;Isoform 4 of Unconventional myosin-XVIIIa;Isoform 6 of Unconventional myosin-XVIIIa	B2RRE2_MOUSE;E9QAX2_MOUSE;K3W4L0_MOUSE;MY18A_MOUSE;MY18A_MOUSE;MY18A_MOUSE;MY18A_MOUSE	-0.1712	0.105674	NO
Gnai1	GNAI1	Guanine nucleotide-binding protein G(i) subunit alpha-1	GNAI1_MOUSE	-0.190108	0.276287	NO
Gcc2	B2RSU7	GRIP and coiled-coil domain containing 2;GRIP and coiled-coil domain-containing protein 2;GRIP and coiled-coil domain-containing protein 2;GRIP and coiled-coil domain-containing protein 2	B2RSU7_MOUSE;E0CYI9_MOUSE;E9PWI6_MOUSE;GCC2_MOUSE	0.554807	0.174704	NO
Ybx2	B2RUF0	Y box protein 2	B2RUF0_MOUSE	-1.74705	8.14488e-05	DOWN
Erbin	B2RUJ2	Erbb2ip protein;Erbb2ip protein;Erbin;Isoform 1 of Erbin;Isoform 2 of Erbin	B2RUJ2_MOUSE;B7ZNX6_MOUSE;ERBIN_MOUSE;ERBIN_MOUSE;ERBIN_MOUSE	1.6908	8.33627e-07	UP
Otud7b	OTU7B	OTU domain-containing protein 7B	OTU7B_MOUSE	0.0230044	0.894921	NO
Abcc8	B2RUS7	ATP-binding cassette, sub-family C (CFTR/MRP), member 8	B2RUS7_MOUSE	-2.23777	5.77801e-05	DOWN
Tmem182	TM182	Transmembrane protein 182	TM182_MOUSE	-1.32166	0.000113216	DOWN
Trappc11	TPC11	Trafficking protein particle complex subunit 11	TPC11_MOUSE	1.07505	1.60767e-07	UP
Polr3a	B2RXC6	DNA-directed RNA polymerase subunit	B2RXC6_MOUSE;Q7TSI4_MOUSE	1.76149	2.87515e-05	UP
Lrch3	B2RXP1	DISP complex protein LRCH3	B2RXP1_MOUSE;B7ZWM8_MOUSE;E9QAU9_MOUSE;LRCH3_MOUSE	1.51041	2.69216e-08	UP
Ppfia1	B2RXQ2	Ppfia1 protein	B2RXQ2_MOUSE;B2RXW8_MOUSE	1.23896	2.59904e-07	UP
Ankrd44	ANR44	Serine/threonine-protein phosphatase 6 regulatory ankyrin repeat subunit B	ANR44_MOUSE;E9QNQ2_MOUSE	1.90749	2.87115e-06	UP
Plxnb2	PLXB2	Plexin-B2	PLXB2_MOUSE	1.50313	6.5996e-09	UP
Ogdhl	B2RXT3	Ogdhl protein	B2RXT3_MOUSE	-2.68812	1.56457e-09	DOWN
Rbm25	RBM25	RNA-binding protein 25	RBM25_MOUSE	1.65475	3.41956e-09	UP
Nfatc1	B5B2N2	Nuclear factor of activated T-cells c1 isoform IA-IXL;Nuclear factor of activated T-cells c1 isoform IB-IXS;Nuclear factor of activated T-cells c1 isoform IA-VIII;Nuclear factor of activated T-cells c1 isoform IB-IXL;Nuclear factor of activated T-cells, cytoplasmic 1;Isoform Beta of Nuclear factor of activated T-cells, cytoplasmic 1;Isoform Alpha' of Nuclear factor of activated T-cells, cytoplasm…	B5B2N2_MOUSE;B5B2N4_MOUSE;B5B2N5_MOUSE;B5B2N7_MOUSE;NFAC1_MOUSE;NFAC1_MOUSE;NFAC1_MOUSE;Q6P7T9_MOUSE;Q9DBQ6_MOUSE	1.26913	0.000249569	UP
Flna	B7FAU9	Filamin, alpha;Filamin-A	B7FAU9_MOUSE;FLNA_MOUSE	2.90302	6.68479e-10	UP
Pigt	B7ZC19	GPI transamidase component PIG-T	B7ZC19_MOUSE;PIGT_MOUSE	0.697463	0.0070195	UP
Pkig	B7ZC21	cAMP-dependent protein kinase inhibitor gamma (Fragment);cAMP-dependent protein kinase inhibitor gamma (Fragment);cAMP-dependent protein kinase inhibitor gamma	B7ZC21_MOUSE;B7ZC22_MOUSE;IPKG_MOUSE	-0.893911	1.09519e-05	DOWN
Ncoa5	B7ZC24	Nuclear receptor coactivator 5	B7ZC24_MOUSE;NCOA5_MOUSE	1.35237	2.52822e-05	UP
Nebl	B7ZCI2	Nebulette	B7ZCI2_MOUSE	-2.70009	1.04637e-08	DOWN
Mpp1	B7ZCL8	55 kDa erythrocyte membrane protein	B7ZCL8_MOUSE;EM55_MOUSE	2.19405	1.23069e-06	UP
Gm28042	B7ZCM9	Phospholipase A2;Phospholipase A2;Predicted gene, 28042;Bifunctional peptidase and (3S)-lysyl hydroxylase Jmjd7	B7ZCM9_MOUSE;B7ZCN0_MOUSE;E0CXG8_MOUSE;JMJD7_MOUSE	-0.0495858	0.895329	NO
Rgs19	B7ZCT0	Regulator of G-protein-signaling 19;Regulator of G-protein-signaling 19;Regulator of G-protein-signaling 19 (Fragment);GAIP/RGS19 short isoform;Regulator of G-protein signaling 19	B7ZCT0_MOUSE;B7ZCT1_MOUSE;F6WK59_MOUSE;Q8BFU4_MOUSE;RGS19_MOUSE	0.793133	0.252735	NO
Abi1	B7ZCU0	Abl interactor 1;Abl interactor 1;Abl interactor 1;Abl interactor 1;Abl interactor 1;Abl interactor 1;Abl interactor 1;Isoform 2 of Abl interactor 1;Isoform 3 of Abl interactor 1;Isoform 4 of Abl interactor 1;Isoform 5 of Abl interactor 1	B7ZCU0_MOUSE;B7ZCU2_MOUSE;B7ZCU3_MOUSE;B7ZCU4_MOUSE;B7ZCU5_MOUSE;J3QNK8_MOUSE;ABI1_MOUSE;ABI1_MOUSE;ABI1_MOUSE;ABI1_MOUSE;ABI1_MOUSE	2.04899	4.19463e-08	UP
Xpnpep3	XPP3	Xaa-Pro aminopeptidase 3	XPP3_MOUSE	-0.46164	3.54625e-05	DOWN
Papln	B7ZN28	Papilin	B7ZN28_MOUSE;PPN_MOUSE	-1.78806	0.000334026	DOWN
Prelid2	B7ZN63	PRELI domain-containing protein 2	B7ZN63_MOUSE;PRLD2_MOUSE	-1.8155	2.6505e-07	DOWN
Col14a1	B7ZNH7	Collagen alpha-1(XIV) chain	B7ZNH7_MOUSE	4.0587	1.54839e-08	UP
Nap1l4	B7ZNL2	Nap1l4 protein;Nucleosome assembly protein 1-like 4	B7ZNL2_MOUSE;NP1L4_MOUSE	0.18393	0.0131224	UP
2310061I04Rik	B8JJ66	RIKEN cDNA 2310061I04 gene	B8JJ66_MOUSE;B8JJ69_MOUSE	-2.14957	7.89763e-11	DOWN
Adgrv1	B8JJE0	Adhesion G-protein-coupled receptor V1;Adhesion G-protein coupled receptor V1	B8JJE0_MOUSE;AGRV1_MOUSE	0.111054	0.642249	NO
Gm20547	B8JJN0	Predicted gene 20547	B8JJN0_MOUSE	3.13905	1.18508e-05	UP
Tjp1	B9EHJ3	Tight junction protein ZO-1	B9EHJ3_MOUSE	0.104892	0.0581616	NO
Hacd1	B9EHK9	Very-long-chain (3R)-3-hydroxyacyl-CoA dehydratase;Very-long-chain (3R)-3-hydroxyacyl-CoA dehydratase 1	B9EHK9_MOUSE;HACD1_MOUSE	-1.60525	0.000382547	DOWN
Nup205	B9EJ54	Nucleoporin 205	B9EJ54_MOUSE	1.35049	2.72644e-08	UP
Pdzd8	PDZD8	PDZ domain-containing protein 8	PDZD8_MOUSE	0.447405	0.275522	NO
Dnaaf5	DAAF5	Dynein assembly factor 5, axonemal	DAAF5_MOUSE	0.0925723	0.637171	NO
Mon2	B9EKJ3	Mon2 protein;Isoform 2 of Protein MON2 homolog	B9EKJ3_MOUSE;MON2_MOUSE	1.5521	1.26776e-09	UP
Arxes1	ARXS1	Adipocyte-related X-chromosome expressed sequence 1;Adipocyte-related X-chromosome expressed sequence 2	ARXS1_MOUSE;ARXS2_MOUSE	2.65874	5.22671e-07	UP
Mfap1a	MFA1A	Microfibrillar-associated protein 1A;Microfibrillar-associated protein 1B	MFA1A_MOUSE;MFA1B_MOUSE	0.0287125	0.945918	NO
Cacnb2	C7IVS7	Calcium channel voltage-dependent beta 2 subunit;Voltage-dependent L-type calcium channel subunit beta-2;Isoform 2 of Voltage-dependent L-type calcium channel subunit beta-2;Isoform 3 of Voltage-dependent L-type calcium channel subunit beta-2	C7IVS7_MOUSE;CACB2_MOUSE;CACB2_MOUSE;CACB2_MOUSE	-1.79063	8.13981e-10	DOWN
Hnrnpdl	D3YTQ3	Heterogeneous nuclear ribonucleoprotein D-like;Heterogeneous nuclear ribonucleoprotein D-like (Fragment);Heterogeneous nuclear ribonucleoprotein D-like	D3YTQ3_MOUSE;F6VQH5_MOUSE;HNRDL_MOUSE	1.48904	0.000278516	UP
Sec11a	D3YTS1	Signal peptidase complex catalytic subunit SEC11;Signal peptidase complex catalytic subunit SEC11;Signal peptidase complex catalytic subunit SEC11;Signal peptidase complex catalytic subunit SEC11A	D3YTS1_MOUSE;D3YWT0_MOUSE;D3Z569_MOUSE;SC11A_MOUSE	1.89596	2.24129e-10	UP
Osbpl3	D3YTT6	Oxysterol-binding protein;Oxysterol-binding protein;Oxysterol-binding protein;Oxysterol-binding protein-related protein 3	D3YTT6_MOUSE;D3Z194_MOUSE;F8WH20_MOUSE;OSBL3_MOUSE	-0.256814	0.230351	NO
Sike1	D3YTU7	Suppressor of IKBKE 1	D3YTU7_MOUSE;SIKE1_MOUSE	0.318711	0.0986628	NO
Npnt	D3YTX1	Nephronectin;Nephronectin;Nephronectin;Isoform 2 of Nephronectin;Isoform 3 of Nephronectin;Isoform 4 of Nephronectin	D3YTX1_MOUSE;D3Z4D3_MOUSE;NPNT_MOUSE;NPNT_MOUSE;NPNT_MOUSE;NPNT_MOUSE	-2.76243	0.000126022	DOWN
Hikeshi	D3YU13	Protein Hikeshi;Protein Hikeshi;Isoform 2 of Protein Hikeshi	D3YU13_MOUSE;HIKES_MOUSE;HIKES_MOUSE	-0.289428	0.370164	NO
Ncln	D3YU17	Nicalin	D3YU17_MOUSE;NCLN_MOUSE	0.967862	9.05576e-11	UP
Limch1	D3YU22	LIM and calponin homology domains-containing protein 1	D3YU22_MOUSE;LIMC1_MOUSE	-1.41543	1.86919e-10	DOWN
Chpt1	D3YU39	Cholinephosphotransferase 1	D3YU39_MOUSE	-1.07483	0.00989817	DOWN
Lemd3	D3YU56	Inner nuclear membrane protein Man1;Inner nuclear membrane protein Man1;Inner nuclear membrane protein Man1;Isoform 2 of Inner nuclear membrane protein Man1	D3YU56_MOUSE;E9QP59_MOUSE;MAN1_MOUSE;MAN1_MOUSE	1.50309	1.75985e-06	UP
Anapc7	D3YU58	Anaphase-promoting complex subunit 7	D3YU58_MOUSE;APC7_MOUSE	0.737298	0.0535846	NO
Enpp6	D3YU63	Glycerophosphocholine cholinephosphodiesterase ENPP6;Glycerophosphocholine cholinephosphodiesterase ENPP6 (Fragment);Glycerophosphocholine cholinephosphodiesterase ENPP6	D3YU63_MOUSE;F6R291_MOUSE;ENPP6_MOUSE	1.11305	0.069766	NO
Cirbp	D3YU80	Cold-inducible RNA-binding protein (Fragment);Cold-inducible RNA-binding protein;Cold-inducible RNA-binding protein	D3YU80_MOUSE;K4DI65_MOUSE;CIRBP_MOUSE	0.490597	0.00615139	UP
Pcolce	D3YUE2	Procollagen C-endopeptidase enhancer 1	D3YUE2_MOUSE;PCOC1_MOUSE	4.89824	1.38207e-06	UP
Mcf2l	D3YUF3	Guanine nucleotide exchange factor DBS (Fragment);Guanine nucleotide exchange factor DBS;Guanine nucleotide exchange factor DBS;Guanine nucleotide exchange factor DBS;Guanine nucleotide exchange factor DBS;Guanine nucleotide exchange factor DBS;Guanine nucleotide exchange factor DBS;Guanine nucleotide exchange factor DBS;Guanine nucleotide exchange factor DBS (Fragment);Guanine nucleotide exchang…	D3YUF3_MOUSE;D3YUF4_MOUSE;E9PXE1_MOUSE;E9PXE2_MOUSE;E9PY12_MOUSE;E9PY13_MOUSE;E9Q863_MOUSE;E9QPM7_MOUSE;F6VR53_MOUSE;G3UX72_MOUSE;G3UXP9_MOUSE;G3UYM8_MOUSE;MCF2L_MOUSE	-1.87645	1.98447e-07	DOWN
Myl2	D3YUI7	Myosin regulatory light chain 2, ventricular/cardiac muscle isoform (Fragment)	D3YUI7_MOUSE	-1.67674	0.000248817	DOWN
Ndufv1	D3YUM1	NADH dehydrogenase [ubiquinone] flavoprotein 1, mitochondrial;NADH dehydrogenase [ubiquinone] flavoprotein 1, mitochondrial	D3YUM1_MOUSE;NDUV1_MOUSE	-2.33302	3.00794e-09	DOWN
Carm1	D3YUP1	Histone-arginine methyltransferase CARM1;Histone-arginine methyltransferase CARM1;Isoform 2 of Histone-arginine methyltransferase CARM1	D3YUP1_MOUSE;CARM1_MOUSE;CARM1_MOUSE	0.934453	2.71906e-09	UP
Rasal2	D3YUS5	RAS protein activator-like 2	D3YUS5_MOUSE;E9PW37_MOUSE	0.100849	0.616961	NO
Alpk3	D3YUT2	Alpha-protein kinase 3	D3YUT2_MOUSE;ALPK3_MOUSE	-0.980101	5.21651e-06	DOWN
Eif4e2	D3YUV9	Eukaryotic translation initiation factor 4E type 2;Eukaryotic translation initiation factor 4E type 2;Eukaryotic translation initiation factor 4E type 2;Eukaryotic translation initiation factor 4E type 2;Eukaryotic translation initiation factor 4E type 2 (Fragment);Eukaryotic translation initiation factor 4E member 2;Eukaryotic translation initiation factor 4E type 2;Eukaryotic translation initia…	D3YUV9_MOUSE;D3Z729_MOUSE;D3Z730_MOUSE;G3X9H1_MOUSE;M0QWD1_MOUSE;Q0P688_MOUSE;Q3UUT0_MOUSE;IF4E2_MOUSE	0.835875	0.00140376	UP
Tmem135	D3YUX0	Transmembrane protein 135 (Fragment);Transmembrane protein 135;Transmembrane protein 135	D3YUX0_MOUSE;Q8C8G3_MOUSE;TM135_MOUSE	-0.956813	0.0245041	DOWN
Slc25a16	D3YVC9	Graves disease carrier protein homolog (Fragment);Graves disease carrier protein homolog	D3YVC9_MOUSE;GDC_MOUSE	-0.252525	0.177596	NO
Akap5	AKAP5	A-kinase anchor protein 5	AKAP5_MOUSE;H3BIV5_MOUSE	-0.42922	0.024018	DOWN
Zbtb7a	D3YVF8	Zinc finger and BTB domain-containing protein 7A (Fragment);Zinc finger and BTB domain-containing protein 7A;Zinc finger and BTB domain-containing protein 7A;Isoform 2 of Zinc finger and BTB domain-containing protein 7A	D3YVF8_MOUSE;D3Z4C3_MOUSE;ZBT7A_MOUSE;ZBT7A_MOUSE	1.86968	3.35363e-05	UP
Mov10	D3YVL0	Putative helicase MOV-10	D3YVL0_MOUSE;D3Z3E8_MOUSE;E9PW39_MOUSE;MOV10_MOUSE	3.28737	1.32922e-09	UP
Rrm2b	D3YVM0	Ribonucleoside-diphosphate reductase subunit M2 B (Fragment);Ribonucleoside-diphosphate reductase subunit M2 B;Ribonucleoside-diphosphate reductase subunit M2 B	D3YVM0_MOUSE;D6RFP5_MOUSE;RIR2B_MOUSE	-1.1758	4.75382e-05	DOWN
Bloc1s1	D3YVM8	Biogenesis of lysosome-related organelles complex 1 subunit 1	D3YVM8_MOUSE;BL1S1_MOUSE	0.510279	4.71933e-06	UP
Smtn	D3YVS1	Smoothelin	D3YVS1_MOUSE	-1.67878	1.099e-11	DOWN
Cystm1	D3YVS7	Cysteine-rich and transmembrane domain-containing protein 1 (Fragment);Cysteine-rich and transmembrane domain-containing protein 1	D3YVS7_MOUSE;CYTM1_MOUSE	-0.442697	0.0569264	NO
Usp46	D3YVU0	Ubiquitin carboxyl-terminal hydrolase 46;Ubiquitin carboxyl-terminal hydrolase 46;Ubiquitin carboxyl-terminal hydrolase 12;Isoform 2 of Ubiquitin carboxyl-terminal hydrolase 12	D3YVU0_MOUSE;UBP46_MOUSE;UBP12_MOUSE;UBP12_MOUSE	0.820556	1.66999e-05	UP
Usp16	D3YVU1	Ubiquitinyl hydrolase 1;Ubiquitin carboxyl-terminal hydrolase 16	D3YVU1_MOUSE;UBP16_MOUSE	1.58344	1.58475e-06	UP
Tmem30a	D3YVV1	Cell cycle control protein;Cell cycle control protein 50A	D3YVV1_MOUSE;CC50A_MOUSE	0.635629	0.000813485	UP
Golim4	D3YVW2	Golgi integral membrane protein 4	D3YVW2_MOUSE	2.6616	4.99959e-10	UP
Ninj1	D3YW25	Ninjurin-1	D3YW25_MOUSE;D6RFN5_MOUSE;NINJ1_MOUSE	1.24216	3.83345e-05	UP
Tsc22d1	D3YW86	TSC22 domain family protein 1;TSC22 domain family protein 1;TSC22 domain family protein 1;TSC22 domain family protein 1;TSC22 domain family protein 1;Isoform 2 of TSC22 domain family protein 1;Isoform 3 of TSC22 domain family protein 1	D3YW86_MOUSE;D3Z0V7_MOUSE;E9QLZ1_MOUSE;H3BLI9_MOUSE;T22D1_MOUSE;T22D1_MOUSE;T22D1_MOUSE	-1.19798	7.39717e-05	DOWN
Tm9sf1	D3YWH4	Transmembrane 9 superfamily member (Fragment);Transmembrane 9 superfamily member;Transmembrane 9 superfamily member 1	D3YWH4_MOUSE;D3Z6X7_MOUSE;TM9S1_MOUSE	2.43975	6.19442e-10	UP
Mpv17	D3YWI4	Protein Mpv17	D3YWI4_MOUSE;E9Q1I6_MOUSE;F8WHT5_MOUSE;G3UVW1_MOUSE;MPV17_MOUSE	-2.0879	7.8942e-10	DOWN
Nuggc	SLIP	Nuclear GTPase SLIP-GC	SLIP_MOUSE;D3YY21_MOUSE	-3.56479	2.09632e-09	DOWN
Fntb	D3YWJ4	Protein farnesyltransferase subunit beta	D3YWJ4_MOUSE;FNTB_MOUSE	0.575645	0.00018933	UP
Tnfaip8	D3YWJ5	Tumor necrosis factor alpha-induced protein 8;Tumor necrosis factor alpha-induced protein 8;Tumor necrosis factor alpha-induced protein 8;Tumor necrosis factor alpha-induced protein 8 (Fragment);Tumor necrosis factor alpha-induced protein 8	D3YWJ5_MOUSE;D3Z312_MOUSE;D3Z325_MOUSE;J3QM73_MOUSE;TFIP8_MOUSE	0.189021	0.176202	NO
Wipi2	D3YWK1	WD repeat domain phosphoinositide-interacting protein 2	D3YWK1_MOUSE;WIPI2_MOUSE	0.165245	0.552835	NO
Gnpda2	D3YWR1	Glucosamine-6-phosphate isomerase;Glucosamine-6-phosphate isomerase 2;Isoform 2 of Glucosamine-6-phosphate isomerase 2	D3YWR1_MOUSE;GNPI2_MOUSE;GNPI2_MOUSE	0.673484	5.44494e-05	UP
Fuom	D3YWS7	Fucose mutarotase;Fucose mutarotase (Fragment);Fucose mutarotase;Isoform 2 of Fucose mutarotase;Isoform 4 of Fucose mutarotase;Isoform 5 of Fucose mutarotase	D3YWS7_MOUSE;F6SJM7_MOUSE;FUCM_MOUSE;FUCM_MOUSE;FUCM_MOUSE;FUCM_MOUSE	1.70838	9.06671e-07	UP
Hnrnph3	D3YWT1	Heterogeneous nuclear ribonucleoprotein H3	D3YWT1_MOUSE;D3Z3N4_MOUSE	-0.119955	0.384483	NO
Asap2	D3YX85	Arf-GAP with SH3 domain, ANK repeat and PH domain-containing protein 2;Arf-GAP with SH3 domain, ANK repeat and PH domain-containing protein 2;Isoform 2 of Arf-GAP with SH3 domain, ANK repeat and PH domain-containing protein 2	D3YX85_MOUSE;ASAP2_MOUSE;ASAP2_MOUSE	0.369209	0.0368371	UP
Msto1	D3YX87	Protein misato homolog 1;Protein misato homolog 1;Protein misato homolog 1;Isoform 2 of Protein misato homolog 1	D3YX87_MOUSE;E9PUB7_MOUSE;MSTO1_MOUSE;MSTO1_MOUSE	0.415199	0.3453	NO
Slc50a1	D3YXA7	Sugar transporter SWEET1	D3YXA7_MOUSE;SWET1_MOUSE	2.61206	2.81752e-05	UP
Ube2e2	D3YXD1	Ubiquitin-conjugating enzyme E2 E2 (Fragment);Ubiquitin-conjugating enzyme E2 E3;Ubiquitin-conjugating enzyme E2 E2	D3YXD1_MOUSE;UB2E3_MOUSE;UB2E2_MOUSE	2.35053	8.14242e-11	UP
Hmcn1	HMCN1	Hemicentin-1;Isoform 2 of Hemicentin-1	HMCN1_MOUSE	4.34646	1.68198e-05	UP
Safb	SAFB1	Scaffold attachment factor B1	SAFB1_MOUSE;S4R1M2_MOUSE	0.239425	0.0403161	UP
Ntpcr	D3YXL1	Cancer-related nucleoside-triphosphatase homolog	D3YXL1_MOUSE;NTPCR_MOUSE	-0.162231	0.0970484	NO
Ap1s1	D3YXN0	AP complex subunit sigma (Fragment);AP complex subunit sigma (Fragment);AP-1 complex subunit sigma-1A (Fragment);AP-1 complex subunit sigma-1A	D3YXN0_MOUSE;D3Z0D6_MOUSE;D3Z268_MOUSE;AP1S1_MOUSE	1.76177	5.23215e-07	UP
Klc2	D3YXZ3	Kinesin light chain 2	D3YXZ3_MOUSE;KLC2_MOUSE;Q91YS4_MOUSE	0.0892942	0.454634	NO
Drap1	D3YY09	Dr1-associated corepressor	D3YY09_MOUSE;D3YYC2_MOUSE;F6T9K1_MOUSE;G3UXH5_MOUSE;NC2A_MOUSE	1.2312	2.92662e-07	UP
1300017J02Rik	D3YY36	RIKEN cDNA 1300017J02 gene;Inhibitor of carbonic anhydrase	D3YY36_MOUSE;ICA_MOUSE	1.69547	0.000205678	UP
Cutc	D3YY50	Copper homeostasis protein cutC homolog (Fragment);Copper homeostasis protein cutC homolog;Copper homeostasis protein cutC homolog	D3YY50_MOUSE;F8WHX2_MOUSE;CUTC_MOUSE	-1.28014	1.6323e-05	DOWN
Setdb1	D3YYC3	Histone-lysine N-methyltransferase;Histone-lysine N-methyltransferase;Histone-lysine N-methyltransferase SETDB1;Isoform 4 of Histone-lysine N-methyltransferase SETDB1;Isoform 7 of Histone-lysine N-methyltransferase SETDB1	D3YYC3_MOUSE;G5E8N3_MOUSE;SETB1_MOUSE;SETB1_MOUSE;SETB1_MOUSE	1.66094	0.00149953	UP
Mapre2	D3YYK8	Microtubule-associated protein RP/EB family member 2 (Fragment);Microtubule-associated protein RP/EB family member 2	D3YYK8_MOUSE;E9Q6X0_MOUSE	-0.521228	3.37141e-05	DOWN
P2rx4	D3YYR5	P2X purinoceptor 4;P2X purinoceptor;P2X purinoceptor;P2X purinoceptor	D3YYR5_MOUSE;D3Z5U5_MOUSE;Q9Z256_MOUSE;Q9Z257_MOUSE	3.41193	1.55275e-08	UP
Mgll	D3YYS6	Monoglyceride lipase	D3YYS6_MOUSE;E9Q3B9_MOUSE;MGLL_MOUSE	-1.51911	4.51137e-10	DOWN
Cdh2	D3YYT0	Cadherin-2	D3YYT0_MOUSE;CADH2_MOUSE	-0.554058	1.53895e-07	DOWN
Glyr1	D3YYT1	Putative oxidoreductase GLYR1	D3YYT1_MOUSE	0.832133	2.79419e-07	UP
Obsl1	OBSL1	Obscurin-like protein 1	OBSL1_MOUSE	0.2799	0.0213634	UP
Rbm42	D3YYW8	RNA-binding protein 42	D3YYW8_MOUSE;RBM42_MOUSE	1.67	8.24797e-08	UP
Fam241b	D3YYX8	Protein FAM241B (Fragment);Protein FAM241B (Fragment);Protein FAM241B (Fragment);Protein FAM241B;Protein FAM241B	D3YYX8_MOUSE;D3Z2E9_MOUSE;D3Z7G3_MOUSE;F8WHN9_MOUSE;F241B_MOUSE	-0.996093	0.0275628	DOWN
Nfix	D3YZ00	Nuclear factor 1 (Fragment);Nuclear factor 1;Nuclear factor 1 X-type;Isoform NFIX1 of Nuclear factor 1 X-type;Isoform NFIX2 of Nuclear factor 1 X-type;Nuclear factor 1	D3YZ00_MOUSE;E9PUH7_MOUSE;NFIX_MOUSE;NFIX_MOUSE;NFIX_MOUSE;Q3TYK3_MOUSE	1.24861	5.49731e-07	UP
Gar1	D3YZ09	H/ACA ribonucleoprotein complex subunit (Fragment);H/ACA ribonucleoprotein complex subunit 1;Isoform 2 of H/ACA ribonucleoprotein complex subunit 1;Isoform 3 of H/ACA ribonucleoprotein complex subunit 1	D3YZ09_MOUSE;GAR1_MOUSE;GAR1_MOUSE;GAR1_MOUSE	0.930435	6.23203e-07	UP
Polr2j	D3YZ19	DNA-directed RNA polymerase II subunit RPB11	D3YZ19_MOUSE;D3YZ20_MOUSE;RPB11_MOUSE;Q6PI63_MOUSE	0.346905	0.339397	NO
Fyn	D3YZ57	Tyrosine-protein kinase;Tyrosine-protein kinase Fyn;Isoform 2 of Tyrosine-protein kinase Fyn	D3YZ57_MOUSE;FYN_MOUSE;FYN_MOUSE	0.090392	0.533316	NO
C1qtnf3	D3YZ61	Complement C1q tumor necrosis factor-related protein 3	D3YZ61_MOUSE;C1QT3_MOUSE	2.06648	0.0018717	UP
Myo5a	D3YZ62	Unconventional myosin-Va	D3YZ62_MOUSE;D3Z4J3_MOUSE;MYO5A_MOUSE	2.39749	5.29171e-08	UP
Pik3c3	D3YZ98	Phosphatidylinositol 3-kinase catalytic subunit type 3;Phosphatidylinositol 3-kinase catalytic subunit type 3;Phosphatidylinositol 3-kinase catalytic subunit type 3;Isoform 2 of Phosphatidylinositol 3-kinase catalytic subunit type 3	D3YZ98_MOUSE;E9QLS6_MOUSE;PK3C3_MOUSE;PK3C3_MOUSE	0.712522	0.00104795	UP
Sf1	D3YZC9	Splicing factor 1;Splicing factor 1;Splicing factor 1;Splicing factor 1;Isoform CW17E of Splicing factor 1;Isoform 3 of Splicing factor 1	D3YZC9_MOUSE;D3YZD0_MOUSE;E9Q4Q2_MOUSE;SF01_MOUSE;SF01_MOUSE;SF01_MOUSE	1.23169	4.36476e-10	UP
Aamdc	D3YZD8	Mth938 domain-containing protein	D3YZD8_MOUSE;D3Z442_MOUSE;AAMDC_MOUSE	-1.43566	1.02661e-13	DOWN
Spg7	D3YZN4	Paraplegin	D3YZN4_MOUSE;SPG7_MOUSE	-1.43417	1.73407e-12	DOWN
Ccdc6	CCDC6	Coiled-coil domain-containing protein 6	CCDC6_MOUSE	1.56618	0.000422894	UP
Gsta2	D3YZV3	Glutathione S-transferase (Fragment);Glutathione S-transferase (Fragment);Glutathione S-transferase A2	D3YZV3_MOUSE;D3Z6A6_MOUSE;GSTA2_MOUSE	1.06675	0.0113921	UP
Tmed7	D3YZZ5	Transmembrane p24-trafficking protein 7	D3YZZ5_MOUSE	1.80623	9.31236e-08	UP
Carmil1	D3Z030	F-actin-uncapping protein LRRC16A;F-actin-uncapping protein LRRC16A;Isoform 3 of F-actin-uncapping protein LRRC16A	D3Z030_MOUSE;CARL1_MOUSE;CARL1_MOUSE	0.723164	0.00825338	UP
Acsl1	D3Z041	Long-chain-fatty-acid--CoA ligase 1	D3Z041_MOUSE;ACSL1_MOUSE	-2.79319	1.79202e-14	DOWN
B4galt7	D3Z065	Beta-1,4-galactosyltransferase 7 (Fragment);Beta-1,4-galactosyltransferase 7;Isoform 2 of Beta-1,4-galactosyltransferase 7	D3Z065_MOUSE;B4GT7_MOUSE;B4GT7_MOUSE	3.40326	1.07748e-09	UP
Diaph1	D3Z074	Protein diaphanous homolog 1	D3Z074_MOUSE;E9PV41_MOUSE;E9PXV7_MOUSE;F6XC54_MOUSE;DIAP1_MOUSE	1.99052	6.67767e-08	UP
Stxbp5	D3Z079	Syntaxin-binding protein 5	D3Z079_MOUSE;D3Z2Q2_MOUSE;STXB5_MOUSE	0.712698	0.000364219	UP
Tmbim1	D3Z0A5	Protein lifeguard 3 (Fragment);Protein lifeguard 3 (Fragment);Protein lifeguard 3;Protein lifeguard 3;Isoform 2 of Protein lifeguard 3	D3Z0A5_MOUSE;D3Z225_MOUSE;Q3U717_MOUSE;LFG3_MOUSE;LFG3_MOUSE	2.25029	8.40476e-06	UP
Th	D3Z0B1	Tyrosine 3-monooxygenase (Fragment);Tyrosine 3-monooxygenase;Tyrosine 3-monooxygenase	D3Z0B1_MOUSE;E9Q9G5_MOUSE;TY3H_MOUSE	-2.49878	6.50594e-06	DOWN
Cops6	D3Z0F5	COP9 signalosome complex subunit 6	D3Z0F5_MOUSE;CSN6_MOUSE	0.206428	0.00261301	UP
Chchd3	D3Z0L4	MICOS complex subunit (Fragment);MICOS complex subunit Mic19;MICOS complex subunit	D3Z0L4_MOUSE;MIC19_MOUSE;Q9D9P1_MOUSE	-2.35826	3.70157e-12	DOWN
Actn4	D3Z0L8	Alpha-actinin-4 (Fragment)	D3Z0L8_MOUSE	-0.286016	0.0544838	NO
Ddx23	D3Z0M9	DEAD (Asp-Glu-Ala-Asp) box polypeptide 23	D3Z0M9_MOUSE	1.6975	1.3445e-11	UP
Sorbs2	D3Z0N2	Sorbin and SH3 domain-containing protein 2 (Fragment)	D3Z0N2_MOUSE	-1.19691	2.96803e-05	DOWN
Chrac1	D3Z0U4	Chromatin accessibility complex protein 1	D3Z0U4_MOUSE;CHRC1_MOUSE	1.06779	0.00195425	UP
Phldb1	D3Z0X5	Pleckstrin homology-like domain family B member 1;Pleckstrin homology-like domain family B member 1;Pleckstrin homology-like domain family B member 1;Pleckstrin homology-like domain family B member 1;Isoform 2 of Pleckstrin homology-like domain family B member 1	D3Z0X5_MOUSE;D3Z4N0_MOUSE;E9PWB1_MOUSE;PHLB1_MOUSE;PHLB1_MOUSE	-0.802961	0.000195024	DOWN
Elovl5	D3Z0Z6	Elongation of very long chain fatty acids protein (Fragment);Elongation of very long chain fatty acids protein (Fragment);Elongation of very long chain fatty acids protein 5	D3Z0Z6_MOUSE;D3Z136_MOUSE;ELOV5_MOUSE	1.1704	0.000463009	UP
Fam98c	D3Z100	Family with sequence similarity 98, member C;Family with sequence similarity 98, member C;Family with sequence similarity 98, member C (Fragment)	D3Z100_MOUSE;E9PYD1_MOUSE;F6ZXW2_MOUSE	0.172064	0.397399	NO
Thoc6	D3Z132	THO complex subunit 6 homolog	D3Z132_MOUSE;THOC6_MOUSE	1.70033	1.66336e-09	UP
Tmem106b	D3Z191	Transmembrane protein 106B (Fragment);Transmembrane protein 106B	D3Z191_MOUSE;T106B_MOUSE	0.778637	1.85334e-09	UP
CEFIP	CEFIP	Cardiac-enriched FHL2-interacting protein	CEFIP_MOUSE	-2.39359	0.000125918	DOWN
Adam10	D3Z1E6	Disintegrin and metalloproteinase domain-containing protein 10 (Fragment);Disintegrin and metalloproteinase domain-containing protein 10;Disintegrin and metalloproteinase domain-containing protein 10	D3Z1E6_MOUSE;E9PYF2_MOUSE;ADA10_MOUSE	1.16198	4.82026e-06	UP
Numb	D3Z1E8	Protein numb homolog (Fragment);Protein numb homolog (Fragment);Protein numb homolog (Fragment);Numb protein;Protein numb homolog;Isoform 2 of Protein numb homolog;Isoform 3 of Protein numb homolog;Isoform 4 of Protein numb homolog	D3Z1E8_MOUSE;D3Z549_MOUSE;D3Z7I6_MOUSE;Q05BE7_MOUSE;NUMB_MOUSE;NUMB_MOUSE;NUMB_MOUSE;NUMB_MOUSE	1.34889	5.80049e-06	UP
Gltp	D3Z1H9	Glycolipid transfer protein	D3Z1H9_MOUSE;GLTP_MOUSE	2.50937	9.81894e-10	UP
Synj1	D3Z1M7	Synaptojanin-1 (Fragment);Synaptojanin-1;Synaptojanin-1;Synaptojanin-1 (Fragment);Synaptojanin-1	D3Z1M7_MOUSE;D3Z656_MOUSE;E9Q7S0_MOUSE;F7BQW7_MOUSE;SYNJ1_MOUSE	-0.0551968	0.811145	NO
Pbrm1	D3Z1N4	Protein polybromo-1;Protein polybromo-1;Protein polybromo-1;Protein polybromo-1;Protein polybromo-1;Protein polybromo-1;Protein polybromo-1;Isoform 2 of Protein polybromo-1	D3Z1N4_MOUSE;D3Z1W6_MOUSE;E9Q4Y5_MOUSE;E9Q7L2_MOUSE;E9Q7L3_MOUSE;F8VQD1_MOUSE;PB1_MOUSE;PB1_MOUSE	0.916795	9.44728e-05	UP
Ttc33	D3Z1T8	Tetratricopeptide repeat protein 33 (Fragment);Tetratricopeptide repeat protein 33 (Fragment);Tetratricopeptide repeat protein 33	D3Z1T8_MOUSE;D3Z767_MOUSE;TTC33_MOUSE	-1.80294	0.00282078	DOWN
T	D3Z1X4	Brachyury, T-box transcription factor T (Fragment);T-box transcription factor TBX19 (Fragment);Brachyury, T-box transcription factor T (Fragment);T-box transcription factor T;T-box transcription factor TBX19	D3Z1X4_MOUSE;F6USC6_MOUSE;H3BKU2_MOUSE;TBXT_MOUSE;TBX19_MOUSE	-2.90192	6.08147e-06	DOWN
Reps1	D3Z2E3	RalBP1-associated Eps domain-containing protein 1;RalBP1-associated Eps domain-containing protein 1;RalBP1-associated Eps domain-containing protein 1 (Fragment);RalBP1-associated Eps domain-containing protein 1;Isoform 3 of RalBP1-associated Eps domain-containing protein 1;Isoform 4 of RalBP1-associated Eps domain-containing protein 1	D3Z2E3_MOUSE;E9Q632_MOUSE;F6R6F1_MOUSE;REPS1_MOUSE;REPS1_MOUSE;REPS1_MOUSE	1.28972	0.000126704	UP
Calhm2	D3Z2E8	Calcium homeostasis modulator protein 2	D3Z2E8_MOUSE;CAHM2_MOUSE	2.96316	5.71881e-08	UP
Mrps14	D3Z2K2	28S ribosomal protein S14, mitochondrial;28S ribosomal protein S14, mitochondrial	D3Z2K2_MOUSE;RT14_MOUSE	-0.50202	0.0201551	DOWN
Selenon	SELN	Selenoprotein N	SELN_MOUSE	2.15007	1.443e-08	UP
Cdk1	D3Z2T9	Cyclin-dependent kinase 1 (Fragment);Cyclin-dependent kinase 1	D3Z2T9_MOUSE;CDK1_MOUSE	2.57272	0.00115663	UP
Crem	D3Z2U7	cAMP-responsive element modulator (Fragment);cAMP-responsive element modulator;cAMP-responsive element modulator;cAMP-responsive element modulator;cAMP-responsive element modulator;cAMP-responsive element modulator;cAMP-responsive element modulator (Fragment);cAMP-responsive element modulator (Fragment);cAMP-responsive element modulator;cAMP-responsive element modulator (Fragment);cAMP-responsive…	D3Z2U7_MOUSE;D3Z326_MOUSE;D3Z6A5_MOUSE;D3Z7M6_MOUSE;D3Z7P7_MOUSE;E9PWV9_MOUSE;F6Q346_MOUSE;F6QKL8_MOUSE;F6QWT6_MOUSE;F6U9F5_MOUSE;F6VJ22_MOUSE;F6W4F5_MOUSE;CREM_MOUSE;CREM_MOUSE;CREM_MOUSE;CREM_MOUSE;CREM_MOUSE;CREM_MOUSE;CREM_MOUSE;ATF1_MOUSE;CREB1_MOUSE;CREB1_MOUSE;Q62347_MOUSE	1.06739	0.000631366	UP
Pafah1b3	D3Z2X5	Platelet-activating factor acetylhydrolase IB subunit gamma (Fragment);Platelet-activating factor acetylhydrolase IB subunit gamma;Platelet-activating factor acetylhydrolase IB subunit gamma	D3Z2X5_MOUSE;D3Z7E6_MOUSE;PA1B3_MOUSE	2.92638	3.56766e-08	UP
Lyar	D3Z345	Cell growth-regulating nucleolar protein (Fragment);Cell growth-regulating nucleolar protein (Fragment);Cell growth-regulating nucleolar protein (Fragment);Cell growth-regulating nucleolar protein	D3Z345_MOUSE;D3Z5X8_MOUSE;D3Z7N3_MOUSE;LYAR_MOUSE	1.26341	3.99919e-05	UP
Mest	D3Z383	Mesoderm-specific transcript protein;Mesoderm-specific transcript protein;Isoform 2 of Mesoderm-specific transcript protein	D3Z383_MOUSE;MEST_MOUSE;MEST_MOUSE	2.24296	1.59573e-09	UP
Ppp1r2	D3Z3A0	Protein phosphatase inhibitor 2	D3Z3A0_MOUSE;IPP2_MOUSE	-0.801399	7.51171e-06	DOWN
Dlg1	D3Z3B8	Disks large homolog 1;Disks large homolog 1;Disks large homolog 1;Disks large homolog 1;Isoform 2 of Disks large homolog 1;Isoform 3 of Disks large homolog 1	D3Z3B8_MOUSE;E9Q9H0_MOUSE;H7BWY4_MOUSE;DLG1_MOUSE;DLG1_MOUSE;DLG1_MOUSE	0.0455463	0.347704	NO
Polr1c	D3Z3D6	DNA-directed RNA polymerases I and III subunit RPAC1;DNA-directed RNA polymerases I and III subunit RPAC1 (Fragment);DNA-directed RNA polymerases I and III subunit RPAC1 (Fragment);DNA-directed RNA polymerases I and III subunit RPAC1	D3Z3D6_MOUSE;D3Z7Q8_MOUSE;G3UXX5_MOUSE;RPAC1_MOUSE	1.37645	1.93207e-06	UP
Gde1	D3Z3E2	Glycerophosphodiester phosphodiesterase 1 (Fragment);Glycerophosphodiester phosphodiesterase 1	D3Z3E2_MOUSE;GDE1_MOUSE	0.375676	0.0367133	UP
Fip1l1	D3Z3F1	Pre-mRNA 3'-end-processing factor FIP1 (Fragment);Pre-mRNA 3'-end-processing factor FIP1;Isoform 2 of Pre-mRNA 3'-end-processing factor FIP1;Isoform 3 of Pre-mRNA 3'-end-processing factor FIP1;Isoform 4 of Pre-mRNA 3'-end-processing factor FIP1	D3Z3F1_MOUSE;FIP1_MOUSE;FIP1_MOUSE;FIP1_MOUSE;FIP1_MOUSE	0.050119	0.757038	NO
Spg20	D3Z3F8	Spastic paraplegia 20, spartin (Troyer syndrome) homolog (human);Spartin;Isoform 2 of Spartin	D3Z3F8_MOUSE;SPART_MOUSE;SPART_MOUSE	0.0889755	0.497399	NO
Paip1	D3Z3J6	Polyadenylate-binding protein-interacting protein 1	D3Z3J6_MOUSE;F6Y616_MOUSE;G3UYE5_MOUSE;PAIP1_MOUSE	0.375034	0.00304125	UP
Trim12c	D3Z3L3	Tripartite motif-containing 12C	D3Z3L3_MOUSE	0.898716	0.000215081	UP
Pcyt1a	D3Z3T5	Choline-phosphate cytidylyltransferase A	D3Z3T5_MOUSE	-0.800265	0.142067	NO
Gm7075	D3Z497	Predicted gene 7075;RING-box protein 2	D3Z497_MOUSE;RBX2_MOUSE	-1.16993	2.48204e-06	DOWN
Napg	D3Z4B2	Gamma-soluble NSF attachment protein (Fragment);Gamma-soluble NSF attachment protein	D3Z4B2_MOUSE;SNAG_MOUSE	0.881217	4.07815e-07	UP
Uqcc2	D3Z4C9	Ubiquinol-cytochrome-c reductase complex assembly factor 2	D3Z4C9_MOUSE;UQCC2_MOUSE	-1.6697	2.01817e-09	DOWN
Rufy2	D3Z4D2	RUN and FYVE domain-containing protein 2;RUN and FYVE domain-containing protein 2 (Fragment);RUN and FYVE domain-containing protein 2;RUN and FYVE domain-containing protein 2;RUN and FYVE domain-containing protein 2	D3Z4D2_MOUSE;D3Z7T9_MOUSE;D6RET4_MOUSE;Q8BR30_MOUSE;RUFY2_MOUSE	0.939836	0.0696545	NO
Mfap5	D3Z4D7	Microfibrillar-associated protein 5	D3Z4D7_MOUSE;F8WJ99_MOUSE;MFAP5_MOUSE	0.703935	0.0585725	NO
Abraxas2	D3Z4D8	BRISC complex subunit Abraxas 2 (Fragment);BRISC complex subunit Abraxas 2;BRISC complex subunit Abraxas 2	D3Z4D8_MOUSE;ABRX2_MOUSE;Z4YJY0_MOUSE	0.709236	2.61264e-07	UP
Tia1	D3Z4H6	Nucleolysin TIA-1	D3Z4H6_MOUSE;G5E8L2_MOUSE;TIA1_MOUSE;Q80ZW7_MOUSE;Q8CII5_MOUSE	1.08585	0.000939382	UP
Eml1	D3Z4J9	Echinoderm microtubule-associated protein-like 1;Isoform 3 of Echinoderm microtubule-associated protein-like 1	D3Z4J9_MOUSE;EMAL1_MOUSE	-1.03676	4.01022e-08	DOWN
Ptrhd1	PTRD1	Putative peptidyl-tRNA hydrolase PTRHD1	PTRD1_MOUSE	1.09572	0.000506706	UP
Plrg1	D3Z4V1	Pleiotropic regulator 1	D3Z4V1_MOUSE;PLRG1_MOUSE	1.51707	1.82612e-09	UP
1700074P13Rik	D3Z4W5	RIKEN cDNA 1700074P13 gene (Fragment);1700074P13Rik protein	D3Z4W5_MOUSE;Q9D9G7_MOUSE	-0.796001	9.62769e-05	DOWN
Sgce	D3Z572	Epsilon-sarcoglycan;Epsilon-sarcoglycan;Epsilon-sarcoglycan;Epsilon-sarcoglycan;Epsilon-sarcoglycan;Epsilon-sarcoglycan;Isoform 2 of Epsilon-sarcoglycan	D3Z572_MOUSE;E9PX46_MOUSE;F6R6P2_MOUSE;F6WKE4_MOUSE;F8WGM3_MOUSE;SGCE_MOUSE;SGCE_MOUSE	1.06646	3.80303e-06	UP
Ltbp4	D3Z598	Latent-transforming growth factor beta-binding protein 4;Latent-transforming growth factor beta-binding protein 4;Latent-transforming growth factor beta-binding protein 4;Isoform 2 of Latent-transforming growth factor beta-binding protein 4;Isoform 3 of Latent-transforming growth factor beta-binding protein 4	D3Z598_MOUSE;E9QPS5_MOUSE;LTBP4_MOUSE;LTBP4_MOUSE;LTBP4_MOUSE	2.46056	2.10531e-11	UP
Ces1b	D3Z5G7	Carboxylic ester hydrolase	D3Z5G7_MOUSE	0.21413	0.45906	NO
Zc3hav1	D3Z5I1	Zinc finger CCCH-type antiviral protein 1	D3Z5I1_MOUSE	1.83695	1.07827e-08	UP
Dpf2	D3Z5N6	Zinc finger protein ubi-d4	D3Z5N6_MOUSE;REQU_MOUSE	1.65308	0.000377053	UP
Pex5	D3Z600	Peroxisomal targeting signal 1 receptor;Peroxisomal targeting signal 1 receptor;Isoform 2 of Peroxisomal targeting signal 1 receptor	D3Z600_MOUSE;PEX5_MOUSE;PEX5_MOUSE	1.25713	1.37841e-07	UP
Aktip	D3Z632	AKT-interacting protein	D3Z632_MOUSE;AKTIP_MOUSE	0.17958	0.311224	NO
Vps29	D3Z645	Vacuolar protein sorting-associated protein 29	D3Z645_MOUSE;VPS29_MOUSE	0.568647	4.65391e-07	UP
Ube2q2	D3Z647	Ubiquitin-conjugating enzyme E2 Q2;Ubiquitin-conjugating enzyme E2 Q1;Isoform 2 of Ubiquitin-conjugating enzyme E2 Q1;RIKEN cDNA E330021D16 gene;Ubiquitin-conjugating enzyme E2 Q2;Isoform 2 of Ubiquitin-conjugating enzyme E2 Q2	D3Z647_MOUSE;UB2Q1_MOUSE;UB2Q1_MOUSE;Q8BW45_MOUSE;UB2Q2_MOUSE;UB2Q2_MOUSE	2.32721	2.46863e-06	UP
Adamtsl5	D3Z689	ADAMTS-like 5	D3Z689_MOUSE	-1.2452	2.98529e-07	DOWN
Stau2	D3Z6D2	Double-stranded RNA-binding protein Staufen homolog 2;Double-stranded RNA-binding protein Staufen homolog 2;Double-stranded RNA-binding protein Staufen homolog 2;Isoform 2 of Double-stranded RNA-binding protein Staufen homolog 2;Isoform 3 of Double-stranded RNA-binding protein Staufen homolog 2	D3Z6D2_MOUSE;E2QRQ3_MOUSE;STAU2_MOUSE;STAU2_MOUSE;STAU2_MOUSE	-0.715886	0.00120457	DOWN
Mapre3	D3Z6G3	Microtubule-associated protein RP/EB family member 3	D3Z6G3_MOUSE	-0.0685875	0.766724	NO
Dctn6	D3Z6H3	Dynactin subunit 6	D3Z6H3_MOUSE;DCTN6_MOUSE	0.147562	0.305725	NO
Cryzl1	D3Z6I4	Quinone oxidoreductase-like protein 1	D3Z6I4_MOUSE;QORL1_MOUSE	1.61037	3.48618e-09	UP
Tmem214	D3Z6S1	Transmembrane protein 214	D3Z6S1_MOUSE;TM214_MOUSE	2.44879	1.7092e-08	UP
Pi16	D3Z6T6	Peptidase inhibitor 16;Peptidase inhibitor 16;Isoform 2 of Peptidase inhibitor 16	D3Z6T6_MOUSE;PI16_MOUSE;PI16_MOUSE	0.677956	0.026862	UP
Fmr1	D3Z6U8	Synaptic functional regulator FMR1;Synaptic functional regulator FMR1;Synaptic functional regulator FMR1;Synaptic functional regulator FMR1;Isoform 2 of Synaptic functional regulator FMR1;Isoform 3 of Synaptic functional regulator FMR1;Isoform 7 of Synaptic functional regulator FMR1;Isoform 8 of Synaptic functional regulator FMR1;Isoform 9 of Synaptic functional regulator FMR1;Fragile X mental re…	D3Z6U8_MOUSE;E9QAT0_MOUSE;E9QNF5_MOUSE;FMR1_MOUSE;FMR1_MOUSE;FMR1_MOUSE;FMR1_MOUSE;FMR1_MOUSE;FMR1_MOUSE;Q6AXB7_MOUSE	1.95424	5.80371e-07	UP
Enpp7	D3Z6V6	Ectonucleotide pyrophosphatase/phosphodiesterase 7;Ectonucleotide pyrophosphatase/phosphodiesterase 7;Bis(5'-adenosyl)-triphosphatase enpp4;Isoform 2 of Bis(5'-adenosyl)-triphosphatase enpp4	D3Z6V6_MOUSE;Q3TIW9_MOUSE;ENPP4_MOUSE;ENPP4_MOUSE	-0.626518	1.30997e-05	DOWN
Ptpn2	D3Z6W2	Tyrosine-protein phosphatase non-receptor type;Tyrosine-protein phosphatase non-receptor type 2;Isoform 2 of Tyrosine-protein phosphatase non-receptor type 2	D3Z6W2_MOUSE;PTN2_MOUSE;PTN2_MOUSE	2.23478	7.30369e-05	UP
Ecm1	D3Z772	Extracellular matrix protein 1 (Fragment)	D3Z772_MOUSE	3.85555	2.15489e-06	UP
Eif2b4	D3Z780	Translation initiation factor eIF-2B subunit delta;Translation initiation factor eIF-2B subunit delta;Isoform 2 of Translation initiation factor eIF-2B subunit delta	D3Z780_MOUSE;EI2BD_MOUSE;EI2BD_MOUSE	0.517477	6.38406e-05	UP
Akt1	D3Z783	RAC-alpha serine/threonine-protein kinase	D3Z783_MOUSE;AKT1_MOUSE	0.483174	1.2094e-06	UP
Sumo2	D3Z794	Small ubiquitin-related modifier 2	D3Z794_MOUSE;H7BWX9_MOUSE;SUMO2_MOUSE	0.574478	0.000116594	UP
Mrpl40	D3Z7C0	39S ribosomal protein L40, mitochondrial;39S ribosomal protein L40, mitochondrial	D3Z7C0_MOUSE;RM40_MOUSE	-1.34694	2.52175e-07	DOWN
Ptges3	D3Z7C6	Prostaglandin E synthase 3	D3Z7C6_MOUSE;TEBP_MOUSE	1.1867	1.40131e-05	UP
Gsk3a	D3Z7E5	Glycogen synthase kinase-3 alpha	D3Z7E5_MOUSE;GSK3A_MOUSE	-0.641366	2.62254e-07	DOWN
Gls	GLSK	Glutaminase kidney isoform, mitochondrial	GLSK_MOUSE	0.350134	9.57372e-06	UP
Gls	GLSK	Isoform 2 of Glutaminase kidney isoform, mitochondrial	GLSK_MOUSE	0.781042	1.186e-05	UP
Smim20	D3Z7Q2	Small integral membrane protein 20	D3Z7Q2_MOUSE	-3.47803	0.00024174	DOWN
Arhgap45	D3Z7R7	Rho GTPase-activating protein 45;Rho GTPase-activating protein 45;Rho GTPase-activating protein 45;Isoform 2 of Rho GTPase-activating protein 45	D3Z7R7_MOUSE;G3X9Q3_MOUSE;HMHA1_MOUSE;HMHA1_MOUSE	1.86675	5.99504e-06	UP
Ccpg1	D3Z7R9	Cell cycle progression protein 1;Cell cycle progression protein 1;Isoform 2 of Cell cycle progression protein 1;Isoform 3 of Cell cycle progression protein 1	D3Z7R9_MOUSE;CCPG1_MOUSE;CCPG1_MOUSE;CCPG1_MOUSE	0.281007	0.0566766	NO
Tmem208	D3Z7S5	Transmembrane protein 208;Transmembrane protein 208;Isoform 2 of Transmembrane protein 208;Transmembrane protein 208	D3Z7S5_MOUSE;TM208_MOUSE;TM208_MOUSE;S4R1H6_MOUSE	0.982324	0.000125303	UP
Ehd2	D3Z7U7	EH domain-containing protein 2 (Fragment)	D3Z7U7_MOUSE	-1.78482	0.00182097	DOWN
Acad12	D3Z7X0	Acyl-Coenzyme A dehydrogenase family, member 12	D3Z7X0_MOUSE	-2.5197	1.46531e-11	DOWN
Dnajc13	D4AFX7	DnaJ heat shock protein family (Hsp40) member C13	D4AFX7_MOUSE;G3X922_MOUSE	2.05938	5.15843e-10	UP
Cuta	D5MCW4	Protein CutA	D5MCW4_MOUSE;CUTA_MOUSE	-1.05018	2.83498e-05	DOWN
Selenoi	D6RE20	Ethanolaminephosphotransferase 1	D6RE20_MOUSE;EPT1_MOUSE;Q8CET7_MOUSE	0.277748	0.152556	NO
Pold1	D6RFB8	DNA polymerase;DNA polymerase delta catalytic subunit	D6RFB8_MOUSE;DPOD1_MOUSE	2.63899	0.000476671	UP
Rfc4	D6RGM1	Replication factor C subunit 4 (Fragment);Replication factor C subunit 4;Replication factor C subunit 4	D6RGM1_MOUSE;Q3UI84_MOUSE;RFC4_MOUSE	0.501575	0.0518028	NO
Cnih1	D6RGU4	Protein cornichon homolog 1	D6RGU4_MOUSE;CNIH1_MOUSE	-1.02829	0.00486338	DOWN
Tes	D6RH72	Testin (Fragment);Testin;Isoform TES1 of Testin;Testin;Testin	D6RH72_MOUSE;TES_MOUSE;TES_MOUSE;Q3ULB1_MOUSE;Q921W7_MOUSE	0.974571	0.0123656	UP
Slc25a36	D6RH79	Solute carrier family 25 member 36;Solute carrier family 25 member 36 (Fragment);Solute carrier family 25 member 33;Solute carrier family 25 member 36	D6RH79_MOUSE;F6R114_MOUSE;S2533_MOUSE;S2536_MOUSE	-0.539795	0.00048934	DOWN
Gm50364	D6RI20	Predicted gene, 50364;Immediate early response 3-interacting protein 1	D6RI20_MOUSE;IR3IP_MOUSE	1.60933	2.00858e-06	UP
Dmpk	D6RI32	Myotonin-protein kinase;Myotonin-protein kinase;Myotonin-protein kinase;Isoform 10 of Myotonin-protein kinase;Isoform 2 of Myotonin-protein kinase;Isoform 3 of Myotonin-protein kinase;Isoform 5 of Myotonin-protein kinase;Isoform 6 of Myotonin-protein kinase;Isoform 7 of Myotonin-protein kinase;Isoform 8 of Myotonin-protein kinase;Isoform 9 of Myotonin-protein kinase	D6RI32_MOUSE;E9Q6J9_MOUSE;DMPK_MOUSE;DMPK_MOUSE;DMPK_MOUSE;DMPK_MOUSE;DMPK_MOUSE;DMPK_MOUSE;DMPK_MOUSE;DMPK_MOUSE;DMPK_MOUSE	-0.87277	0.000225202	DOWN
Pdlim5	D9J302	ENH isoform 1e	D9J302_MOUSE	-0.544038	8.69763e-05	DOWN
Umad1	E0CX23	UMAP1-MVP12-associated (UMA) domain-containing 1;UMAP1-MVP12-associated (UMA) domain-containing 1;UMAP1-MVP12-associated (UMA) domain-containing 1;Predicted gene 45062;UMAP1-MVP12-associated (UMA) domain-containing 1 (Fragment)	E0CX23_MOUSE;E0CXP6_MOUSE;E0CYZ5_MOUSE;E0CZ38_MOUSE;E0CZ61_MOUSE	-2.45319	7.02527e-07	DOWN
Phkb	E0CX43	Phosphorylase b kinase regulatory subunit (Fragment)	E0CX43_MOUSE	-1.16198	0.00257885	DOWN
E330034G19Rik	E0CX49	RIKEN cDNA E330034G19 gene;RIKEN cDNA E330034G19 gene (Fragment);RIKEN cDNA E330034G19 gene	E0CX49_MOUSE;E9Q3J0_MOUSE;Q3UWX6_MOUSE	-1.17734	0.00107608	DOWN
Tbc1d4	E0CX53	TBC1 domain family member 4	E0CX53_MOUSE;E9Q6Q8_MOUSE;TBCD4_MOUSE	-1.05152	9.57684e-08	DOWN
Zfpl1	E0CX79	Zinc finger protein-like 1 (Fragment);Zinc finger protein-like 1 (Fragment);Zinc finger protein-like 1 (Fragment);Zinc finger protein-like 1 (Fragment);Zinc finger protein-like 1	E0CX79_MOUSE;E0CXM9_MOUSE;E0CXR3_MOUSE;E0CZD9_MOUSE;ZFPL1_MOUSE	1.33756	1.8724e-09	UP
Selenop	E0CX80	Selenoprotein P (Fragment);Selenoprotein P (Fragment);Selenoprotein P (Fragment);Selenoprotein P	E0CX80_MOUSE;E0CY03_MOUSE;E0CZ76_MOUSE;SEPP1_MOUSE	0.554099	0.380872	NO
Tmbim6	E0CX98	Bax inhibitor 1 (Fragment);Bax inhibitor 1 (Fragment);Bax inhibitor 1 (Fragment);Bax inhibitor 1	E0CX98_MOUSE;E0CXR0_MOUSE;E0CZE8_MOUSE;BI1_MOUSE	1.25885	1.82966e-08	UP
Mob4	E0CXA9	MOB-like protein phocein;MOB-like protein phocein (Fragment);MOB-like protein phocein	E0CXA9_MOUSE;E0CYJ0_MOUSE;PHOCN_MOUSE	0.747978	0.000629771	UP
Ctnna2	E0CXB9	Catenin alpha-2;Catenin alpha-2;Isoform 2 of Catenin alpha-2;Isoform 3 of Catenin alpha-2	E0CXB9_MOUSE;CTNA2_MOUSE;CTNA2_MOUSE;CTNA2_MOUSE	-1.87437	6.76931e-05	DOWN
Gulp1	E0CXC5	PTB domain-containing engulfment adapter protein 1;PTB domain-containing engulfment adapter protein 1;Isoform 2 of PTB domain-containing engulfment adapter protein 1	E0CXC5_MOUSE;GULP1_MOUSE;GULP1_MOUSE	1.76478	7.71305e-05	UP
Sidt2	E0CXC7	SID1 transmembrane family member 2 (Fragment);SID1 transmembrane family member 2;Isoform 2 of SID1 transmembrane family member 2	E0CXC7_MOUSE;SIDT2_MOUSE;SIDT2_MOUSE	2.28924	2.4163e-08	UP
Ppp4r1	E0CXK8	Serine/threonine-protein phosphatase 4 regulatory subunit 1;Serine/threonine-protein phosphatase 4 regulatory subunit 1 (Fragment);Serine/threonine-protein phosphatase 4 regulatory subunit 1;Serine/threonine-protein phosphatase 4 regulatory subunit 1;Serine/threonine-protein phosphatase 4 regulatory subunit 1 (Fragment);Serine/threonine-protein phosphatase 4 regulatory subunit 1	E0CXK8_MOUSE;E0CYV2_MOUSE;E9PX53_MOUSE;E9QPR5_MOUSE;F6TLH3_MOUSE;PP4R1_MOUSE	2.90148	2.1022e-08	UP
Tle3	E0CXS2	Transducin-like enhancer protein 3;Transducin-like enhancer protein 3;Transducin-like enhancer protein 3;Transducin-like enhancer protein 3;Transducin-like enhancer protein 3 (Fragment);Transducin-like enhancer protein 3;Transducin-like enhancer protein 3;Transducin-like enhancer protein 3;Isoform 1 of Transducin-like enhancer protein 3;Isoform 2 of Transducin-like enhancer protein 3;Isoform 4 of…	E0CXS2_MOUSE;E0CXS9_MOUSE;E0CXU1_MOUSE;E0CY14_MOUSE;F6TS96_MOUSE;F8WIE2_MOUSE;J3KMT7_MOUSE;TLE3_MOUSE;TLE3_MOUSE;TLE3_MOUSE;TLE3_MOUSE;Q3TY99_MOUSE	1.65098	0.000398537	UP
Ghr	E0CXS6	Growth hormone receptor (Fragment);Growth hormone receptor;Isoform 2 of Growth hormone receptor;Growth hormone receptor	E0CXS6_MOUSE;GHR_MOUSE;GHR_MOUSE;Q3UP14_MOUSE	-0.808304	0.0457205	DOWN
Tmem167	E0CY07	Protein kish;Protein kish-A;Isoform 2 of Protein kish-A	E0CY07_MOUSE;KISHA_MOUSE;KISHA_MOUSE	1.84057	1.14924e-07	UP
Impdh1	E0CYE2	Inosine-5'-monophosphate dehydrogenase;Inosine-5'-monophosphate dehydrogenase;Inosine-5'-monophosphate dehydrogenase 1	E0CYE2_MOUSE;F7DEU6_MOUSE;IMDH1_MOUSE	0.65323	0.0347599	UP
Wtap	E0CYH0	Pre-mRNA-splicing regulator WTAP;Pre-mRNA-splicing regulator WTAP (Fragment);Pre-mRNA-splicing regulator WTAP;Isoform 2 of Pre-mRNA-splicing regulator WTAP	E0CYH0_MOUSE;F7CCI4_MOUSE;FL2D_MOUSE;FL2D_MOUSE	1.32539	0.000614145	UP
Filip1l	E0CYH7	Filamin A-interacting protein 1-like;Filamin A-interacting protein 1-like;Filamin A-interacting protein 1-like;Isoform 3 of Filamin A-interacting protein 1-like	E0CYH7_MOUSE;E0CYM1_MOUSE;FIL1L_MOUSE;FIL1L_MOUSE	1.57638	5.7414e-05	UP
Nudcd2	E0CYQ2	NudC domain-containing protein 2	E0CYQ2_MOUSE;NUDC2_MOUSE	0.444869	0.00187878	UP
Pcmt1	E0CYV0	Protein-L-isoaspartate O-methyltransferase;Protein-L-isoaspartate O-methyltransferase;Protein-L-isoaspartate O-methyltransferase (Fragment);Protein-L-isoaspartate(D-aspartate) O-methyltransferase;Isoform 2 of Protein-L-isoaspartate(D-aspartate) O-methyltransferase	E0CYV0_MOUSE;E9PWE0_MOUSE;F7D432_MOUSE;PIMT_MOUSE;PIMT_MOUSE	-0.890169	2.35424e-08	DOWN
	CD054	Uncharacterized protein C4orf54 homolog	CD054_MOUSE	-0.219041	0.153566	NO
Ccdc127	E0CYX9	Coiled-coil domain-containing protein 127 (Fragment);Coiled-coil domain-containing protein 127	E0CYX9_MOUSE;CC127_MOUSE	-0.875318	4.43809e-06	DOWN
Mroh1	E0CZ22	Maestro heat-like repeat family member 1	E0CZ22_MOUSE	0.985621	5.6592e-05	UP
Kif2a	E0CZ72	Kinesin-like protein;Kinesin-like protein KIF2A;Isoform 1 of Kinesin-like protein KIF2A;Isoform 2 of Kinesin-like protein KIF2A	E0CZ72_MOUSE;KIF2A_MOUSE;KIF2A_MOUSE;KIF2A_MOUSE	1.12938	1.90079e-09	UP
Ppp3cb	E0CZ78	Serine/threonine-protein phosphatase;Serine/threonine-protein phosphatase;Serine/threonine-protein phosphatase;Serine/threonine-protein phosphatase 2B catalytic subunit beta isoform;Isoform 1 of Serine/threonine-protein phosphatase 2B catalytic subunit beta isoform	E0CZ78_MOUSE;E9Q6P2_MOUSE;G3X8U7_MOUSE;PP2BB_MOUSE;PP2BB_MOUSE	-0.135656	0.303362	NO
Tbce	E0CZ81	Tubulin-specific chaperone E	E0CZ81_MOUSE;TBCE_MOUSE	0.86036	0.000106809	UP
Nae1	E0CZE0	NEDD8-activating enzyme E1 regulatory subunit	E0CZE0_MOUSE;ULA1_MOUSE	0.0318987	0.525719	NO
Sik3	E9PU87	Serine/threonine-protein kinase SIK3	E9PU87_MOUSE	-1.00737	0.000172356	DOWN
Ash2l	E9PU93	Set1/Ash2 histone methyltransferase complex subunit ASH2	E9PU93_MOUSE;ASH2L_MOUSE	1.09792	0.00172921	UP
Tpd52	E9PUA7	Tumor protein D52;Isoform 2 of Tumor protein D52;Isoform 3 of Tumor protein D52	E9PUA7_MOUSE;TPD52_MOUSE;TPD52_MOUSE	2.56614	3.32414e-09	UP
Bri3	E9PUB2	Brain protein I3	E9PUB2_MOUSE;BRI3_MOUSE;Q8C7X8_MOUSE	0.228419	0.445678	NO
Acsl3	E9PUC2	Long-chain-fatty-acid--CoA ligase 3	E9PUC2_MOUSE;ACSL3_MOUSE	0.862075	0.00626481	UP
Dnm1l	E9PUD2	Dynamin-1-like protein;Isoform 3 of Dynamin-1-like protein	E9PUD2_MOUSE;DNM1L_MOUSE	-4.52228	0.00187842	DOWN
Arhgef1	E9PUF7	Rho guanine nucleotide exchange factor 1	E9PUF7_MOUSE;ARHG1_MOUSE	1.4841	2.4395e-11	UP
Gm4788	E9PUM5	Predicted gene 4788	E9PUM5_MOUSE;E9Q8B5_MOUSE	4.62793	2.5109e-06	UP
Golga2	E9PUQ5	Golgin subfamily A member 2;Golgin subfamily A member 2;Isoform 2 of Golgin subfamily A member 2;Golgin subfamily A member 2 (Fragment)	E9PUQ5_MOUSE;GOGA2_MOUSE;GOGA2_MOUSE;Z4YJU8_MOUSE	1.20845	2.8578e-08	UP
Trmt2a	E9PUQ7	tRNA (uracil-5-)-methyltransferase homolog A	E9PUQ7_MOUSE;Q3UYU2_MOUSE;TRM2A_MOUSE	0.675047	0.0653495	NO
Ankhd1	E9PUR0	Ankyrin repeat and KH domain-containing 1	E9PUR0_MOUSE;E9Q1M6_MOUSE	0.634564	7.24358e-06	UP
Myo18a	E9PUR2	Unconventional myosin-XVIIIa (Fragment)	E9PUR2_MOUSE	-1.8757	1.74811e-06	DOWN
Nr3c1	E9PUR6	Glucocorticoid receptor;Glucocorticoid receptor;Glucocorticoid receptor;Isoform 2 of Glucocorticoid receptor;Isoform 1-B of Glucocorticoid receptor;Isoform 2-B of Glucocorticoid receptor;Isoform 3 of Glucocorticoid receptor	E9PUR6_MOUSE;E9PYV1_MOUSE;GCR_MOUSE;GCR_MOUSE;GCR_MOUSE;GCR_MOUSE;GCR_MOUSE	0.180095	0.203858	NO
Xpo7	E9PUW7	Exportin-7;Exportin-7;Isoform 2 of Exportin-7	E9PUW7_MOUSE;XPO7_MOUSE;XPO7_MOUSE	0.54391	1.65823e-06	UP
Mrps12	E9PUY1	28S ribosomal protein S12, mitochondrial (Fragment);28S ribosomal protein S12, mitochondrial	E9PUY1_MOUSE;RT12_MOUSE	-0.783413	0.0262527	DOWN
Eci2	E9PUY9	Enoyl-CoA delta isomerase 2, mitochondrial (Fragment)	E9PUY9_MOUSE	-1.38907	0.000160236	DOWN
Fga	FIBA	Fibrinogen alpha chain;Isoform 2 of Fibrinogen alpha chain	FIBA_MOUSE	4.02473	2.24543e-07	UP
Ces2g	E9PV38	Carboxylic ester hydrolase	E9PV38_MOUSE	1.87389	1.29981e-06	UP
Atpif1	E9PV44	ATPase inhibitory factor 1	E9PV44_MOUSE	-1.13843	1.83877e-10	DOWN
Myo18b	E9PV66	Myosin XVIIIb	E9PV66_MOUSE	-1.31045	2.34056e-05	DOWN
Ly9	E9PV93	T-lymphocyte surface antigen Ly-9	E9PV93_MOUSE;E9PX73_MOUSE;LY9_MOUSE	3.4925	0.00181703	UP
Git2	E9PVA6	ARF GTPase-activating protein GIT2	E9PVA6_MOUSE	0.807489	1.43883e-08	UP
Gcn1	GCN1	eIF-2-alpha kinase activator GCN1	GCN1_MOUSE	1.09712	4.01462e-08	UP
Eif4g1	E9PVC6	Eukaryotic translation initiation factor 4 gamma 1	E9PVC6_MOUSE;E9Q9E1_MOUSE;IF4G1_MOUSE	0.716099	8.28356e-08	UP
Gm20498	E9PVN6	Predicted gene 20498	E9PVN6_MOUSE	-0.871586	2.47848e-12	DOWN
Myo6	E9PVU0	Unconventional myosin-VI	E9PVU0_MOUSE;E9Q175_MOUSE	0.823162	6.16998e-05	UP
Golgb1	E9PVZ8	Golgi autoantigen, golgin subfamily b, macrogolgin 1;Golgi autoantigen, golgin subfamily b, macrogolgin 1	E9PVZ8_MOUSE;E9QAH1_MOUSE	1.65876	1.13067e-13	UP
Gpaa1	E9PW03	Glycosylphosphatidylinositol anchor attachment 1 protein	E9PW03_MOUSE;GPAA1_MOUSE	0.871105	5.59344e-07	UP
Suz12	E9PW15	Polycomb protein Suz12	E9PW15_MOUSE;SUZ12_MOUSE	0.312167	0.422265	NO
Chtop	E9PW20	Chromatin target of PRMT1 protein;Chromatin target of PRMT1 protein;Isoform 2 of Chromatin target of PRMT1 protein;Isoform 3 of Chromatin target of PRMT1 protein;Isoform 4 of Chromatin target of PRMT1 protein;Isoform 5 of Chromatin target of PRMT1 protein	E9PW20_MOUSE;CHTOP_MOUSE;CHTOP_MOUSE;CHTOP_MOUSE;CHTOP_MOUSE;CHTOP_MOUSE	-0.148476	0.425335	NO
Rnf207	E9PW78	RING finger protein 207 (Fragment);RING finger protein 207	E9PW78_MOUSE;RN207_MOUSE	-2.24081	0.00114026	DOWN
Vrk3	E9PW85	Inactive serine/threonine-protein kinase VRK3 (Fragment);Inactive serine/threonine-protein kinase VRK3	E9PW85_MOUSE;VRK3_MOUSE	0.877406	0.0544934	NO
Csnk1a1	E9PWB2	Casein kinase I isoform alpha;Casein kinase I isoform alpha;Casein kinase I isoform alpha;Casein kinase I isoform alpha;Isoform 2 of Casein kinase I isoform alpha	E9PWB2_MOUSE;E9Q4G7_MOUSE;H7BXB1_MOUSE;KC1A_MOUSE;KC1A_MOUSE	0.798719	0.0126003	UP
Dpysl3	E9PWE8	Dihydropyrimidinase-related protein 3	E9PWE8_MOUSE	2.57528	4.20468e-10	UP
Syk	E9PWE9	Tyrosine-protein kinase;Tyrosine-protein kinase SYK	E9PWE9_MOUSE;KSYK_MOUSE	1.76055	3.70358e-10	UP
Thbs3	E9PWF0	Thrombospondin-3	E9PWF0_MOUSE;TSP3_MOUSE	4.18608	2.13528e-06	UP
Myl1	E9PWG4	Myosin light chain 1/3, skeletal muscle isoform;Isoform MLC3 of Myosin light chain 1/3, skeletal muscle isoform	E9PWG4_MOUSE;MYL1_MOUSE	1.12705	3.45376e-05	UP
Ncapg	E9PWG6	Non-SMC condensin I complex, subunit G	E9PWG6_MOUSE	2.33187	0.325839	NO
Map3k5	E9PWG9	Mitogen-activated protein kinase kinase kinase 5	E9PWG9_MOUSE;M3K5_MOUSE	0.109266	0.692855	NO
Col6a3	E9PWQ3	Collagen, type VI, alpha 3	E9PWQ3_MOUSE	1.13466	6.59582e-05	UP
H2-Q7	E9PWT4	H-2 class I histocompatibility antigen, Q7 alpha chain;H-2 class I histocompatibility antigen, Q7 alpha chain;H-2 class I histocompatibility antigen, Q7 alpha chain	E9PWT4_MOUSE;E9QJR9_MOUSE;HA17_MOUSE	0.462419	0.488164	NO
Rps6ka1	E9PWV3	Ribosomal protein S6 kinase;Ribosomal protein S6 kinase alpha-1 (Fragment);Ribosomal protein S6 kinase;Ribosomal protein S6 kinase alpha-1;Ribosomal protein S6 kinase	E9PWV3_MOUSE;F6Q8A4_MOUSE;F6RQA2_MOUSE;KS6A1_MOUSE;Q505N6_MOUSE	1.74308	1.30286e-06	UP
Rpl3l	E9PWZ3	Ribosomal protein L3-like	E9PWZ3_MOUSE	-3.05537	7.96095e-10	DOWN
Mta1	E9PX23	Metastasis-associated protein MTA1	E9PX23_MOUSE;F8WHY8_MOUSE;MTA1_MOUSE	1.46785	8.95902e-08	UP
Lyrm9	E9PX24	LYR motif-containing protein 9 (Fragment);LYR motif-containing protein 9	E9PX24_MOUSE;LYRM9_MOUSE	-1.44092	1.99464e-06	DOWN
Map4k5	E9PX30	Mitogen-activated protein kinase kinase kinase kinase 5;Mitogen-activated protein kinase kinase kinase kinase 5;Mitogen-activated protein kinase kinase kinase kinase 5;Isoform 2 of Mitogen-activated protein kinase kinase kinase kinase 5	E9PX30_MOUSE;E9Q1T3_MOUSE;M4K5_MOUSE;M4K5_MOUSE	0.576564	0.108867	NO
Fam160a1	E9PX40	Protein FAM160A1	E9PX40_MOUSE;F16A1_MOUSE	-0.761735	0.123125	NO
Samd9l	E9PX59	Sterile alpha motif domain-containing protein 9-like	E9PX59_MOUSE;SAM9L_MOUSE	1.54894	8.42668e-08	UP
Col12a1	E9PX70	Collagen alpha-1(XII) chain;Collagen alpha-1(XII) chain;Isoform 2 of Collagen alpha-1(XII) chain;Isoform 5 of Collagen alpha-1(XII) chain	E9PX70_MOUSE;COCA1_MOUSE;COCA1_MOUSE;COCA1_MOUSE	5.66665	2.21385e-10	UP
Bola3	E9PX89	BolA-like protein 3	E9PX89_MOUSE;E9Q705_MOUSE;BOLA3_MOUSE	-1.94142	1.05252e-09	DOWN
Pisd	E9PX91	Phosphatidylserine decarboxylase proenzyme, mitochondrial;Predicted gene 20671 (Fragment);Phosphatidylserine decarboxylase proenzyme, mitochondrial	E9PX91_MOUSE;F6TVX7_MOUSE;PISD_MOUSE	-1.15356	4.01462e-08	DOWN
Pnpla8	E9PXB0	Calcium-independent phospholipase A2-gamma	E9PXB0_MOUSE;PLPL8_MOUSE	-1.16255	4.43499e-10	DOWN
Timm22	E9PXB9	Mitochondrial import inner membrane translocase subunit Tim22;Mitochondrial import inner membrane translocase subunit Tim22;Mitochondrial import inner membrane translocase subunit Tim22 (Fragment)	E9PXB9_MOUSE;TIM22_MOUSE;Z4YN86_MOUSE	-1.60762	2.71177e-07	DOWN
Vps53	E9PXG9	Vacuolar protein sorting-associated protein 53 homolog	E9PXG9_MOUSE;VPS53_MOUSE	1.2476	6.54309e-07	UP
Pex11b	E9PXK7	Peroxisomal membrane protein 11B	E9PXK7_MOUSE;PX11B_MOUSE	-0.567134	0.000342468	DOWN
Gata4	E9PXW9	Transcription factor GATA-4	E9PXW9_MOUSE;GATA4_MOUSE	-0.653552	0.00704473	DOWN
Txndc5	E9PXX7	Thioredoxin domain-containing protein 5	E9PXX7_MOUSE;TXND5_MOUSE	3.77075	7.0236e-12	UP
Usp7	E9PXY8	Ubiquitin carboxyl-terminal hydrolase 7;Ubiquitin carboxyl-terminal hydrolase 7;Ubiquitin carboxyl-terminal hydrolase 7;Isoform 2 of Ubiquitin carboxyl-terminal hydrolase 7;Isoform 3 of Ubiquitin carboxyl-terminal hydrolase 7	E9PXY8_MOUSE;F8VPX1_MOUSE;UBP7_MOUSE;UBP7_MOUSE;UBP7_MOUSE	1.04832	2.72094e-08	UP
Hagh	E9PYA3	Hydroxyacylglutathione hydrolase, mitochondrial (Fragment);Hydroxyacylglutathione hydrolase, mitochondrial;Hydroxyacylglutathione hydrolase, mitochondrial	E9PYA3_MOUSE;G5E8T9_MOUSE;GLO2_MOUSE	-0.97765	1.00354e-09	DOWN
Ahnak2	E9PYB0	AHNAK nucleoprotein 2 (Fragment)	E9PYB0_MOUSE	2.27741	1.64097e-05	UP
Lmo7	E9PYF4	LIM domain only 7	E9PYF4_MOUSE	-1.68924	4.34493e-08	DOWN
Parvg	E9PYG5	Gamma-parvin	E9PYG5_MOUSE;PARVG_MOUSE	2.01489	2.61515e-05	UP
Rasa1	E9PYG6	RAS p21 protein activator 1	E9PYG6_MOUSE	1.3669	1.0476e-09	UP
Vcan	E9PYH0	Versican core protein	E9PYH0_MOUSE	2.83639	2.54847e-10	UP
Unc93b1	E9PYK0	Protein unc-93 homolog B1	E9PYK0_MOUSE;E9Q8P6_MOUSE;UN93B_MOUSE	3.33172	3.66068e-06	UP
Parp4	PARP4	Protein mono-ADP-ribosyltransferase PARP4	PARP4_MOUSE	1.37506	1.65938e-11	UP
Clcn7	E9PYL4	Chloride channel protein;Chloride channel protein;H(+)/Cl(-) exchange transporter 7	E9PYL4_MOUSE;F6SUM2_MOUSE;CLCN7_MOUSE	0.0370495	0.930817	NO
Nbeal1	E9PYP2	Neurobeachin-like 1	E9PYP2_MOUSE	0.693739	1.91381e-07	UP
Atl3	E9PYT3	Atlastin-3	E9PYT3_MOUSE;ATLA3_MOUSE	2.35732	2.32783e-08	UP
Smurf1	E9PYU8	E3 ubiquitin-protein ligase;E3 ubiquitin-protein ligase;E3 ubiquitin-protein ligase SMURF1	E9PYU8_MOUSE;E9Q4K9_MOUSE;SMUF1_MOUSE	1.60256	4.08566e-10	UP
Rbm26	E9PYZ7	RNA-binding protein 26;RNA-binding protein 26;RNA-binding protein 26;Isoform 2 of RNA-binding protein 26;Isoform 3 of RNA-binding protein 26;Isoform 4 of RNA-binding protein 26;Isoform 5 of RNA-binding protein 26	E9PYZ7_MOUSE;E9Q640_MOUSE;RBM26_MOUSE;RBM26_MOUSE;RBM26_MOUSE;RBM26_MOUSE;RBM26_MOUSE	-0.0430413	0.882241	NO
Psap	E9PZ00	Prosaposin	E9PZ00_MOUSE;J3QPG5_MOUSE;K3W4L3_MOUSE;SAP_MOUSE;Q8BFQ1_MOUSE	1.4882	5.62964e-08	UP
Hspg2	E9PZ16	Basement membrane-specific heparan sulfate proteoglycan core protein	E9PZ16_MOUSE	1.22625	1.87681e-08	UP
Man2c1	E9PZ88	Alpha-mannosidase 2C1	E9PZ88_MOUSE;F8WIE1_MOUSE;MA2C1_MOUSE	0.468011	9.0427e-05	UP
Cp	E9PZD8	Ceruloplasmin	E9PZD8_MOUSE;CERU_MOUSE	1.16475	0.000113159	UP
Anp32e	E9PZF5	Acidic leucine-rich nuclear phosphoprotein 32 family member E (Fragment);Acidic leucine-rich nuclear phosphoprotein 32 family member E (Fragment);Acidic leucine-rich nuclear phosphoprotein 32 family member E;Isoform 2 of Acidic leucine-rich nuclear phosphoprotein 32 family member E	E9PZF5_MOUSE;E9Q5H2_MOUSE;AN32E_MOUSE;AN32E_MOUSE	1.08096	1.00079e-07	UP
Cox7a2l	E9PZS8	Cytochrome c oxidase subunit 7A-related protein, mitochondrial;Cytochrome c oxidase subunit 7A-related protein, mitochondrial	E9PZS8_MOUSE;COX7R_MOUSE	-2.10399	1.17938e-08	DOWN
Cdk4	E9PZX7	Cyclin-dependent kinase 4 (Fragment);Cyclin-dependent kinase 4 (Fragment);Cyclin-dependent kinase 4	E9PZX7_MOUSE;E9Q9E4_MOUSE;CDK4_MOUSE	-0.468479	0.0792344	NO
Fndc1	E9Q043	Fibronectin type III domain-containing 1	E9Q043_MOUSE	4.07242	2.50508e-07	UP
Denr	E9Q0G1	Density-regulated protein (Fragment);Density-regulated protein	E9Q0G1_MOUSE;DENR_MOUSE	-0.222106	0.0511811	NO
Itsn1	E9Q0N0	Intersectin-1;Intersectin-1;Intersectin-1;Intersectin-1;Isoform 2 of Intersectin-1	E9Q0N0_MOUSE;E9Q3I4_MOUSE;E9Q3I5_MOUSE;ITSN1_MOUSE;ITSN1_MOUSE	0.796596	1.78523e-07	UP
Ablim2	E9Q0W6	Actin-binding LIM protein 2;Actin-binding LIM protein 2;Actin-binding LIM protein 2;Isoform 2 of Actin-binding LIM protein 2;Isoform 3 of Actin-binding LIM protein 2;Isoform 4 of Actin-binding LIM protein 2	E9Q0W6_MOUSE;E9Q4K0_MOUSE;ABLM2_MOUSE;ABLM2_MOUSE;ABLM2_MOUSE;ABLM2_MOUSE	-2.11239	1.26182e-05	DOWN
Col16a1	E9Q0X4	Collagen alpha-1(XVI) chain	E9Q0X4_MOUSE;COGA1_MOUSE	2.44735	0.000223842	UP
Sipa1	E9Q0Y4	Signal-induced proliferation-associated protein 1	E9Q0Y4_MOUSE	0.846232	5.15975e-06	UP
Tex264	E9Q137	Testis-expressed gene 264	E9Q137_MOUSE	1.18332	1.15399e-07	UP
Atad2b	E9Q166	ATPase family, AAA domain-containing 2B	E9Q166_MOUSE	2.82945	2.10022e-05	UP
Grsf1	E9Q179	G-rich sequence factor 1	E9Q179_MOUSE;GRSF1_MOUSE	-1.21493	1.60076e-07	DOWN
Glod4	E9Q197	Glyoxalase domain-containing protein 4;Glyoxalase domain-containing protein 4;Isoform 2 of Glyoxalase domain-containing protein 4	E9Q197_MOUSE;GLOD4_MOUSE;GLOD4_MOUSE	-0.429447	1.38013e-05	DOWN
Tgfb1i1	E9Q1D5	Transforming growth factor beta-1-induced transcript 1 protein;Transforming growth factor beta-1-induced transcript 1 protein;Isoform 10 of Transforming growth factor beta-1-induced transcript 1 protein;Isoform 2 of Transforming growth factor beta-1-induced transcript 1 protein;Isoform 3 of Transforming growth factor beta-1-induced transcript 1 protein;Isoform 4 of Transforming growth factor beta…	E9Q1D5_MOUSE;TGFI1_MOUSE;TGFI1_MOUSE;TGFI1_MOUSE;TGFI1_MOUSE;TGFI1_MOUSE;TGFI1_MOUSE;TGFI1_MOUSE;TGFI1_MOUSE	1.76497	6.92482e-07	UP
Ltbp2	E9Q1D6	Latent-transforming growth factor beta-binding protein 2	E9Q1D6_MOUSE;E9QNQ3_MOUSE;LTBP2_MOUSE;Q0VD84_MOUSE	4.81702	1.45222e-07	UP
Tnn	E9Q1F6	Tenascin-N;Tenascin-N;Isoform 2 of Tenascin-N	E9Q1F6_MOUSE;TENN_MOUSE;TENN_MOUSE	1.75156	0.0113604	UP
39326	E9Q1G8	Septin 7	E9Q1G8_MOUSE	1.79471	6.12159e-14	UP
Dnajc28	E9Q1L7	DnaJ homolog subfamily C member 28	E9Q1L7_MOUSE;DJC28_MOUSE	-2.70071	1.55979e-09	DOWN
Irf2bp2	I2BP2	Interferon regulatory factor 2-binding protein 2	I2BP2_MOUSE	0.267454	0.218617	NO
Camk2d	E9Q1W0	Calcium/calmodulin-dependent protein kinase type II subunit delta;Isoform 2 of Calcium/calmodulin-dependent protein kinase type II subunit delta;Isoform 3 of Calcium/calmodulin-dependent protein kinase type II subunit delta;Isoform 4 of Calcium/calmodulin-dependent protein kinase type II subunit delta	E9Q1W0_MOUSE;KCC2D_MOUSE;KCC2D_MOUSE;KCC2D_MOUSE	0.244482	0.0908699	NO
Apob	E9Q1Y3	Apolipoprotein B-100 (Fragment);Apolipoprotein B-100	E9Q1Y3_MOUSE;APOB_MOUSE	2.96273	0.000217761	UP
Abcc4	E9Q236	ATP-binding cassette, sub-family C (CFTR/MRP), member 4	E9Q236_MOUSE	-0.378191	0.0268674	DOWN
Sumf1	E9Q265	Formylglycine-generating enzyme	E9Q265_MOUSE;SUMF1_MOUSE	2.6225	5.1791e-07	UP
Ptk2b	E9Q2A6	Protein-tyrosine kinase 2-beta	E9Q2A6_MOUSE;Q3UDE9_MOUSE;FAK2_MOUSE	2.34839	1.31778e-07	UP
Gtf3c4	E9Q2B0	General transcription factor 3C polypeptide 4;General transcription factor 3C polypeptide 4;Isoform 2 of General transcription factor 3C polypeptide 4	E9Q2B0_MOUSE;TF3C4_MOUSE;TF3C4_MOUSE	0.971051	5.42841e-07	UP
Ccdc43	E9Q2S9	Coiled-coil domain-containing protein 43;Coiled-coil domain-containing protein 43;Isoform 2 of Coiled-coil domain-containing protein 43	E9Q2S9_MOUSE;CCD43_MOUSE;CCD43_MOUSE	-0.0535136	0.832702	NO
Borcs5	E9Q2W8	BLOC-1-related complex subunit 5	E9Q2W8_MOUSE;BORC5_MOUSE	-1.00349	0.000106433	DOWN
Actn4	E9Q2W9	Alpha-actinin-4 (Fragment)	E9Q2W9_MOUSE	1.01086	0.00926015	UP
Smc4	E9Q2X6	Structural maintenance of chromosomes protein;Structural maintenance of chromosomes protein 4	E9Q2X6_MOUSE;SMC4_MOUSE	1.26763	6.39242e-10	UP
Sap18	E9Q317	Histone deacetylase complex subunit SAP18	E9Q317_MOUSE;SAP18_MOUSE	1.40229	3.02278e-09	UP
Pi4ka	PI4KA	Phosphatidylinositol 4-kinase alpha	PI4KA_MOUSE	-0.347143	0.000122078	DOWN
Smad2	E9Q3M0	Mothers against decapentaplegic homolog;Mothers against decapentaplegic homolog 2;Isoform Short of Mothers against decapentaplegic homolog 2	E9Q3M0_MOUSE;SMAD2_MOUSE;SMAD2_MOUSE	0.753132	0.00391279	UP
2010300C02Rik	E9Q3M9	RIKEN cDNA 2010300C02 gene	E9Q3M9_MOUSE	-0.901757	4.11911e-05	DOWN
Alcam	E9Q3Q6	CD166 antigen	E9Q3Q6_MOUSE;E9Q4G8_MOUSE;CD166_MOUSE	2.46897	7.73788e-07	UP
Trappc9	E9Q3T8	Trafficking protein particle complex subunit 9;Trafficking protein particle complex subunit 9;Isoform 2 of Trafficking protein particle complex subunit 9;Isoform 3 of Trafficking protein particle complex subunit 9;Isoform 4 of Trafficking protein particle complex subunit 9	E9Q3T8_MOUSE;TPPC9_MOUSE;TPPC9_MOUSE;TPPC9_MOUSE;TPPC9_MOUSE	-0.121468	0.408213	NO
Ube2h	E9Q3U1	Ubiquitin-conjugating enzyme E2 H	E9Q3U1_MOUSE;UBE2H_MOUSE	1.28071	6.9714e-09	UP
Mvp	E9Q3X0	Major vault protein	E9Q3X0_MOUSE	1.59848	1.50522e-05	UP
Ryr2	RYR2	Ryanodine receptor 2	RYR2_MOUSE	-2.12689	4.1174e-06	DOWN
Nbas	E9Q411	Neuroblastoma-amplified sequence	E9Q411_MOUSE	1.02678	1.15935e-09	UP
Pigk	E9Q421	GPI-anchor transamidase	E9Q421_MOUSE;Q8BL63_MOUSE;Q8BXX3_MOUSE;GPI8_MOUSE	0.979463	2.52713e-10	UP
Sptan1	E9Q447	Spectrin alpha chain, non-erythrocytic 1	E9Q447_MOUSE	-0.459861	3.97611e-05	DOWN
Tpm1	E9Q448	Tropomyosin alpha-1 chain	E9Q448_MOUSE	0.531024	0.0571847	NO
Use1	E9Q496	Vesicle transport protein USE1	E9Q496_MOUSE;USE1_MOUSE	0.46333	0.000440298	UP
Pcsk6	E9Q4D0	Proprotein convertase subtilisin/kexin type 6;Proprotein convertase subtilisin/kexin type 6;Proprotein convertase subtilisin/kexin type 6 (Fragment);Proprotein convertase subtilisin/kexin type 6 (Fragment)	E9Q4D0_MOUSE;F6XJP7_MOUSE;H3BJL4_MOUSE;H3BLN2_MOUSE	0.218007	0.61048	NO
Ptpro	E9Q4I1	Receptor-type tyrosine-protein phosphatase O	E9Q4I1_MOUSE;PTPRO_MOUSE	-1.77333	0.00109461	DOWN
Bcat1	E9Q4K3	Branched-chain-amino-acid aminotransferase;Branched-chain-amino-acid aminotransferase, cytosolic;Branched-chain-amino-acid aminotransferase	E9Q4K3_MOUSE;BCAT1_MOUSE;Q8CBC8_MOUSE	1.73709	0.00164762	UP
Lipe	E9Q4M2	Hormone-sensitive lipase;Hormone-sensitive lipase;Isoform 2 of Hormone-sensitive lipase	E9Q4M2_MOUSE;LIPS_MOUSE;LIPS_MOUSE	-0.913561	5.87715e-08	DOWN
Diaph2	E9Q4U7	Protein diaphanous homolog 2;Protein diaphanous homolog 2;DIA3	E9Q4U7_MOUSE;DIAP2_MOUSE;Q6W4W7_MOUSE	0.868132	0.01303	UP
Acacb	ACACB	Acetyl-CoA carboxylase 2	ACACB_MOUSE	-2.19942	3.08599e-09	DOWN
Trip11	E9Q512	Thyroid hormone receptor interactor 11	E9Q512_MOUSE	1.40612	4.43231e-09	UP
Sap25	E9Q529	Histone deacetylase complex subunit SAP25	E9Q529_MOUSE;H3BLC5_MOUSE;SAP25_MOUSE	-5.96632	8.1301e-05	DOWN
Dsp	DESP	Desmoplakin	DESP_MOUSE	-1.69041	0.000762825	DOWN
Casp12	E9Q575	Caspase-12	E9Q575_MOUSE;CASPC_MOUSE	-0.260559	0.219527	NO
Myo1b	E9Q580	Unconventional myosin-Ib;Unconventional myosin-Ib;Unconventional myosin-Ib;Isoform 2 of Unconventional myosin-Ib;Myo1b protein	E9Q580_MOUSE;E9QNH6_MOUSE;MYO1B_MOUSE;MYO1B_MOUSE;Q7TQD7_MOUSE	1.25383	6.80467e-06	UP
Dctn1	E9Q586	Dynactin subunit 1	E9Q586_MOUSE	0.36686	3.61035e-10	UP
Hk2	E9Q5B5	Hexokinase-2	E9Q5B5_MOUSE	0.838912	0.0569618	NO
Ranbp9	E9Q5D6	Ran-binding protein 9;Ran-binding protein 9;Isoform 2 of Ran-binding protein 9	E9Q5D6_MOUSE;RANB9_MOUSE;RANB9_MOUSE	0.92654	0.000467111	UP
Igfbp7	E9Q5D9	Insulin-like growth factor-binding protein 7	E9Q5D9_MOUSE	3.21628	5.65763e-11	UP
Actb	E9Q5F4	Actin, cytoplasmic 1 (Fragment)	E9Q5F4_MOUSE	3.11454	8.31822e-05	UP
Tpm3	E9Q5J9	Tropomyosin alpha-3 chain	E9Q5J9_MOUSE	2.69856	6.91148e-07	UP
Ahnak	E9Q616	AHNAK nucleoprotein (desmoyokin)	E9Q616_MOUSE	0.829654	8.58803e-06	UP
Myo1e	MYO1E	Unconventional myosin-Ie	MYO1E_MOUSE	3.32238	1.24267e-06	UP
Sorbs1	E9Q6A3	Sorbin and SH3 domain-containing protein 1	E9Q6A3_MOUSE	-2.07999	3.76002e-08	DOWN
Col6a6	E9Q6A6	Collagen alpha-6(VI) chain	E9Q6A6_MOUSE;CO6A6_MOUSE	-0.976262	0.00775701	DOWN
Mapk8ip3	E9Q6B6	C-Jun-amino-terminal kinase-interacting protein 3;C-Jun-amino-terminal kinase-interacting protein 3;C-Jun-amino-terminal kinase-interacting protein 3;C-Jun-amino-terminal kinase-interacting protein 3;C-Jun-amino-terminal kinase-interacting protein 3;Isoform 1a of C-Jun-amino-terminal kinase-interacting protein 3;Isoform 1b of C-Jun-amino-terminal kinase-interacting protein 3;Isoform 1d of C-Jun-a…	E9Q6B6_MOUSE;E9Q6E0_MOUSE;J3QNR6_MOUSE;K3W4S4_MOUSE;JIP3_MOUSE;JIP3_MOUSE;JIP3_MOUSE;JIP3_MOUSE;JIP3_MOUSE;JIP3_MOUSE	-1.45675	8.3522e-05	DOWN
C1s1	E9Q6C2	Complement component 1, s subcomponent 1;Complement C1s-A subcomponent	E9Q6C2_MOUSE;CS1A_MOUSE	3.07027	5.62182e-06	UP
Srsf11	E9Q6E5	Serine and arginine-rich-splicing factor 11;Serine and arginine-rich-splicing factor 11 (Fragment);Serine and arginine-rich-splicing factor 11	E9Q6E5_MOUSE;F6RDI8_MOUSE;Q3UIX4_MOUSE	1.99875	7.40072e-08	UP
Alox5	E9Q6H6	Arachidonate 5-lipoxygenase	E9Q6H6_MOUSE;LOX5_MOUSE	-0.331901	0.0320488	DOWN
Il1rap	E9Q6I2	Interleukin-1 receptor accessory protein;Interleukin-1 receptor accessory protein;Interleukin-1 receptor accessory protein;Isoform 2 of Interleukin-1 receptor accessory protein;Isoform 3 of Interleukin-1 receptor accessory protein	E9Q6I2_MOUSE;G3UY13_MOUSE;IL1AP_MOUSE;IL1AP_MOUSE;IL1AP_MOUSE	2.58456	1.43169e-10	UP
Pum1	E9Q6M7	Pumilio homolog 1;Pumilio homolog 1;Pumilio homolog 1;Isoform 2 of Pumilio homolog 1;Isoform 3 of Pumilio homolog 1	E9Q6M7_MOUSE;Q3TTW5_MOUSE;PUM1_MOUSE;PUM1_MOUSE;PUM1_MOUSE	0.19829	0.496821	NO
Utrn	E9Q6R7	Utrophin	E9Q6R7_MOUSE	0.784155	6.08805e-08	UP
Pfdn4	E9Q6U4	Prefoldin subunit 4	E9Q6U4_MOUSE;Q3UWL8_MOUSE	1.32886	5.50957e-05	UP
Adcy9	E9Q706	Adenylate cyclase type 9	E9Q706_MOUSE;ADCY9_MOUSE	-1.26565	5.21651e-06	DOWN
Plod2	E9Q718	Procollagen-lysine,2-oxoglutarate 5-dioxygenase 2	E9Q718_MOUSE	4.57652	1.00666e-08	UP
Mta3	E9Q794	Metastasis-associated protein MTA3;Metastasis-associated protein MTA3;Metastasis-associated protein MTA3;Metastasis-associated protein MTA3;Isoform 2 of Metastasis-associated protein MTA3	E9Q794_MOUSE;Q3U3A7_MOUSE;Q3UII8_MOUSE;MTA3_MOUSE;MTA3_MOUSE	1.85637	3.50716e-06	UP
Trabd	E9Q7A5	TraB domain-containing protein (Fragment);TraB domain-containing protein;TraB domain-containing protein	E9Q7A5_MOUSE;E9Q8R5_MOUSE;TRABD_MOUSE	-0.629554	1.62488e-06	DOWN
Arhgef5	ARHG5	Rho guanine nucleotide exchange factor 5;Rho guanine nucleotide exchange factor 5 (Fragment)	ARHG5_MOUSE;S4R1F1_MOUSE	0.0521146	0.952097	NO
Numa1	NUMA1	Nuclear mitotic apparatus protein 1	NUMA1_MOUSE	1.18981	1.03065e-12	UP
Gal3st4	E9Q7N6	Galactose-3-O-sulfotransferase 4	E9Q7N6_MOUSE;Q3V1B8_MOUSE	-0.904156	0.00671778	DOWN
Tpm3	E9Q7Q3	Tropomyosin alpha-3 chain	E9Q7Q3_MOUSE	2.67012	1.49131e-08	UP
Chadl	CHADL	Chondroadherin-like protein	CHADL_MOUSE	1.8495	2.14247e-07	UP
Immt	E9Q800	MICOS complex subunit MIC60	E9Q800_MOUSE	-2.90451	1.2489e-13	DOWN
Arpp19	E9Q827	cAMP-regulated phosphoprotein 19;cAMP-regulated phosphoprotein 19;Isoform ARPP-16 of cAMP-regulated phosphoprotein 19	E9Q827_MOUSE;ARP19_MOUSE;ARP19_MOUSE	-1.24371	4.70391e-05	DOWN
Atp2b4	E9Q828	Calcium-transporting ATPase;Calcium-transporting ATPase;Plasma membrane calcium-transporting ATPase 4;Isoform 2 of Plasma membrane calcium-transporting ATPase 4	E9Q828_MOUSE;F7AAP4_MOUSE;AT2B4_MOUSE;AT2B4_MOUSE	0.288685	0.00513363	UP
Scamp3	E9Q855	Secretory carrier-associated membrane protein;Secretory carrier-associated membrane protein 3;Secretory carrier-associated membrane protein	E9Q855_MOUSE;SCAM3_MOUSE;Q3UXS0_MOUSE	0.732779	8.38832e-10	UP
Cfh	E9Q8I0	Complement factor H	E9Q8I0_MOUSE;CFAH_MOUSE	3.47422	3.66117e-06	UP
Ttn	E9Q8K5	Titin	E9Q8K5_MOUSE	-2.14589	0.000120686	DOWN
Clasp2	E9Q8N5	CLIP-associating protein 2	E9Q8N5_MOUSE;F7DCH5_MOUSE;Q08EB5_MOUSE;Q08EB6_MOUSE;CLAP2_MOUSE	0.168708	0.0267378	UP
Tacc2	E9Q8T1	Transforming acidic coiled-coil-containing protein 2	E9Q8T1_MOUSE	-1.645	1.18514e-11	DOWN
Afap1	E9Q8X9	Actin filament-associated protein 1 (Fragment);Actin filament-associated protein 1	E9Q8X9_MOUSE;AFAP1_MOUSE	1.97712	3.92352e-06	UP
Ctnnd1	E9Q8Z5	Catenin delta-1;Isoform 2 of Catenin delta-1;Isoform 3 of Catenin delta-1	E9Q8Z5_MOUSE;CTND1_MOUSE;CTND1_MOUSE	0.256148	0.31123	NO
Ctnnd1	E9Q8Z6	Catenin delta-1	E9Q8Z6_MOUSE;E9Q8Z8_MOUSE;G3X9V2_MOUSE;CTND1_MOUSE	0.821028	1.93037e-06	UP
Rap1gds1	E9Q912	RAP1, GTP-GDP dissociation stimulator 1;RAP1, GTP-GDP dissociation stimulator 1	E9Q912_MOUSE;Q3TU36_MOUSE	1.6023	5.61881e-08	UP
Ablim1	E9Q9C1	Actin-binding LIM protein 1	E9Q9C1_MOUSE	-2.74683	9.28696e-08	DOWN
Afdn	E9Q9C3	Afadin;Afadin;Isoform 1 of Afadin	E9Q9C3_MOUSE;AFAD_MOUSE;AFAD_MOUSE	-0.739022	3.50804e-07	DOWN
Atp6v0c	E9Q9C5	V-type proton ATPase proteolipid subunit (Fragment);V-type proton ATPase 16 kDa proteolipid subunit	E9Q9C5_MOUSE;VATL_MOUSE	0.5449	0.000116464	UP
Dnajc2	E9Q9H3	DnaJ homolog subfamily C member 2	E9Q9H3_MOUSE;DNJC2_MOUSE	0.796961	1.26842e-05	UP
Ppip5k2	E9Q9J4	Inositol hexakisphosphate and diphosphoinositol-pentakisphosphate kinase;Inositol hexakisphosphate and diphosphoinositol-pentakisphosphate kinase 2;Isoform 2 of Inositol hexakisphosphate and diphosphoinositol-pentakisphosphate kinase 2;Isoform 3 of Inositol hexakisphosphate and diphosphoinositol-pentakisphosphate kinase 2	E9Q9J4_MOUSE;VIP2_MOUSE;VIP2_MOUSE;VIP2_MOUSE	-1.31352	4.75056e-10	DOWN
Trdn	TRDN	Isoform 2 of Triadin	TRDN_MOUSE	-1.88965	7.89763e-11	DOWN
Akap6	E9Q9K8	A kinase (PRKA) anchor protein 6	E9Q9K8_MOUSE	-1.19098	5.38398e-05	DOWN
Ablim1	E9Q9Q7	Actin-binding LIM protein 1	E9Q9Q7_MOUSE	-2.52407	0.000635607	DOWN
Mybpc3	E9Q9T8	Myosin-binding protein C, cardiac-type;Myosin-binding protein C, cardiac-type	E9Q9T8_MOUSE;Q3UIK0_MOUSE	-2.14589	3.09373e-07	DOWN
Cald1	E9QA15	Caldesmon 1	E9QA15_MOUSE	1.88928	4.10325e-07	UP
Cald1	E9QA16	Caldesmon 1	E9QA16_MOUSE;Q8VCQ8_MOUSE	2.04163	0.000555506	UP
Pex3	E9QA46	Peroxisomal biogenesis factor 3	E9QA46_MOUSE;PEX3_MOUSE	-0.558591	0.00142209	DOWN
Lmod3	LMOD3	Leiomodin-3	LMOD3_MOUSE	-0.89542	0.00125248	DOWN
Mtf2	E9QAD3	Metal-response element-binding transcription factor 2;Metal-response element-binding transcription factor 2;Isoform 2 of Metal-response element-binding transcription factor 2	E9QAD3_MOUSE;MTF2_MOUSE;MTF2_MOUSE	-0.536332	0.0581616	NO
Ccdc93	E9QAD4	Coiled-coil domain-containing protein 93	E9QAD4_MOUSE;CCD93_MOUSE	1.20065	3.33928e-09	UP
Btaf1	E9QAE3	B-TFIID TATA-box-binding protein-associated factor 1	E9QAE3_MOUSE	1.28076	0.00173694	UP
Arhgap17	E9QAJ9	Rho GTPase-activating protein 17;Rho GTPase-activating protein 17;Isoform 2 of Rho GTPase-activating protein 17;Isoform 3 of Rho GTPase-activating protein 17;Isoform 4 of Rho GTPase-activating protein 17	E9QAJ9_MOUSE;RHG17_MOUSE;RHG17_MOUSE;RHG17_MOUSE;RHG17_MOUSE	1.50811	3.95902e-07	UP
Arhgap26	E9QAQ3	Rho GTPase-activating protein 26	E9QAQ3_MOUSE;F6T836_MOUSE;RHG26_MOUSE	0.122903	0.845856	NO
Gsk3b	E9QAQ5	Glycogen synthase kinase-3 beta	E9QAQ5_MOUSE;GSK3B_MOUSE	-0.451508	8.48501e-06	DOWN
Chd4	E9QAS4	Chromodomain-helicase-DNA-binding protein 4	E9QAS4_MOUSE;E9QAS5_MOUSE;CHD4_MOUSE	1.4348	5.55013e-10	UP
Sec16a	SC16A	Protein transport protein Sec16A;Isoform 2 of Protein transport protein Sec16A	SC16A_MOUSE	0.785137	1.55347e-08	UP
Trim54	E9QAT9	Tripartite motif-containing protein 54	E9QAT9_MOUSE;TRI54_MOUSE	-1.72807	1.47161e-08	DOWN
Mars	E9QB02	Methionine--tRNA ligase, cytoplasmic	E9QB02_MOUSE	0.668686	2.36917e-09	UP
Mrps10	E9QJS0	28S ribosomal protein S10, mitochondrial;28S ribosomal protein S10, mitochondrial;28S ribosomal protein S10, mitochondrial;28S ribosomal protein S10, mitochondrial	E9QJS0_MOUSE;G5E8U5_MOUSE;G5E8U8_MOUSE;RT10_MOUSE	-1.11175	4.46917e-10	DOWN
Trp53bp2	E9QJU8	Transformation-related protein 53-binding protein 2;Apoptosis-stimulating of p53 protein 2	E9QJU8_MOUSE;ASPP2_MOUSE	-0.564515	0.0973387	NO
Mgst1	E9QJW0	Microsomal glutathione S-transferase 1	E9QJW0_MOUSE;MGST1_MOUSE	0.778791	8.21965e-05	UP
Stat2	E9QJX9	Signal transducer and activator of transcription;Signal transducer and activator of transcription;Signal transducer and activator of transcription 2	E9QJX9_MOUSE;Q9QXJ2_MOUSE;STAT2_MOUSE	2.37286	1.03914e-06	UP
Neo1	E9QK04	Neogenin;Neogenin;Isoform 2 of Neogenin;Isoform 3 of Neogenin;Isoform 4 of Neogenin;Isoform 5 of Neogenin;Neogenin	E9QK04_MOUSE;NEO1_MOUSE;NEO1_MOUSE;NEO1_MOUSE;NEO1_MOUSE;NEO1_MOUSE;Q7TQG5_MOUSE	0.727519	0.00510568	UP
Zfp42	E9QK22	Zinc finger protein 42;Zinc finger protein 42;Transcriptional repressor protein YY1;Transcription factor YY2	E9QK22_MOUSE;ZFP42_MOUSE;TYY1_MOUSE;TYY2_MOUSE	1.42636	6.12035e-07	UP
Mdc1	E9QK89	Mediator of DNA damage checkpoint protein 1	E9QK89_MOUSE;MDC1_MOUSE	-0.55031	0.174508	NO
Cux1	E9QKE9	Homeobox protein cut-like;Protein CASP;Protein CASP;Homeobox protein cut-like;Protein CASP	E9QKE9_MOUSE;H3BJ26_MOUSE;H3BJN3_MOUSE;H3BJQ9_MOUSE;CASP_MOUSE	1.16027	5.38537e-08	UP
Atp11c	E9QKK8	Phospholipid-transporting ATPase;Phospholipid-transporting ATPase;Phospholipid-transporting ATPase 11C;Isoform 2 of Phospholipid-transporting ATPase 11C	E9QKK8_MOUSE;F6Q8D3_MOUSE;AT11C_MOUSE;AT11C_MOUSE	0.75809	0.0553578	NO
Enah	E9QKR1	Protein enabled homolog	E9QKR1_MOUSE	1.08638	5.23215e-07	UP
Fgd5	E9QKY4	FYVE, RhoGEF and PH domain-containing protein 5;FYVE, RhoGEF and PH domain-containing protein 5;FYVE, RhoGEF and PH domain-containing protein 5	E9QKY4_MOUSE;E9QLU9_MOUSE;FGD5_MOUSE	-0.381304	0.271016	NO
Ipo9	E9QKZ2	Importin-9	E9QKZ2_MOUSE;IPO9_MOUSE	2.30334	8.46919e-09	UP
Cog3	E9QL65	Conserved oligomeric Golgi complex subunit 3	E9QL65_MOUSE	0.958658	4.14842e-07	UP
Lpgat1	E9QL80	Acyl-CoA:lysophosphatidylglycerol acyltransferase 1	E9QL80_MOUSE;LGAT1_MOUSE	0.125807	0.352114	NO
Inf2	E9QLA5	Inverted formin-2;Inverted formin-2;Isoform 2 of Inverted formin-2	E9QLA5_MOUSE;INF2_MOUSE;INF2_MOUSE	2.55586	2.35985e-10	UP
Cmya5	E9QLJ0	Cardiomyopathy-associated protein 5	E9QLJ0_MOUSE	-2.93523	1.18514e-11	DOWN
Slc12a2	E9QM38	Solute carrier family 12 member 2	E9QM38_MOUSE;S12A2_MOUSE	-0.470757	0.000587541	DOWN
Atxn2	E9QM77	Ataxin-2;Ataxin-2;Isoform 2 of Ataxin-2	E9QM77_MOUSE;ATX2_MOUSE;ATX2_MOUSE	-1.03735	1.46617e-08	DOWN
Naa30	E9QMB7	N-alpha-acetyltransferase 30	E9QMB7_MOUSE;NAA30_MOUSE	-0.486848	0.00325463	DOWN
Zfhx3	E9QMD3	Zinc finger homeobox protein 3	E9QMD3_MOUSE	-1.80834	0.00175321	DOWN
Ikbip	E9QMH7	Inhibitor of nuclear factor kappa-B kinase-interacting protein	E9QMH7_MOUSE	3.95653	8.43005e-09	UP
Asap1	E9QMI7	Arf-GAP with SH3 domain, ANK repeat and PH domain-containing protein 1;Arf-GAP with SH3 domain, ANK repeat and PH domain-containing protein 1;Arf-GAP with SH3 domain, ANK repeat and PH domain-containing protein 1;Arf-GAP with SH3 domain, ANK repeat and PH domain-containing protein 1;Arf-GAP with SH3 domain, ANK repeat and PH domain-containing protein 1 (Fragment);Arf-GAP with SH3 domain, ANK repe…	E9QMI7_MOUSE;E9QMJ1_MOUSE;E9QN63_MOUSE;H3BJY2_MOUSE;H3BK40_MOUSE;H3BKD4_MOUSE;H3BKE6_MOUSE;H3BL41_MOUSE;ASAP1_MOUSE;ASAP1_MOUSE;ASAP1_MOUSE;ASAP1_MOUSE	3.34444	8.73972e-07	UP
Dglucy	E9QMK9	D-glutamate cyclase, mitochondrial;D-glutamate cyclase, mitochondrial	E9QMK9_MOUSE;GLUCM_MOUSE	-2.00922	1.25936e-09	DOWN
Cd200	E9QMY1	OX-2 membrane glycoprotein;OX-2 membrane glycoprotein;CD200 antigen	E9QMY1_MOUSE;OX2G_MOUSE;Q80VX2_MOUSE	0.218133	0.00572168	UP
Eef1d	E9QN08	Elongation factor 1-delta (Fragment);Elongation factor 1-delta;Elongation factor 1-delta	E9QN08_MOUSE;EF1D_MOUSE;Q80T06_MOUSE	0.834638	1.56072e-07	UP
Pdgfrb	E9QN12	Platelet-derived growth factor receptor beta;Platelet-derived growth factor receptor beta;Isoform 2 of Platelet-derived growth factor receptor beta	E9QN12_MOUSE;PGFRB_MOUSE;PGFRB_MOUSE	3.01247	1.61937e-07	UP
Nop2	E9QN31	Probable 28S rRNA (cytosine-C(5))-methyltransferase	E9QN31_MOUSE;NOP2_MOUSE	1.17644	5.08917e-07	UP
D2hgdh	E9QN44	D-2-hydroxyglutarate dehydrogenase, mitochondrial;D-2-hydroxyglutarate dehydrogenase, mitochondrial	E9QN44_MOUSE;D2HDH_MOUSE	-1.82442	0.00471196	DOWN
Lamb1	E9QN70	Laminin subunit beta-1	E9QN70_MOUSE;LAMB1_MOUSE	0.816704	7.75552e-05	UP
Abhd14b	E9QN99	Protein ABHD14B	E9QN99_MOUSE	-0.144198	0.318948	NO
Dhx9	E9QNN1	ATP-dependent RNA helicase A	E9QNN1_MOUSE	1.44548	3.2883e-10	UP
Kxd1	E9QNP0	KxDL motif-containing protein 1;Ubiquitin-60S ribosomal protein L40	E9QNP0_MOUSE;RL40_MOUSE	1.07674	0.000846927	UP
Sacs	E9QNY8	Sacsin;Sacsin;Isoform 3 of Sacsin	E9QNY8_MOUSE;SACS_MOUSE;SACS_MOUSE	0.307882	0.0194782	UP
Syne2	E9QP46	Nesprin-2	E9QP46_MOUSE;SYNE2_MOUSE	-0.0162144	0.90661	NO
Ehbp1l1	E9QP49	EH domain-binding protein 1-like protein 1	E9QP49_MOUSE	-0.0783559	0.322577	NO
Lims1	E9QP62	LIM and senescent cell antigen-like-containing domain protein	E9QP62_MOUSE	0.267011	0.00281893	UP
Pcx	E9QPD7	Pyruvate carboxylase	E9QPD7_MOUSE;G5E8R3_MOUSE	-1.267	9.7054e-16	DOWN
Myh11	E9QPE7	Myosin-11	E9QPE7_MOUSE	-0.459507	0.148666	NO
Pds5a	E9QPI5	Sister chromatid cohesion protein PDS5 homolog A	E9QPI5_MOUSE;PDS5A_MOUSE	0.997881	5.84999e-06	UP
Vwf	E9QPU1	von Willebrand factor	E9QPU1_MOUSE;VWF_MOUSE	1.91585	1.18719e-05	UP
Col18a1	E9QPX1	Collagen alpha-1(XVIII) chain;Collagen alpha-1(XVIII) chain;Isoform 2 of Collagen alpha-1(XVIII) chain;Isoform 3 of Collagen alpha-1(XVIII) chain	E9QPX1_MOUSE;COIA1_MOUSE;COIA1_MOUSE;COIA1_MOUSE	2.7154	7.662e-12	UP
Ndufs4	E9QPX3	NADH dehydrogenase [ubiquinone] iron-sulfur protein 4, mitochondrial;NADH dehydrogenase [ubiquinone] iron-sulfur protein 4, mitochondrial	E9QPX3_MOUSE;NDUS4_MOUSE	-2.12876	2.22516e-08	DOWN
Akap9	E9QQ10	A-kinase anchor protein 9	E9QQ10_MOUSE	-0.0265298	0.860931	NO
Speg	E9QQ25	Striated muscle-specific serine/threonine-protein kinase	E9QQ25_MOUSE	-2.20181	7.57201e-07	DOWN
Obscn	E9QQ96	Obscurin	E9QQ96_MOUSE	-1.82945	0.000202011	DOWN
Raph1	F2Z3U3	Ras association (RalGDS/AF-6) and pleckstrin homology domains 1	F2Z3U3_MOUSE;F2Z4B7_MOUSE;G5E867_MOUSE	-0.155502	0.0571847	NO
Matn4	F2Z3U4	Matrilin-4	F2Z3U4_MOUSE;F2Z468_MOUSE;F2Z469_MOUSE;MATN4_MOUSE	4.94159	6.3179e-06	UP
Pdpk1	F2Z3X6	3-phosphoinositide-dependent protein kinase 1	F2Z3X6_MOUSE;F2Z3Z9_MOUSE;Q3TRL2_MOUSE;PDPK1_MOUSE	0.0717978	0.479358	NO
Dgke	F2Z490	Diacylglycerol kinase epsilon	F2Z490_MOUSE;DGKE_MOUSE	-1.17483	0.00113157	DOWN
Smarca2	F2Z4A9	Probable global transcription activator SNF2L2	F2Z4A9_MOUSE;H3BLH0_MOUSE;SMCA2_MOUSE	1.71121	9.19867e-09	UP
Apex1	F6QA74	DNA-(apurinic or apyrimidinic site) lyase (Fragment);DNA-(apurinic or apyrimidinic site) lyase	F6QA74_MOUSE;APEX1_MOUSE	0.950075	3.37678e-09	UP
Ubr3	F6QC57	E3 ubiquitin-protein ligase;E3 ubiquitin-protein ligase UBR3;Isoform 3 of E3 ubiquitin-protein ligase UBR3	F6QC57_MOUSE;UBR3_MOUSE;UBR3_MOUSE	-0.411915	1.30146e-05	DOWN
Taf15	F6QCI0	TATA-box-binding protein-associated factor 15 (Fragment);TAF15 RNA polymerase II, TATA box binding protein (TBP)-associated factor	F6QCI0_MOUSE;Q8BQ46_MOUSE	1.07678	5.68689e-05	UP
Arl8a	F6QKK2	ADP-ribosylation factor-like protein 8A (Fragment);ADP-ribosylation factor-like protein 8A	F6QKK2_MOUSE;ARL8A_MOUSE	1.84991	0.00115136	UP
Casq2	F6QYE1	Calsequestrin;Calsequestrin-2	F6QYE1_MOUSE;CASQ2_MOUSE	-1.93454	3.49667e-07	DOWN
Akt1s1	F6R8S6	Proline-rich AKT1 substrate 1 (Fragment);Proline-rich AKT1 substrate 1	F6R8S6_MOUSE;AKTS1_MOUSE	-0.913675	0.00128378	DOWN
Acin1	F6RJ39	Apoptotic chromatin condensation inducer in the nucleus (Fragment);Apoptotic chromatin condensation inducer in the nucleus;Isoform 4 of Apoptotic chromatin condensation inducer in the nucleus	F6RJ39_MOUSE;ACINU_MOUSE;ACINU_MOUSE	0.952637	5.57578e-10	UP
Lancl2	F6RJV6	LanC-like protein 2 (Fragment);LanC-like protein 2	F6RJV6_MOUSE;LANC2_MOUSE	0.38927	0.000727412	UP
Ergic3	F6RK81	Endoplasmic reticulum-Golgi intermediate compartment protein 3 (Fragment);Endoplasmic reticulum-Golgi intermediate compartment protein 3;Isoform 2 of Endoplasmic reticulum-Golgi intermediate compartment protein 3	F6RK81_MOUSE;ERGI3_MOUSE;ERGI3_MOUSE	2.40715	1.10757e-11	UP
Ide	F6RPJ9	Insulin-degrading enzyme (Fragment)	F6RPJ9_MOUSE	1.12795	0.000824676	UP
Lipo4	F6RR30	Lipase	F6RR30_MOUSE	-3.05621	0.000222439	DOWN
Ahsa2	F6S1R2	Activator of 90 kDa heat shock protein ATPase homolog 2 (Fragment);Activator of 90 kDa heat shock protein ATPase homolog 2;Isoform 2 of Activator of 90 kDa heat shock protein ATPase homolog 2;Isoform 3 of Activator of 90 kDa heat shock protein ATPase homolog 2	F6S1R2_MOUSE;AHSA2_MOUSE;AHSA2_MOUSE;AHSA2_MOUSE	-0.0588106	0.768796	NO
Gtpbp8	F6SMJ7	GTP-binding protein 8 (Fragment);GTP-binding protein 8;Isoform 2 of GTP-binding protein 8	F6SMJ7_MOUSE;GTPB8_MOUSE;GTPB8_MOUSE	-0.965129	0.0333038	DOWN
Mycbp2	F6SMY7	E3 ubiquitin-protein ligase MYCBP2 (Fragment);E3 ubiquitin-protein ligase MYCBP2;Isoform 2 of E3 ubiquitin-protein ligase MYCBP2	F6SMY7_MOUSE;MYCB2_MOUSE;MYCB2_MOUSE	1.54875	0.000690025	UP
Fam234a	F6SQM4	Protein FAM234A	F6SQM4_MOUSE;F234A_MOUSE	-0.773329	3.05821e-09	DOWN
Gpsm1	F6SX81	G-protein-signaling modulator 1 (Fragment);G-protein-signaling modulator 1;Isoform 2 of G-protein-signaling modulator 1;Isoform 3 of G-protein-signaling modulator 1;Isoform 5 of G-protein-signaling modulator 1	F6SX81_MOUSE;GPSM1_MOUSE;GPSM1_MOUSE;GPSM1_MOUSE;GPSM1_MOUSE	-0.904499	1.29981e-06	DOWN
Lmo7	F6TFN2	LIM domain only 7 (Fragment)	F6TFN2_MOUSE	-2.04252	2.67055e-07	DOWN
Obscn	F6TJX7	Obscurin (Fragment)	F6TJX7_MOUSE	-2.32418	7.02634e-06	DOWN
Fndc3a	F6TLV3	Fibronectin type-III domain-containing protein 3A (Fragment);Fibronectin type-III domain-containing protein 3A	F6TLV3_MOUSE;FND3A_MOUSE	2.79124	1.49412e-06	UP
Xab2	F6TM12	Pre-mRNA-splicing factor SYF1 (Fragment);Pre-mRNA-splicing factor SYF1	F6TM12_MOUSE;SYF1_MOUSE	1.62548	0.168731	NO
Dyrk1a	F6U6X3	Dual-specificity tyrosine-phosphorylation-regulated kinase 1A;Dual specificity tyrosine-phosphorylation-regulated kinase 1A;Dual specificity tyrosine-phosphorylation-regulated kinase 1B;Isoform 2 of Dual specificity tyrosine-phosphorylation-regulated kinase 1B;Isoform 3 of Dual specificity tyrosine-phosphorylation-regulated kinase 1B	F6U6X3_MOUSE;DYR1A_MOUSE;DYR1B_MOUSE;DYR1B_MOUSE;DYR1B_MOUSE	0.111147	0.766122	NO
Ccdc50	F6UK66	Coiled-coil domain-containing protein 50 (Fragment);Coiled-coil domain-containing protein 50;Isoform 3 of Coiled-coil domain-containing protein 50	F6UK66_MOUSE;CCD50_MOUSE;CCD50_MOUSE	1.76349	0.000410013	UP
Hck	F6UND7	Tyrosine-protein kinase;Tyrosine-protein kinase HCK;Isoform 2 of Tyrosine-protein kinase HCK	F6UND7_MOUSE;HCK_MOUSE;HCK_MOUSE	2.50394	7.552e-07	UP
Tmem161a	F6UNW2	Transmembrane protein 161A (Fragment);Transmembrane protein 161A	F6UNW2_MOUSE;T161A_MOUSE	-0.468935	0.0394894	DOWN
Amdhd2	F6UP77	N-acetylglucosamine-6-phosphate deacetylase	F6UP77_MOUSE;F7CUP3_MOUSE;NAGA_MOUSE	2.11407	6.12035e-07	UP
Tmed2	F6V6T4	Transmembrane emp24 domain-containing protein 2 (Fragment);Transmembrane emp24 domain-containing protein 2	F6V6T4_MOUSE;TMED2_MOUSE	1.39517	2.50216e-05	UP
Lgals3bp	F6VRP8	Galectin-3-binding protein (Fragment)	F6VRP8_MOUSE	2.51332	1.17295e-08	UP
Gstm1	F6WHQ7	Glutathione S-transferase Mu 1 (Fragment)	F6WHQ7_MOUSE	-1.90309	3.44532e-05	DOWN
Arhgef6	F6WMJ3	Rho guanine nucleotide exchange factor 6	F6WMJ3_MOUSE;ARHG6_MOUSE	0.524313	0.000566164	UP
Ctss	F6WR04	Cathepsin S	F6WR04_MOUSE;CATS_MOUSE	4.9755	4.10205e-07	UP
Stx16	F6X4N5	Syntaxin-16;Syntaxin-16 (Fragment);Syntaxin-16	F6X4N5_MOUSE;F7CJY7_MOUSE;STX16_MOUSE	0.678367	0.00430234	UP
Cc2d1b	F6XC25	Coiled-coil and C2 domain-containing protein 1B (Fragment);Coiled-coil and C2 domain-containing protein 1B	F6XC25_MOUSE;C2D1B_MOUSE	1.2508	8.22181e-08	UP
Stag1	F6XQW1	Cohesin subunit SA-1 (Fragment);Cohesin subunit SA-1;Cohesin subunit SA-1	F6XQW1_MOUSE;F8WHU7_MOUSE;STAG1_MOUSE	1.46292	1.28434e-07	UP
Gm28036	F6YJB6	Predicted gene, 28036 (Fragment);RNA-binding protein 12;Predicted gene, 28036	F6YJB6_MOUSE;RBM12_MOUSE;V9GXJ1_MOUSE	1.34345	4.2995e-08	UP
Rps18-ps6	F6YVP7	Ribosomal protein S18, pseudogene 6;40S ribosomal protein S18	F6YVP7_MOUSE;RS18_MOUSE	1.27915	5.65837e-08	UP
Ndufab1	F6ZFT1	Acyl carrier protein (Fragment);Acyl carrier protein (Fragment);Acyl carrier protein, mitochondrial	F6ZFT1_MOUSE;F8WJ64_MOUSE;ACPM_MOUSE	-1.97189	7.0598e-07	DOWN
Myo18a	F6ZGN3	Unconventional myosin-XVIIIa (Fragment)	F6ZGN3_MOUSE	-1.45652	2.20274e-06	DOWN
Eng	F7A1B4	Endoglin	F7A1B4_MOUSE;Q3UAM9_MOUSE;EGLN_MOUSE	1.01245	2.7581e-10	UP
Pakap	F7AA26	Paralemmin A kinase anchor protein (Fragment)	F7AA26_MOUSE	0.25758	0.118908	NO
Rps12	F7AEH4	40S ribosomal protein S12	F7AEH4_MOUSE;Q6ZWZ6_MOUSE	1.13091	1.77692e-08	UP
Obsl1	F7AGE9	Obscurin-like protein 1 (Fragment)	F7AGE9_MOUSE	0.282778	0.317	NO
Nmt2	F7APP3	Glycylpeptide N-tetradecanoyltransferase	F7APP3_MOUSE	1.18698	3.00887e-05	UP
Ankrd13a	F7B209	Ankyrin repeat domain-containing protein 13A (Fragment);Ankyrin repeat domain-containing protein 13A	F7B209_MOUSE;AN13A_MOUSE	1.33178	2.04536e-05	UP
Ankrd50	F7BE84	Ankyrin repeat domain 50 (Fragment)	F7BE84_MOUSE	0.576123	0.120923	NO
Pcdh1	F7BJK1	Protocadherin 1 (Fragment)	F7BJK1_MOUSE	-0.793993	2.35085e-05	DOWN
Ak2	F7BP55	Adenylate kinase 2, mitochondrial (Fragment)	F7BP55_MOUSE	-2.02866	4.27634e-05	DOWN
Cnrip1	F7C0H6	CB1 cannabinoid receptor-interacting protein 1 (Fragment);CB1 cannabinoid receptor-interacting protein 1	F7C0H6_MOUSE;CNRP1_MOUSE	1.0522	9.99903e-07	UP
Mtx1	F7C846	Metaxin-1	F7C846_MOUSE	-1.0163	5.63254e-10	DOWN
Eif4g2	F7CBP1	Eukaryotic translation initiation factor 4 gamma 2	F7CBP1_MOUSE;G3XA17_MOUSE	0.172866	0.0335168	UP
Zfand1	F7CFT1	AN1-type zinc finger protein 1 (Fragment);AN1-type zinc finger protein 1	F7CFT1_MOUSE;ZFAN1_MOUSE	-0.859983	0.0141107	DOWN
Pus7	F7CG42	Pseudouridylate synthase 7 homolog (Fragment);Pseudouridylate synthase 7 homolog;Isoform 2 of Pseudouridylate synthase 7 homolog	F7CG42_MOUSE;PUS7_MOUSE;PUS7_MOUSE	2.17651	2.3304e-06	UP
Ahnak2	F7CVJ5	AHNAK nucleoprotein 2 (Fragment)	F7CVJ5_MOUSE	1.23613	0.000164607	UP
Engase	F7CXI4	Cytosolic endo-beta-N-acetylglucosaminidase (Fragment);Cytosolic endo-beta-N-acetylglucosaminidase	F7CXI4_MOUSE;ENASE_MOUSE	0.160747	0.261866	NO
Ahnak2	F7DBB3	AHNAK nucleoprotein 2 (Fragment)	F7DBB3_MOUSE	2.6305	8.96947e-08	UP
Ttc37	F8VPK0	Tetratricopeptide repeat domain 37	F8VPK0_MOUSE	1.34861	2.02278e-11	UP
Pik3c2a	F8VPL2	Phosphatidylinositol 4-phosphate 3-kinase C2 domain-containing subunit alpha;Phosphatidylinositol 4-phosphate 3-kinase C2 domain-containing subunit alpha;Isoform 2 of Phosphatidylinositol 4-phosphate 3-kinase C2 domain-containing subunit alpha	F8VPL2_MOUSE;P3C2A_MOUSE;P3C2A_MOUSE	0.777304	8.48903e-06	UP
Erc1	F8VPM7	ELKS/Rab6-interacting/CAST family member 1;ELKS/Rab6-interacting/CAST family member 1;Isoform 2 of ELKS/Rab6-interacting/CAST family member 1;ELKS/Rab6-interacting/CAST family member 1	F8VPM7_MOUSE;RB6I2_MOUSE;RB6I2_MOUSE;V9GXP8_MOUSE	0.440449	1.6646e-05	UP
Agl	F8VPN4	Amylo-1,6-glucosidase, 4-alpha-glucanotransferase	F8VPN4_MOUSE	-1.76509	1.81565e-12	DOWN
Zc3h7b	F8VPP8	Zinc finger CCCH type-containing 7B	F8VPP8_MOUSE	0.44278	0.0133797	UP
Farp1	FARP1	FERM, ARHGEF and pleckstrin domain-containing protein 1	FARP1_MOUSE	3.13348	4.77157e-10	UP
Kif13a	F8VQ75	Kinesin-like protein KIF13A	F8VQ75_MOUSE;KI13A_MOUSE	-0.549741	0.000890785	DOWN
Tacc1	F8VQ95	Transforming acidic coiled-coil-containing protein 1;Transforming acidic coiled-coil-containing protein 1;Isoform 2 of Transforming acidic coiled-coil-containing protein 1	F8VQ95_MOUSE;TACC1_MOUSE;TACC1_MOUSE	1.10465	4.29126e-07	UP
Srp72	F8VQC1	Signal recognition particle subunit SRP72	F8VQC1_MOUSE	1.19272	1.65932e-07	UP
Lamc1	F8VQJ3	Laminin subunit gamma-1	F8VQJ3_MOUSE	0.466349	0.00721264	UP
Arhgef12	F8VQN6	Rho guanine nucleotide exchange factor 12	F8VQN6_MOUSE;ARHGC_MOUSE	0.0840405	0.361099	NO
Agpat5	F8WGD9	1-acyl-sn-glycerol-3-phosphate acyltransferase epsilon	F8WGD9_MOUSE;PLCE_MOUSE	-0.655433	0.000563671	DOWN
Txnl4a	F8WGE7	Thioredoxin-like protein 4A (Fragment);Thioredoxin-like protein 4A	F8WGE7_MOUSE;TXN4A_MOUSE	3.6516	3.99551e-09	UP
Vldlr	F8WGI9	Very low-density lipoprotein receptor	F8WGI9_MOUSE;VLDLR_MOUSE;Q91YY0_MOUSE	-1.38257	4.04856e-07	DOWN
Stxbp2	F8WGM5	Syntaxin-binding protein 2 (Fragment);Syntaxin-binding protein 2	F8WGM5_MOUSE;STXB2_MOUSE	3.0204	1.44027e-09	UP
Kctd10	F8WGQ9	BTB/POZ domain-containing adapter for CUL3-mediated RhoA degradation protein 3	F8WGQ9_MOUSE;BACD3_MOUSE	2.5903	0.000796014	UP
Add1	F8WGR0	Alpha-adducin;Alpha-adducin;Alpha-adducin;Isoform 2 of Alpha-adducin	F8WGR0_MOUSE;F8WHZ9_MOUSE;ADDA_MOUSE;ADDA_MOUSE	0.336196	9.84549e-05	UP
Ahcyl2	F8WGT1	Putative adenosylhomocysteinase 3	F8WGT1_MOUSE;SAHH3_MOUSE	1.71086	1.40295e-06	UP
Tmem209	F8WGT2	Transmembrane protein 209;Transmembrane protein 209;Isoform 2 of Transmembrane protein 209;Isoform 3 of Transmembrane protein 209	F8WGT2_MOUSE;TM209_MOUSE;TM209_MOUSE;TM209_MOUSE	0.461982	0.0774236	NO
Dmxl1	F8WGX5	DmX-like protein 1	F8WGX5_MOUSE;DMXL1_MOUSE	0.966	0.000754336	UP
Ncf1	F8WH69	Neutrophil cytosol factor 1	F8WH69_MOUSE;NCF1_MOUSE;S4R293_MOUSE	2.81758	2.33026e-08	UP
Akt2	F8WHG5	RAC-beta serine/threonine-protein kinase	F8WHG5_MOUSE;AKT2_MOUSE	-0.145191	0.148253	NO
Cd48	F8WHM0	CD48 antigen	F8WHM0_MOUSE;CD48_MOUSE	3.70576	7.99926e-06	UP
Glg1	F8WHM5	Golgi apparatus protein 1 (Fragment);Golgi apparatus protein 1	F8WHM5_MOUSE;GSLG1_MOUSE	2.15006	1.87795e-06	UP
Cmc2	F8WHQ0	COX assembly mitochondrial protein;COX assembly mitochondrial protein 2 homolog	F8WHQ0_MOUSE;COXM2_MOUSE	-2.59748	9.18698e-08	DOWN
Pias2	F8WHS8	E3 SUMO-protein ligase PIAS2;E3 SUMO-protein ligase PIAS2;E3 SUMO-protein ligase PIAS2;Isoform 2 of E3 SUMO-protein ligase PIAS2;Isoform 3 of E3 SUMO-protein ligase PIAS2;Isoform 4 of E3 SUMO-protein ligase PIAS2;Isoform 5 of E3 SUMO-protein ligase PIAS2	F8WHS8_MOUSE;G3UWE3_MOUSE;PIAS2_MOUSE;PIAS2_MOUSE;PIAS2_MOUSE;PIAS2_MOUSE;PIAS2_MOUSE	-0.955854	0.000323671	DOWN
Pds5b	F8WHU5	Sister chromatid cohesion protein PDS5 homolog B;Sister chromatid cohesion protein PDS5 homolog B;Isoform 3 of Sister chromatid cohesion protein PDS5 homolog B	F8WHU5_MOUSE;PDS5B_MOUSE;PDS5B_MOUSE	1.6582	1.83803e-10	UP
Zpr1	F8WHU9	Zinc finger protein ZPR1 (Fragment);Zinc finger protein ZPR1	F8WHU9_MOUSE;ZPR1_MOUSE	0.950446	6.456e-08	UP
Pip4p1	F8WHW3	Phosphatidylinositol-4,5-bisphosphate 4-phosphatase;Type 1 phosphatidylinositol 4,5-bisphosphate 4-phosphatase	F8WHW3_MOUSE;PP4P1_MOUSE	0.785134	1.11509e-05	UP
Pip5k1c	F8WHW6	Phosphatidylinositol 4-phosphate 5-kinase type-1 gamma;Phosphatidylinositol 4-phosphate 5-kinase type-1 gamma;Isoform 3 of Phosphatidylinositol 4-phosphate 5-kinase type-1 gamma	F8WHW6_MOUSE;PI51C_MOUSE;PI51C_MOUSE	1.27787	0.000257922	UP
Snx7	F8WI30	Sorting nexin-7	F8WI30_MOUSE	2.65329	1.2623e-07	UP
Src	F8WI90	Tyrosine-protein kinase;Neuronal proto-oncogene tyrosine-protein kinase Src	F8WI90_MOUSE;SRC_MOUSE	1.57919	5.57346e-11	UP
Clip1	F8WIA1	CAP-Gly domain-containing linker protein 1	F8WIA1_MOUSE	-0.36694	9.21623e-06	DOWN
Gm20604	F8WIA3	Predicted gene 20604;EKC/KEOPS complex subunit GON7;Predicted gene, 28051;EKC/KEOPS complex subunit GON7	F8WIA3_MOUSE;J3QK34_MOUSE;J3QMA2_MOUSE;GON7_MOUSE	1.31648	0.000139006	UP
Hectd1	F8WIE5	E3 ubiquitin-protein ligase HECTD1	F8WIE5_MOUSE;HECD1_MOUSE	0.242689	0.00212722	UP
Slc12a4	F8WIJ0	Solute carrier family 12 member 4	F8WIJ0_MOUSE;S12A4_MOUSE	0.972569	1.16218e-12	UP
Ctsd	F8WIR1	Cathepsin D	F8WIR1_MOUSE;CATD_MOUSE	2.25903	1.10147e-10	UP
Camk2a	F8WIS9	Calcium/calmodulin-dependent protein kinase type II subunit alpha	F8WIS9_MOUSE;KCC2A_MOUSE	-1.7531	7.89551e-07	DOWN
Anxa6	F8WIT2	Annexin;Annexin A6	F8WIT2_MOUSE;ANXA6_MOUSE	0.415533	1.76284e-07	UP
1700037H04Rik	F8WIU1	RIKEN cDNA 1700037H04 gene;RIKEN cDNA 1700037H04 gene (Fragment);UPF0687 protein C20orf27 homolog	F8WIU1_MOUSE;H7BXB9_MOUSE;CT027_MOUSE	0.283736	0.00730822	UP
Evl	F8WJB9	Ena/VASP-like protein;Ena/VASP-like protein;Isoform 1 of Ena/VASP-like protein	F8WJB9_MOUSE;EVL_MOUSE;EVL_MOUSE	2.66701	2.3334e-10	UP
Sympk	F8WJD4	Symplekin	F8WJD4_MOUSE;SYMPK_MOUSE	1.51244	4.71527e-08	UP
Tra2b	F8WJG3	Transformer-2 protein homolog beta	F8WJG3_MOUSE;TRA2B_MOUSE	1.68986	2.78639e-08	UP
Ccdc58	F8WJI3	Coiled-coil domain-containing protein 58	F8WJI3_MOUSE;CCD58_MOUSE	-1.46382	2.96071e-09	DOWN
St13	F8WJK8	Hsc70-interacting protein	F8WJK8_MOUSE;F10A1_MOUSE	0.524334	3.5452e-07	UP
Sf3a2	G3UVU2	Splicing factor 3A subunit 2	G3UVU2_MOUSE	0.738645	1.27429e-05	UP
Naalad2	G3UWC2	N-acetylated-alpha-linked acidic dipeptidase 2	G3UWC2_MOUSE;NALD2_MOUSE	2.36689	6.48257e-11	UP
Washc3	G3UWG7	WASH complex subunit 3;WASH complex subunit 3;WASH complex subunit 3 (Fragment);WASH complex subunit 3	G3UWG7_MOUSE;WASC3_MOUSE;S4R1P7_MOUSE;S4R287_MOUSE	1.58672	1.36054e-05	UP
Cog4	G3UWH9	Conserved oligomeric Golgi complex subunit 4 (Fragment);Component of oligomeric golgi complex 4;Conserved oligomeric Golgi complex subunit 4	G3UWH9_MOUSE;Q7TSQ9_MOUSE;COG4_MOUSE	0.262436	0.107352	NO
Sumo3	G3UWI9	Small ubiquitin-related modifier 3;Small ubiquitin-related modifier 3;Predicted gene, 49325;Small ubiquitin-related modifier 3	G3UWI9_MOUSE;G3UWX9_MOUSE;G3UZ60_MOUSE;SUMO3_MOUSE	0.862745	5.45432e-09	UP
Gigyf2	G3UWR2	GRB10-interacting GYF protein 2	G3UWR2_MOUSE;G3UYG6_MOUSE;GGYF2_MOUSE	-0.608001	0.0260805	DOWN
Ppp2r1b	G3UWS4	Serine/threonine-protein phosphatase 2A 65 kDa regulatory subunit A beta isoform	G3UWS4_MOUSE;H3BKU1_MOUSE;Q3TTF6_MOUSE;2AAB_MOUSE	2.12826	4.90352e-09	UP
Gne	G3UX23	Bifunctional UDP-N-acetylglucosamine 2-epimerase/N-acetylmannosamine kinase	G3UX23_MOUSE;G3UYD5_MOUSE;Q3UW64_MOUSE;GLCNE_MOUSE	2.15598	4.35519e-09	UP
Vdac2	G3UX26	Voltage-dependent anion-selective channel protein 2	G3UX26_MOUSE	-1.81042	2.6138e-07	DOWN
Pla2g6	G3UX52	85/88 kDa calcium-independent phospholipase A2 (Fragment);85/88 kDa calcium-independent phospholipase A2 (Fragment);85/88 kDa calcium-independent phospholipase A2 (Fragment);85/88 kDa calcium-independent phospholipase A2;Isoform Short of 85/88 kDa calcium-independent phospholipase A2	G3UX52_MOUSE;G3UX73_MOUSE;G3UY97_MOUSE;PLPL9_MOUSE;PLPL9_MOUSE	-0.289354	0.17632	NO
Ptbp3	G3UXA6	Polypyrimidine tract-binding protein 3	G3UXA6_MOUSE;G8JL74_MOUSE	1.58581	1.52542e-09	UP
Smarcd2	G3UXC0	SWI/SNF-related matrix-associated actin-dependent regulator of chromatin subfamily D member 2 (Fragment);SWI/SNF-related matrix-associated actin-dependent regulator of chromatin subfamily D member 2;Isoform 2 of SWI/SNF-related matrix-associated actin-dependent regulator of chromatin subfamily D member 2	G3UXC0_MOUSE;SMRD2_MOUSE;SMRD2_MOUSE	1.95673	1.76279e-08	UP
Adamtsl3	G3UXC7	ADAMTS-like 3	G3UXC7_MOUSE	1.14093	0.0244527	UP
Csnk2b	G3UXG7	Casein kinase II subunit beta	G3UXG7_MOUSE;CSK2B_MOUSE	0.16464	0.129247	NO
Pkn2	G3UXH4	Serine/threonine-protein kinase N2;Serine/threonine-protein kinase N2;Serine/threonine-protein kinase N2;Isoform 2 of Serine/threonine-protein kinase N2	G3UXH4_MOUSE;G3UZM9_MOUSE;PKN2_MOUSE;PKN2_MOUSE	0.755564	1.27159e-06	UP
Prps1l3	G3UXL2	Phosphoribosyl pyrophosphate synthetase 1-like 3;Ribose-phosphate pyrophosphokinase 1	G3UXL2_MOUSE;PRPS1_MOUSE	0.26473	0.000124766	UP
Fus	G3UXT7	RNA-binding protein FUS (Fragment);RNA-binding protein FUS;Fusion, derived from t(1216) malignant liposarcoma (Human)	G3UXT7_MOUSE;FUS_MOUSE;Q8CFQ9_MOUSE	0.92574	7.64489e-07	UP
Gps1	G3UXW9	COP9 signalosome complex subunit 1	G3UXW9_MOUSE;Q3MIA8_MOUSE;CSN1_MOUSE	0.0136158	0.805744	NO
Psme1	G3UXZ5	Proteasome activator complex subunit 1 (Fragment);Proteasome activator complex subunit 1	G3UXZ5_MOUSE;PSME1_MOUSE	0.573757	1.28567e-08	UP
Pabpn1	G3UY42	Polyadenylate-binding protein 2;Polyadenylate-binding protein 2;Isoform 2 of Polyadenylate-binding protein 2	G3UY42_MOUSE;PABP2_MOUSE;PABP2_MOUSE	1.57531	1.32329e-07	UP
Usp9x	G3UY52	Probable ubiquitin carboxyl-terminal hydrolase FAF-X (Fragment)	G3UY52_MOUSE	0.795393	2.89907e-07	UP
Gtf2i	G3UYD0	General transcription factor II-I;General transcription factor II-I;General transcription factor II-I;Isoform 2 of General transcription factor II-I;Isoform 3 of General transcription factor II-I;Isoform 4 of General transcription factor II-I;Isoform 5 of General transcription factor II-I;Isoform 6 of General transcription factor II-I	G3UYD0_MOUSE;Q3UHU8_MOUSE;GTF2I_MOUSE;GTF2I_MOUSE;GTF2I_MOUSE;GTF2I_MOUSE;GTF2I_MOUSE;GTF2I_MOUSE	0.120218	0.072786	NO
Pfdn6	G3UYF9	Prefoldin subunit 6	G3UYF9_MOUSE;PFD6_MOUSE	0.497068	0.000132219	UP
Gm20441	G3UYJ7	Predicted gene 20441 (Fragment)	G3UYJ7_MOUSE	0.589293	0.00100697	UP
Ciao1	G3UYN9	Probable cytosolic iron-sulfur protein assembly protein CIAO1	G3UYN9_MOUSE;G3UYR5_MOUSE;CIAO1_MOUSE	1.34768	1.41725e-06	UP
Rps28	G3UYV7	40S ribosomal protein S28 (Fragment);40S ribosomal protein S28	G3UYV7_MOUSE;RS28_MOUSE	1.75501	0.000120985	UP
Shmt1	G3UZ26	Serine hydroxymethyltransferase (Fragment);Serine hydroxymethyltransferase, cytosolic	G3UZ26_MOUSE;GLYC_MOUSE	-1.04277	2.44065e-05	DOWN
Dnmt3a	G3UZG8	DNA (cytosine-5)-methyltransferase 3A (Fragment);DNA (cytosine-5)-methyltransferase 3A;Isoform 2 of DNA (cytosine-5)-methyltransferase 3A	G3UZG8_MOUSE;DNM3A_MOUSE;DNM3A_MOUSE	2.93112	0.000160273	UP
H2-D1	G3UZP7	H-2 class I histocompatibility antigen, D-K alpha chain;H-2 class I histocompatibility antigen, D-B alpha chain	G3UZP7_MOUSE;HA11_MOUSE	1.78922	6.24218e-05	UP
Txn2	G3UZY2	Thioredoxin, mitochondrial (Fragment);Thioredoxin, mitochondrial	G3UZY2_MOUSE;THIOM_MOUSE	-1.57276	4.12781e-09	DOWN
Txnrd3	G3X8P6	Thioredoxin reductase 3	G3X8P6_MOUSE;TRXR3_MOUSE	0.311411	0.0185971	UP
Aox1	G3X8P9	Aldehyde oxidase 1	G3X8P9_MOUSE;AOXA_MOUSE	-0.314844	0.0276696	DOWN
Cp	G3X8Q5	Ceruloplasmin	G3X8Q5_MOUSE;G3X9T8_MOUSE	1.69452	3.60624e-06	UP
Reep5	G3X8R0	Receptor expression-enhancing protein	G3X8R0_MOUSE	-1.10184	3.54966e-09	DOWN
Kptn	G3X8R1	KICSTOR complex protein kaptin	G3X8R1_MOUSE;KPTN_MOUSE	-0.119314	0.654773	NO
Sra1	G3X8R2	Steroid receptor RNA activator 1 (Fragment);Steroid receptor RNA activator 1	G3X8R2_MOUSE;SRA1_MOUSE	0.158288	0.315412	NO
Zc3h18	G3X8T2	Zinc finger CCCH domain-containing protein 18;Zinc finger CCCH domain-containing protein 18;Zinc finger CCCH domain-containing protein 18 (Fragment);Zinc finger CCCH domain-containing protein 18	G3X8T2_MOUSE;H3BIW0_MOUSE;H3BJJ9_MOUSE;ZCH18_MOUSE	-0.222374	0.31775	NO
Ctsa	G3X8T3	Carboxypeptidase;Lysosomal protective protein	G3X8T3_MOUSE;PPGB_MOUSE	2.89699	6.37486e-09	UP
Serpina3n	G3X8T9	Serine protease inhibitor A3N	G3X8T9_MOUSE	3.45574	6.26034e-05	UP
2210016F16Rik	G3X8U3	Queuosine salvage protein	G3X8U3_MOUSE	-0.0960978	0.34101	NO
Siglec1	G3X8X6	Sialoadhesin;Sialoadhesin;Sialoadhesin;Isoform 3 of Sialoadhesin	G3X8X6_MOUSE;H9KUZ3_MOUSE;SN_MOUSE;SN_MOUSE	3.3498	3.72242e-07	UP
Vps16	G3X8X7	Vacuolar protein sorting-associated protein 16 homolog	G3X8X7_MOUSE;VPS16_MOUSE	1.326	9.2787e-09	UP
Trim55	G3X8Y1	Tripartite motif-containing 55	G3X8Y1_MOUSE	-1.31817	4.40633e-06	DOWN
Naa15	G3X8Y3	N-alpha-acetyltransferase 15, NatA auxiliary subunit	G3X8Y3_MOUSE	0.515283	5.26096e-09	UP
Slc27a3	G3X8Y7	Solute carrier family 27 member 3;Solute carrier family 27 member 3;Isoform 2 of Solute carrier family 27 member 3	G3X8Y7_MOUSE;S27A3_MOUSE;S27A3_MOUSE	2.04809	0.000593836	UP
Armc8	G3X920	Armadillo repeat-containing protein 8	G3X920_MOUSE;ARMC8_MOUSE	0.602663	0.00894024	UP
Plvap	G3X924	Plasmalemma vesicle-associated protein	G3X924_MOUSE;PLVAP_MOUSE	2.13772	1.6152e-06	UP
Rpf2	G3X926	Ribosome production factor 2 homolog;Ribosome production factor 2 homolog;Ribosome production factor 2 homolog (Fragment)	G3X926_MOUSE;RPF2_MOUSE;S4R1Y5_MOUSE	1.53481	2.27635e-09	UP
Sec23ip	G3X928	SEC23-interacting protein	G3X928_MOUSE	1.74497	1.47529e-08	UP
Arhgap39	G3X932	Rho GTPase-activating protein 39;Rho GTPase-activating protein 39;Rho GTPase-activating protein 39;Isoform 2 of Rho GTPase-activating protein 39	G3X932_MOUSE;H7BX46_MOUSE;RHG39_MOUSE;RHG39_MOUSE	1.12904	2.35208e-06	UP
Slc41a3	G3X937	Solute carrier family 41 member 3;Solute carrier family 41 member 3;Isoform 2 of Solute carrier family 41 member 3	G3X937_MOUSE;S41A3_MOUSE;S41A3_MOUSE	0.642474	0.0385544	UP
Supt16	G3X956	SPT16, facilitates chromatin-remodeling subunit;FACT complex subunit SPT16	G3X956_MOUSE;SP16H_MOUSE	1.8953	1.02776e-09	UP
Stab1	G3X973	Stabilin-1;Stabilin-1;Isoform 2 of Stabilin-1	G3X973_MOUSE;STAB1_MOUSE;STAB1_MOUSE	3.09793	1.53821e-07	UP
Cars2	G3X975	Probable cysteine--tRNA ligase, mitochondrial	G3X975_MOUSE	-2.39538	4.42354e-08	DOWN
Itih2	G3X977	Inter-alpha-trypsin inhibitor heavy chain H2	G3X977_MOUSE;ITIH2_MOUSE	2.55147	1.11222e-07	UP
Tcaim	G3X983	T cell activation inhibitor, mitochondrial;T-cell activation inhibitor, mitochondrial	G3X983_MOUSE;TCAIM_MOUSE	-2.35281	2.10427e-09	DOWN
Klhl31	G3X9D8	Kelch-like protein 31	G3X9D8_MOUSE	-0.10349	0.303077	NO
Ppp2r3a	G3X9E8	Protein phosphatase 2, regulatory subunit B'', alpha	G3X9E8_MOUSE	-0.858443	2.22241e-07	DOWN
Dnm2	G3X9G4	Dynamin-2	G3X9G4_MOUSE;Q3TCR7_MOUSE	0.982383	3.73397e-07	UP
Htt	G3X9H5	Huntingtin;Huntingtin;Isoform Short of Huntingtin	G3X9H5_MOUSE;HD_MOUSE;HD_MOUSE	1.08277	8.75876e-05	UP
Fam3c	G3X9I1	Protein FAM3C	G3X9I1_MOUSE;G5E911_MOUSE;FAM3C_MOUSE	2.72333	1.72465e-07	UP
Slc8a1	G3X9J1	Sodium/calcium exchanger 1	G3X9J1_MOUSE	-0.713892	1.24352e-07	DOWN
Arfgef1	BIG1	Brefeldin A-inhibited guanine nucleotide-exchange protein 1	BIG1_MOUSE	1.17969	0.000576301	UP
Dap3	G3X9M0	28S ribosomal protein S29, mitochondrial;28S ribosomal protein S29, mitochondrial	G3X9M0_MOUSE;RT29_MOUSE	-1.36024	2.94257e-08	DOWN
Ube4a	G3X9Y5	Ubiquitin conjugation factor E4 A	G3X9Y5_MOUSE	0.632036	0.00133036	UP
Myo5b	G3X9Y9	Unconventional myosin-Vb;Unconventional myosin-Vb;Unconventional myosin-Vb;Isoform 3 of Unconventional myosin-Vb	G3X9Y9_MOUSE;G5E8G6_MOUSE;MYO5B_MOUSE;MYO5B_MOUSE	0.424351	0.0999298	NO
Naaa	G3XA18	N-acylethanolamine-hydrolyzing acid amidase;N-acylethanolamine-hydrolyzing acid amidase (Fragment);N-acylethanolamine-hydrolyzing acid amidase	G3XA18_MOUSE;H3BL13_MOUSE;NAAA_MOUSE	1.8974	1.26672e-05	UP
Idi1	G3XA48	Isopentenyl-diphosphate Delta-isomerase 1;Isopentenyl-diphosphate Delta-isomerase 1 (Fragment);Isopentenyl-diphosphate Delta-isomerase 1 (Fragment);Isopentenyl-diphosphate Delta-isomerase 1 (Fragment);Isopentenyl-diphosphate Delta-isomerase 1	G3XA48_MOUSE;H3BKD7_MOUSE;H3BLF8_MOUSE;H3BLP1_MOUSE;IDI1_MOUSE	-0.00855365	0.951049	NO
Ndufa11	G5E814	NADH dehydrogenase [ubiquinone] 1 alpha subcomplex subunit 11	G5E814_MOUSE	-1.59601	1.18158e-05	DOWN
Atp2b1	AT2B1	Plasma membrane calcium-transporting ATPase 1	AT2B1_MOUSE	1.04749	3.54802e-10	UP
Osbpl5	G5E833	Oxysterol-binding protein;Oxysterol-binding protein-related protein 5	G5E833_MOUSE;OSBL5_MOUSE	-0.0311754	0.977016	NO
Prph	G5E846	Peripherin;Peripherin;Isoform 5b of Peripherin	G5E846_MOUSE;PERI_MOUSE;PERI_MOUSE	-2.46285	0.000165642	DOWN
Cyb5a	G5E850	Cytochrome b5	G5E850_MOUSE;CYB5_MOUSE	0.689342	0.000732848	UP
Sclt1	SCLT1	Sodium channel and clathrin linker 1;Isoform 2 of Sodium channel and clathrin linker 1	SCLT1_MOUSE	-0.773315	4.35465e-06	DOWN
Sf3b1	G5E866	Splicing factor 3B subunit 1	G5E866_MOUSE;SF3B1_MOUSE	1.41142	2.58738e-10	UP
Tamm41	G5E881	Phosphatidate cytidylyltransferase, mitochondrial;Phosphatidate cytidylyltransferase, mitochondrial	G5E881_MOUSE;TAM41_MOUSE	-0.626143	1.23057e-05	DOWN
Mto1	G5E889	Protein MTO1 homolog, mitochondrial;Protein MTO1 homolog, mitochondrial	G5E889_MOUSE;MTO1_MOUSE	-1.73516	1.11455e-08	DOWN
Akr1b10	G5E895	Aldo-keto reductase family 1, member B10 (aldose reductase)	G5E895_MOUSE	-1.08431	8.44272e-07	DOWN
Poglut3	PLGT3	Protein O-glucosyltransferase 3	PLGT3_MOUSE	2.68119	5.0674e-10	UP
Serpine1	G5E899	Plasminogen activator inhibitor 1	G5E899_MOUSE	3.62556	1.26603e-05	UP
Tmtc3	G5E8C4	Protein O-mannosyl-transferase TMTC3	G5E8C4_MOUSE;TMTC3_MOUSE	2.12581	1.80571e-08	UP
Wdr11	G5E8J3	WD repeat-containing protein 11	G5E8J3_MOUSE;WDR11_MOUSE	2.50867	4.78507e-08	UP
Hrc	G5E8J6	Histidine-rich calcium-binding protein	G5E8J6_MOUSE	-2.43603	1.17436e-06	DOWN
Scyl2	G5E8J9	SCY1-like protein 2	G5E8J9_MOUSE;SCYL2_MOUSE	0.765864	0.000436026	UP
Ank3	G5E8K2	Ankyrin-3;Ankyrin-3;Ankyrin-3;Isoform 3 of Ankyrin-3;Ankyrin-3	G5E8K2_MOUSE;G5E8K3_MOUSE;ANK3_MOUSE;ANK3_MOUSE;S4R2S8_MOUSE	-0.820716	4.07304e-08	DOWN
Pnkp	G5E8N7	Bifunctional polynucleotide phosphatase/kinase	G5E8N7_MOUSE;PNKP_MOUSE	0.919139	7.64473e-11	UP
Cyth3	G5E8Q4	Cytohesin-3	G5E8Q4_MOUSE;CYH3_MOUSE	1.26618	0.00238899	UP
Tpm1	G5E8R1	Tropomyosin alpha-1 chain	G5E8R1_MOUSE	1.63539	6.64542e-07	UP
Ppp6r3	G5E8R4	Serine/threonine-protein phosphatase 6 regulatory subunit 3;Serine/threonine-protein phosphatase 6 regulatory subunit 3;Isoform 2 of Serine/threonine-protein phosphatase 6 regulatory subunit 3;Isoform 3 of Serine/threonine-protein phosphatase 6 regulatory subunit 3	G5E8R4_MOUSE;PP6R3_MOUSE;PP6R3_MOUSE;PP6R3_MOUSE	0.287588	0.00179203	UP
Ubxn7	G5E8R8	UBX domain-containing protein 7	G5E8R8_MOUSE	0.524142	0.0290007	UP
Mpp7	G5E8S8	MAGUK p55 subfamily member 7	G5E8S8_MOUSE	-0.46767	0.0369878	DOWN
Magi3	G5E8T6	Membrane-associated guanylate kinase, WW and PDZ domain-containing protein 3;Membrane-associated guanylate kinase, WW and PDZ domain-containing protein 3;Isoform 2 of Membrane-associated guanylate kinase, WW and PDZ domain-containing protein 3	G5E8T6_MOUSE;MAGI3_MOUSE;MAGI3_MOUSE	-1.14684	0.00293166	DOWN
Bnip2	G5E8U9	BCL2/adenovirus E1B 19 kDa protein-interacting protein 2	G5E8U9_MOUSE;BNIP2_MOUSE;Q91VL0_MOUSE	0.00098088	0.998421	NO
Phax	G5E8V8	Phosphorylated adapter RNA export protein	G5E8V8_MOUSE;PHAX_MOUSE	1.48589	2.11837e-05	UP
Arfip1	G5E8V9	ADP-ribosylation factor-interacting protein 1	G5E8V9_MOUSE	1.32591	1.44038e-05	UP
Mettl26	G5E8X1	Methyltransferase-like 26	G5E8X1_MOUSE;MTL26_MOUSE	-0.139652	0.451849	NO
Slc25a3	G5E902	Phosphate carrier protein, mitochondrial	G5E902_MOUSE	-2.68982	2.16721e-05	DOWN
Hnrnpl	G5E924	Heterogeneous nuclear ribonucleoprotein L (Fragment)	G5E924_MOUSE	0.826502	1.97847e-08	UP
Nptn	H3BIX4	Neuroplastin (Fragment);Neuroplastin;Isoform 1 of Neuroplastin;Isoform 3 of Neuroplastin;Neuroplastin	H3BIX4_MOUSE;NPTN_MOUSE;NPTN_MOUSE;NPTN_MOUSE;Z4YLB7_MOUSE	1.50708	6.65634e-09	UP
Stx5a	H3BJ02	Syntaxin 5A;Syntaxin 5A;Syntaxin-5;Isoform 2 of Syntaxin-5	H3BJ02_MOUSE;I1E4X1_MOUSE;STX5_MOUSE;STX5_MOUSE	1.57564	1.00299e-08	UP
Cpsf6	H3BJ30	Cleavage and polyadenylation-specificity factor subunit 6;Cleavage and polyadenylation-specificity factor subunit 6;Cleavage and polyadenylation specificity factor subunit 6	H3BJ30_MOUSE;H3BJW3_MOUSE;CPSF6_MOUSE	1.4535	2.03538e-09	UP
Arhgef2	H3BJ40	Rho guanine nucleotide exchange factor 2;Rho guanine nucleotide exchange factor 2;Rho guanine nucleotide exchange factor 2;Rho guanine nucleotide exchange factor 2;Rho guanine nucleotide exchange factor 2;Rho guanine nucleotide exchange factor 2;Isoform 4 of Rho guanine nucleotide exchange factor 2;Isoform 5 of Rho guanine nucleotide exchange factor 2	H3BJ40_MOUSE;H3BJ45_MOUSE;H3BJU7_MOUSE;H3BJX8_MOUSE;H3BKH9_MOUSE;ARHG2_MOUSE;ARHG2_MOUSE;ARHG2_MOUSE	1.97279	8.11849e-11	UP
Fundc1	H3BJ77	FUN14 domain-containing protein 1	H3BJ77_MOUSE;FUND1_MOUSE	-1.31022	0.00129308	DOWN
Tmem267	H3BJ86	Transmembrane protein 267	H3BJ86_MOUSE;TM267_MOUSE	-0.309725	0.369843	NO
Tinagl1	H3BJ97	Tubulointerstitial nephritis antigen-like	H3BJ97_MOUSE;TINAL_MOUSE	-0.9642	0.0569264	NO
Rwdd4a	H3BJI4	RWD domain-containing 4A	H3BJI4_MOUSE	0.376956	0.00208184	UP
Eps15	H3BK65	Epidermal growth factor receptor substrate 15;Epidermal growth factor receptor substrate 15;Epidermal growth factor receptor pathway substrate 15 isoform B	H3BK65_MOUSE;EPS15_MOUSE;Q5JC28_MOUSE	1.52495	1.15599e-08	UP
Esd	H3BKH6	S-formylglutathione hydrolase	H3BKH6_MOUSE;ESTD_MOUSE	0.518106	1.40788e-05	UP
Plch1	H3BKK4	Phosphoinositide phospholipase C;Phosphoinositide phospholipase C;Phosphoinositide phospholipase C;1-phosphatidylinositol 4,5-bisphosphate phosphodiesterase eta-1;Isoform 2 of 1-phosphatidylinositol 4,5-bisphosphate phosphodiesterase eta-1	H3BKK4_MOUSE;I1E4X4_MOUSE;I1E4X6_MOUSE;PLCH1_MOUSE;PLCH1_MOUSE	0.381479	0.167056	NO
Nsun2	H3BKN0	RNA cytosine C(5)-methyltransferase NSUN2;RNA cytosine C(5)-methyltransferase NSUN2;Isoform 2 of RNA cytosine C(5)-methyltransferase NSUN2	H3BKN0_MOUSE;NSUN2_MOUSE;NSUN2_MOUSE	1.63724	6.8293e-08	UP
Glmp	H3BKY1	Glycosylated lysosomal membrane protein	H3BKY1_MOUSE;H9H9R4_MOUSE;GLMP_MOUSE	2.47149	4.34577e-05	UP
Cers6	H3BL08	Ceramide synthase 6	H3BL08_MOUSE;CERS6_MOUSE	2.00802	6.10344e-05	UP
Tspan6	H3BL26	Tetraspanin-6 (Fragment);Tetraspanin-6;Tetraspanin	H3BL26_MOUSE;TSN6_MOUSE;Q99L96_MOUSE	4.08027	4.43617e-09	UP
Lacc1	H3BL27	Laccase domain-containing protein 1 (Fragment);Laccase domain-containing protein 1	H3BL27_MOUSE;LACC1_MOUSE	3.51312	0.000464554	UP
Tcof1	H3BL37	Treacle protein	H3BL37_MOUSE;TCOF_MOUSE	0.550928	0.0106842	UP
Atp2c1	H3BL44	Calcium-transporting ATPase;Calcium-transporting ATPase;Calcium-transporting ATPase type 2C member 1;Calcium-transporting ATPase	H3BL44_MOUSE;Q3UZR5_MOUSE;AT2C1_MOUSE;Q8BMS7_MOUSE	1.15335	3.34422e-08	UP
Atpaf1	H3BLL2	ATP synthase mitochondrial F1 complex assembly factor 1	H3BLL2_MOUSE;ATPF1_MOUSE	-1.95532	7.83438e-10	DOWN
Nudt3	H3BLR8	Diphosphoinositol polyphosphate phosphohydrolase 1	H3BLR8_MOUSE;I1E4X7_MOUSE;NUDT3_MOUSE	-0.100317	0.539319	NO
Tsr2	H7BWY8	Pre-rRNA-processing protein TSR2 homolog	H7BWY8_MOUSE;TSR2_MOUSE;Z4YL87_MOUSE	0.421421	0.0176877	UP
Ranbp1	H7BX22	Ran-specific GTPase-activating protein	H7BX22_MOUSE;RANG_MOUSE	1.68016	1.03303e-06	UP
Pus1	H7BX59	tRNA pseudouridine synthase A;tRNA pseudouridine synthase A;Isoform 2 of tRNA pseudouridine synthase A;Isoform 3 of tRNA pseudouridine synthase A;Isoform 4 of tRNA pseudouridine synthase A	H7BX59_MOUSE;TRUA_MOUSE;TRUA_MOUSE;TRUA_MOUSE;TRUA_MOUSE	-0.268727	0.139896	NO
Slmap	H7BX64	Sarcolemmal membrane-associated protein;Sarcolemmal membrane-associated protein;Isoform 2 of Sarcolemmal membrane-associated protein	H7BX64_MOUSE;SLMAP_MOUSE;SLMAP_MOUSE	-0.191426	0.00694417	DOWN
Crat	H7BX88	Carnitine O-acetyltransferase	H7BX88_MOUSE;CACP_MOUSE	-2.69932	9.07446e-12	DOWN
Aig1	H7BX91	Androgen-induced gene 1 protein;Androgen-induced gene 1 protein;Isoform 2 of Androgen-induced gene 1 protein	H7BX91_MOUSE;AIG1_MOUSE;AIG1_MOUSE	-0.426053	0.0341672	DOWN
Srsf1	H7BX95	Serine/arginine-rich-splicing factor 1;Serine/arginine-rich splicing factor 1	H7BX95_MOUSE;SRSF1_MOUSE	1.57318	5.78534e-07	UP
F2	H7BX99	Prothrombin	H7BX99_MOUSE;THRB_MOUSE	3.79104	6.66447e-07	UP
Son	H9KV00	Protein SON;Protein SON;Protein SON;Protein SON;Isoform 2 of Protein SON;Isoform 3 of Protein SON;Isoform 4 of Protein SON	H9KV00_MOUSE;H9KV01_MOUSE;H9KV15_MOUSE;SON_MOUSE;SON_MOUSE;SON_MOUSE;SON_MOUSE	1.29517	0.000117848	UP
AK157302	I3ITR1	cDNA sequence AK157302;Iron-sulfur cluster assembly 1 homolog, mitochondrial	I3ITR1_MOUSE;ISCA1_MOUSE	-1.69217	2.25107e-10	DOWN
Prex1	I7HPV9	Phosphatidylinositol 3,4,5-trisphosphate-dependent Rac exchanger 1 protein;Phosphatidylinositol 3,4,5-trisphosphate-dependent Rac exchanger 1 protein;Isoform 2 of Phosphatidylinositol 3,4,5-trisphosphate-dependent Rac exchanger 1 protein	I7HPV9_MOUSE;PREX1_MOUSE;PREX1_MOUSE	3.02997	7.36901e-06	UP
Mia3	J3KMG3	Transport and Golgi organization protein 1 homolog (Fragment);Transport and Golgi organization protein 1 homolog	J3KMG3_MOUSE;J3KMH5_MOUSE	1.66056	8.6398e-06	UP
Sel1l	J3QJX3	Protein sel-1 homolog 1;Protein sel-1 homolog 1;Isoform 2 of Protein sel-1 homolog 1	J3QJX3_MOUSE;SE1L1_MOUSE;SE1L1_MOUSE	2.26742	6.72721e-09	UP
Derl2	J3QMF4	Derlin-2;Derlin-2;Derlin-2;Isoform 2 of Derlin-2	J3QMF4_MOUSE;J3QMQ7_MOUSE;DERL2_MOUSE;DERL2_MOUSE	1.32374	0.00456357	UP
Naxd	J3QMM7	ATP-dependent (S)-NAD(P)H-hydrate dehydratase;ATP-dependent (S)-NAD(P)H-hydrate dehydratase;ATP-dependent (S)-NAD(P)H-hydrate dehydratase;Isoform 3 of ATP-dependent (S)-NAD(P)H-hydrate dehydratase	J3QMM7_MOUSE;K3W4M4_MOUSE;NNRD_MOUSE;NNRD_MOUSE	-1.10828	7.9984e-08	DOWN
Crlf3	J3QMV5	Cytokine receptor-like factor 3;Cytokine receptor-like factor 3;Isoform 2 of Cytokine receptor-like factor 3	J3QMV5_MOUSE;CRLF3_MOUSE;CRLF3_MOUSE	1.78357	0.000667481	UP
Aamp	J3QN89	Angio-associated migratory protein	J3QN89_MOUSE;Q3TJ22_MOUSE	0.788392	2.62623e-06	UP
Epn2	J3QNT7	Epsin-2;Epsin-2;Epsin-2;Epsin-2;Isoform 2 of Epsin-2	J3QNT7_MOUSE;Q5NCM5_MOUSE;Q5NCM6_MOUSE;EPN2_MOUSE;EPN2_MOUSE	-0.111638	0.475641	NO
Arrb1	J3QNU6	Beta-arrestin-1;Beta-arrestin-1;Isoform 1B of Beta-arrestin-1	J3QNU6_MOUSE;ARRB1_MOUSE;ARRB1_MOUSE	1.3603	2.63533e-09	UP
Lypla1	J3QP56	Acyl-protein thioesterase 1;Acyl-protein thioesterase 1;Isoform 2 of Acyl-protein thioesterase 1	J3QP56_MOUSE;LYPA1_MOUSE;LYPA1_MOUSE	-0.932737	1.08473e-06	DOWN
Ndc1	J3QPB5	Nucleoporin NDC1	J3QPB5_MOUSE;NDC1_MOUSE	0.423866	0.0073739	UP
Tnnt2	J3QQ13	Troponin T, cardiac muscle;Troponin T, cardiac muscle;Troponin T, cardiac muscle;Troponin T, cardiac muscle;Isoform A3B of Troponin T, cardiac muscle;Isoform A2 of Troponin T, cardiac muscle;Isoform A1 of Troponin T, cardiac muscle;Tnnt2 protein	J3QQ13_MOUSE;K3W4R6_MOUSE;K3W4R7_MOUSE;TNNT2_MOUSE;TNNT2_MOUSE;TNNT2_MOUSE;TNNT2_MOUSE;Q6P3Z7_MOUSE	-2.56124	2.39551e-08	DOWN
Usp13	J3QSN2	Ubiquitin carboxyl-terminal hydrolase;Ubiquitin carboxyl-terminal hydrolase 13	J3QSN2_MOUSE;UBP13_MOUSE	0.0719743	0.676676	NO
Obscn	J9JIB2	Obscurin (Fragment)	J9JIB2_MOUSE	-1.8649	0.00171179	DOWN
Bsg	K3W4Q8	Basigin;Basigin;Isoform 2 of Basigin	K3W4Q8_MOUSE;BASI_MOUSE;BASI_MOUSE	-1.13	2.78286e-06	DOWN
Myh14	K3W4R2	Myosin-14;Myosin-14;Isoform 2 of Myosin-14;Isoform 3 of Myosin-14	K3W4R2_MOUSE;MYH14_MOUSE;MYH14_MOUSE;MYH14_MOUSE	-0.99499	8.26376e-06	DOWN
Atp6v0a1	K3W4T3	V-type proton ATPase subunit a;V-type proton ATPase 116 kDa subunit a isoform 1;Isoform A1-I of V-type proton ATPase 116 kDa subunit a isoform 1;Isoform A1-III of V-type proton ATPase 116 kDa subunit a isoform 1	K3W4T3_MOUSE;VPP1_MOUSE;VPP1_MOUSE;VPP1_MOUSE	0.9386	9.46013e-06	UP
Lig3	K4DI59	DNA ligase;DNA ligase 3;DNA ligase;DNA ligase	K4DI59_MOUSE;DNLI3_MOUSE;Q3UC82_MOUSE;Q80ZH7_MOUSE	0.277339	0.106288	NO
Rnf121	K4DI70	RING finger protein 121;RING finger protein 121;Isoform 2 of RING finger protein 121;Isoform 3 of RING finger protein 121	K4DI70_MOUSE;RN121_MOUSE;RN121_MOUSE;RN121_MOUSE	1.27925	6.43341e-07	UP
Wdr81	K4DI77	WD repeat-containing protein 81 (Fragment);WD repeat-containing protein 81;Isoform 2 of WD repeat-containing protein 81;Isoform 3 of WD repeat-containing protein 81	K4DI77_MOUSE;WDR81_MOUSE;WDR81_MOUSE;WDR81_MOUSE	1.75448	0.000204831	UP
Gvin1	L7N451	Interferon-induced very large GTPase 1	L7N451_MOUSE;GVIN1_MOUSE	0.7265	0.00907888	UP
Mthfsl	L7N466	5-formyltetrahydrofolate cyclo-ligase	L7N466_MOUSE;Q8R1G5_MOUSE	-1.0084	0.0117422	DOWN
Agrn	M0QWP1	Agrin	M0QWP1_MOUSE	1.45357	4.66818e-06	UP
Hk2	HXK2	Hexokinase-2	HXK2_MOUSE	-1.07115	1.18833e-10	DOWN
Capn2	CAN2	Calpain-2 catalytic subunit	CAN2_MOUSE	1.53264	1.57816e-09	UP
S1pr1	S1PR1	Sphingosine 1-phosphate receptor 1	S1PR1_MOUSE	-0.232944	0.195376	NO
Cacna2d1	CA2D1	Voltage-dependent calcium channel subunit alpha-2/delta-1;Isoform 2B of Voltage-dependent calcium channel subunit alpha-2/delta-1;Isoform 2C of Voltage-dependent calcium channel subunit alpha-2/delta-1	CA2D1_MOUSE	-0.68099	2.5021e-09	DOWN
Sec22b	SC22B	Vesicle-trafficking protein SEC22b	SC22B_MOUSE	1.42228	8.19769e-15	UP
Dpysl2	DPYL2	Dihydropyrimidinase-related protein 2	DPYL2_MOUSE	1.26693	9.05853e-10	UP
Lgals9	LEG9	Isoform 2 of Galectin-9	LEG9_MOUSE	1.43049	2.13884e-12	UP
Emd	EMD	Emerin	EMD_MOUSE	-0.166835	0.0401624	DOWN
Esrra	ERR1	Steroid hormone receptor ERR1	ERR1_MOUSE	-1.71525	1.1487e-05	DOWN
Gtpbp1	GTPB1	GTP-binding protein 1	GTPB1_MOUSE	0.557631	0.00252655	UP
Alyref	THOC4	THO complex subunit 4	THOC4_MOUSE	0.917686	2.75082e-09	UP
Stxbp1	STXB1	Syntaxin-binding protein 1;Isoform 2 of Syntaxin-binding protein 1	STXB1_MOUSE	0.481343	5.76989e-06	UP
Endog	NUCG	Endonuclease G, mitochondrial	NUCG_MOUSE	-2.63753	1.61528e-09	DOWN
Mttp	MTP	Microsomal triglyceride transfer protein large subunit;Isoform 2 of Microsomal triglyceride transfer protein large subunit	MTP_MOUSE	0.987748	0.000138336	UP
Myh11	MYH11	Isoform 2 of Myosin-11	MYH11_MOUSE	-3.37722	0.00137729	DOWN
Metap2	MAP2	Methionine aminopeptidase 2	MAP2_MOUSE;Q3UI33_MOUSE	0.390952	1.7265e-06	UP
Kng1	KNG1	Isoform LMW of Kininogen-1	KNG1_MOUSE	2.42793	0.000133069	UP
Ngp	NGP	Neutrophilic granule protein	NGP_MOUSE	3.13648	0.005279	UP
Akap1	AKAP1	A-kinase anchor protein 1, mitochondrial;Isoform 4 of A-kinase anchor protein 1, mitochondrial	AKAP1_MOUSE	-2.28134	9.8358e-09	DOWN
Bak1	BAK	Bcl-2 homologous antagonist/killer	BAK_MOUSE	1.47343	2.9576e-07	UP
Casp6	CASP6	Caspase-6	CASP6_MOUSE	1.53468	2.47848e-12	UP
Dld	DLDH	Dihydrolipoyl dehydrogenase, mitochondrial	DLDH_MOUSE	-2.10105	5.45322e-10	DOWN
Ube3a	UBE3A	Ubiquitin-protein ligase E3A;Isoform 2 of Ubiquitin-protein ligase E3A	UBE3A_MOUSE	-0.131886	0.0335122	DOWN
Ebf3	COE3	Transcription factor COE3;Isoform Short of Transcription factor COE3;Transcription factor COE2;Transcription factor COE1;Isoform Short of Transcription factor COE1;Transcription factor COE1;Transcription factor COE1;Ebf3 protein	COE3_MOUSE;COE3_MOUSE;COE2_MOUSE;COE1_MOUSE;COE1_MOUSE;Q5SWK4_MOUSE;Q5SWK8_MOUSE;Q6NXL3_MOUSE	3.31102	0.0244687	UP
Prkcsh	GLU2B	Glucosidase 2 subunit beta;Isoform 2 of Glucosidase 2 subunit beta	GLU2B_MOUSE	2.2875	9.19867e-09	UP
Eef2k	EF2K	Eukaryotic elongation factor 2 kinase	EF2K_MOUSE	0.741503	0.0144742	UP
Serpinb9	O08797	SPI6	O08797_MOUSE	1.68798	2.48276e-07	UP
Serpinb6b	O08804	NK13	O08804_MOUSE	-0.68477	1.79676e-07	DOWN
Prdx4	PRDX4	Peroxiredoxin-4	PRDX4_MOUSE	3.16112	1.0718e-09	UP
RO60	RO60	60 kDa SS-A/Ro ribonucleoprotein	RO60_MOUSE	0.505961	0.0176353	UP
Mapk12	MK12	Mitogen-activated protein kinase 12	MK12_MOUSE	-0.500378	0.0139142	DOWN
Galnt1	GALT1	Polypeptide N-acetylgalactosaminyltransferase 1	GALT1_MOUSE	3.03192	1.20607e-07	UP
Aip	AIP	AH receptor-interacting protein	AIP_MOUSE	1.28966	1.27367e-06	UP
Flot1	FLOT1	Flotillin-1	FLOT1_MOUSE	0.354982	1.15578e-06	UP
Sdcbp	SDCB1	Syntenin-1	SDCB1_MOUSE;Q3TMX0_MOUSE	1.15544	8.28356e-08	UP
Atox1	ATOX1	Copper transport protein ATOX1	ATOX1_MOUSE	0.679025	3.13821e-05	UP
Degs1	DEGS1	Sphingolipid delta(4)-desaturase DES1	DEGS1_MOUSE	2.20924	0.00213977	UP
Snap23	SNP23	Synaptosomal-associated protein 23;Synaptosomal-associated protein	SNP23_MOUSE;Q9D3L3_MOUSE	0.52365	5.13863e-05	UP
Psmb1	PSB1	Proteasome subunit beta type-1	PSB1_MOUSE	0.64413	3.09373e-07	UP
Hdac1	HDAC1	Histone deacetylase 1	HDAC1_MOUSE	2.15786	2.54663e-06	UP
Map2k3	MP2K3	Dual specificity mitogen-activated protein kinase kinase 3;Isoform 1 of Dual specificity mitogen-activated protein kinase kinase 3	MP2K3_MOUSE	0.0173055	0.890482	NO
Ndufb11	NDUBB	NADH dehydrogenase [ubiquinone] 1 beta subcomplex subunit 11, mitochondrial	NDUBB_MOUSE	-1.75003	6.92317e-09	DOWN
Ptgds	PTGDS	Prostaglandin-H2 D-isomerase	PTGDS_MOUSE	-2.5199	1.18165e-05	DOWN
Sypl1	SYPL1	Isoform 2 of Synaptophysin-like protein 1	SYPL1_MOUSE	-0.234916	0.039367	DOWN
Gsto1	GSTO1	Glutathione S-transferase omega-1	GSTO1_MOUSE	-0.398538	7.07196e-05	DOWN
Man2b1	MA2B1	Lysosomal alpha-mannosidase	MA2B1_MOUSE	3.1472	5.64617e-09	UP
Sod3	SODE	Extracellular superoxide dismutase [Cu-Zn]	SODE_MOUSE	3.31432	5.42803e-07	UP
Gclm	GSH0	Glutamate--cysteine ligase regulatory subunit	GSH0_MOUSE	1.12174	7.66792e-06	UP
Amacr	AMACR	Alpha-methylacyl-CoA racemase	AMACR_MOUSE	-1.7055	1.39685e-11	DOWN
Ptgis	PTGIS	Prostacyclin synthase	PTGIS_MOUSE	3.01071	1.97847e-08	UP
Vps26c	VP26C	Vacuolar protein sorting-associated protein 26C	VP26C_MOUSE	1.39686	2.42094e-07	UP
Scarb2	SCRB2	Lysosome membrane protein 2	SCRB2_MOUSE	1.52497	6.52854e-08	UP
Grcc10	C10	Protein C10	C10_MOUSE	-0.670289	2.78878e-05	DOWN
Phb2	PHB2	Prohibitin-2	PHB2_MOUSE	-1.05813	6.98658e-13	DOWN
Ddt	DOPD	D-dopachrome decarboxylase	DOPD_MOUSE	-1.51111	0.000812015	DOWN
Cpsf2	CPSF2	Cleavage and polyadenylation specificity factor subunit 2	CPSF2_MOUSE	1.38673	3.99841e-09	UP
Psmd4	PSMD4	26S proteasome non-ATPase regulatory subunit 4	PSMD4_MOUSE	1.61849	0.0152819	UP
Psmd4	PSMD4	Isoform Rpn10B of 26S proteasome non-ATPase regulatory subunit 4	PSMD4_MOUSE	0.502687	3.0696e-05	UP
Psmd4	PSMD4	Isoform Rpn10C of 26S proteasome non-ATPase regulatory subunit 4	PSMD4_MOUSE	-0.830033	0.0907082	NO
Ptpn9	PTN9	Tyrosine-protein phosphatase non-receptor type 9	PTN9_MOUSE	2.3535	1.41726e-10	UP
Pkd2	PKD2	Polycystin-2;Isoform 2 of Polycystin-2;Isoform 3 of Polycystin-2;Isoform 4 of Polycystin-2;Isoform 5 of Polycystin-2	PKD2_MOUSE	1.32881	4.32961e-07	UP
Dhx15	DHX15	Pre-mRNA-splicing factor ATP-dependent RNA helicase DHX15	DHX15_MOUSE	1.57504	8.66239e-11	UP
Purb	PURB	Transcriptional activator protein Pur-beta	PURB_MOUSE	0.432705	6.47629e-07	UP
Nmi	NMI	N-myc-interactor	NMI_MOUSE	1.34263	7.38165e-07	UP
Srsf5	SRSF5	Serine/arginine-rich splicing factor 5;Serine/arginine-rich-splicing factor 5	SRSF5_MOUSE;Q9D8S5_MOUSE	1.79251	3.85552e-07	UP
Kpna4	IMA3	Importin subunit alpha-3	IMA3_MOUSE	0.485463	3.53736e-09	UP
Kpna3	IMA4	Importin subunit alpha-4	IMA4_MOUSE	0.342452	3.98994e-07	UP
Kpna6	IMA7	Importin subunit alpha-7;Importin subunit alpha	IMA7_MOUSE;Q4FJZ2_MOUSE	0.642981	1.86362e-07	UP
Capn1	CAN1	Calpain-1 catalytic subunit	CAN1_MOUSE	0.914241	1.11162e-09	UP
Abcc1	MRP1	Multidrug resistance-associated protein 1	MRP1_MOUSE	0.802257	5.42671e-07	UP
Anp32a	AN32A	Acidic leucine-rich nuclear phosphoprotein 32 family member A	AN32A_MOUSE	0.726292	7.541e-10	UP
Exoc4	EXOC4	Exocyst complex component 4	EXOC4_MOUSE	1.24001	2.14921e-10	UP
Phyh	PAHX	Phytanoyl-CoA dioxygenase, peroxisomal	PAHX_MOUSE	-2.50969	2.22715e-08	DOWN
Pld3	PLD3	5'-3' exonuclease PLD3	PLD3_MOUSE	3.09488	2.54211e-06	UP
Dhodh	PYRD	Dihydroorotate dehydrogenase (quinone), mitochondrial	PYRD_MOUSE	-1.68354	2.11557e-07	DOWN
Ech1	ECH1	Delta(3,5)-Delta(2,4)-dienoyl-CoA isomerase, mitochondrial	ECH1_MOUSE	-2.84954	2.57217e-08	DOWN
Fkbp8	FKBP8	Isoform 2 of Peptidyl-prolyl cis-trans isomerase FKBP8	FKBP8_MOUSE	0.277443	0.0314371	UP
Rabep1	RABE1	Rab GTPase-binding effector protein 1;Isoform 2 of Rab GTPase-binding effector protein 1;Isoform 3 of Rab GTPase-binding effector protein 1;Isoform 5 of Rab GTPase-binding effector protein 1;Isoform 6 of Rab GTPase-binding effector protein 1	RABE1_MOUSE	0.646379	7.6062e-06	UP
Cd151	CD151	CD151 antigen	CD151_MOUSE	0.250792	0.0199751	UP
Psmd14	PSDE	26S proteasome non-ATPase regulatory subunit 14	PSDE_MOUSE	0.591548	0.00028796	UP
Npc1	NPC1	NPC intracellular cholesterol transporter 1	NPC1_MOUSE	1.09407	3.4662e-05	UP
Daxx	DAXX	Death domain-associated protein 6	DAXX_MOUSE;Q3UKR0_MOUSE	2.6989	8.80641e-05	UP
Bet1	BET1	BET1 homolog	BET1_MOUSE	0.760515	0.0114349	UP
Anxa3	ANXA3	Annexin A3	ANXA3_MOUSE	2.0602	1.21961e-08	UP
Anxa8	ANXA8	Annexin A8;Annexin	ANXA8_MOUSE;Q921D0_MOUSE	3.87599	0.00232212	UP
Ap1b1	AP1B1	AP-1 complex subunit beta-1;AP complex subunit beta;AP complex subunit beta	AP1B1_MOUSE;Q5SVG4_MOUSE;Q5SVG5_MOUSE	0.505985	6.23933e-06	UP
Capn6	CAN6	Calpain-6	CAN6_MOUSE	2.41322	0.000667481	UP
Myadm	MYADM	Myeloid-associated differentiation marker	MYADM_MOUSE	0.600677	0.000116559	UP
Ndufa1	NDUA1	NADH dehydrogenase [ubiquinone] 1 alpha subcomplex subunit 1	NDUA1_MOUSE	-1.87738	1.22033e-08	DOWN
Nudc	NUDC	Nuclear migration protein nudC	NUDC_MOUSE	0.701431	8.84395e-08	UP
Pnn	PININ	Pinin	PININ_MOUSE;Q3TUQ5_MOUSE	1.17853	1.12972e-08	UP
Sptlc1	SPTC1	Serine palmitoyltransferase 1	SPTC1_MOUSE	2.72886	9.04581e-08	UP
Ring1	RING1	Isoform 2 of E3 ubiquitin-protein ligase RING1	RING1_MOUSE	0.519021	0.0213414	UP
Hnrnph1	HNRH1	Heterogeneous nuclear ribonucleoprotein H	HNRH1_MOUSE;Q8C2Q7_MOUSE	1.00039	1.0124e-06	UP
Chil3	CHIL3	Chitinase-like protein 3	CHIL3_MOUSE	3.05959	0.00649007	UP
Api5	API5	Apoptosis inhibitor 5	API5_MOUSE	1.56683	2.54184e-12	UP
Bcat2	BCAT2	Branched-chain-amino-acid aminotransferase, mitochondrial	BCAT2_MOUSE	-2.10478	5.52825e-10	DOWN
Timm44	TIM44	Mitochondrial import inner membrane translocase subunit TIM44	TIM44_MOUSE	-1.85131	7.8942e-10	DOWN
Cops5	CSN5	COP9 signalosome complex subunit 5	CSN5_MOUSE	-0.0361282	0.599942	NO
Slc1a4	SATT	Neutral amino acid transporter A	SATT_MOUSE	2.60161	4.17476e-05	UP
Calu	CALU	Calumenin	CALU_MOUSE	2.63711	2.36751e-05	UP
Lsm2	LSM2	U6 snRNA-associated Sm-like protein LSm2	LSM2_MOUSE	0.849055	0.000125005	UP
Fxn	FRDA	Frataxin, mitochondrial	FRDA_MOUSE	-2.21419	3.19746e-07	DOWN
Psmb10	PSB10	Proteasome subunit beta type-10	PSB10_MOUSE	1.51558	3.76002e-08	UP
Gamt	GAMT	Guanidinoacetate N-methyltransferase;Isoform 2 of Guanidinoacetate N-methyltransferase	GAMT_MOUSE	0.901865	0.0151358	UP
Mrpl23	RM23	39S ribosomal protein L23, mitochondrial	RM23_MOUSE	-1.80154	7.82734e-08	DOWN
Zw10	ZW10	Centromere/kinetochore protein zw10 homolog	ZW10_MOUSE	1.43672	1.25941e-10	UP
Cavin1	CAVN1	Caveolae-associated protein 1	CAVN1_MOUSE	-1.30765	3.49608e-12	DOWN
Ddost	OST48	Dolichyl-diphosphooligosaccharide--protein glycosyltransferase 48 kDa subunit	OST48_MOUSE	2.58048	1.27457e-09	UP
Ap3d1	AP3D1	AP-3 complex subunit delta-1	AP3D1_MOUSE	1.61077	3.06275e-09	UP
Man2b2	MA2B2	Epididymis-specific alpha-mannosidase	MA2B2_MOUSE	3.13381	1.54116e-09	UP
Dffa	DFFA	DNA fragmentation factor subunit alpha;Isoform ICAD-S of DNA fragmentation factor subunit alpha	DFFA_MOUSE	-0.242744	0.371426	NO
Aqp7	AQP7	Aquaporin-7	AQP7_MOUSE	-3.0558	1.62794e-08	DOWN
Csnk2a2	CSK22	Casein kinase II subunit alpha'	CSK22_MOUSE	1.15961	3.90115e-07	UP
Gucy1b1	GCYB1	Guanylate cyclase soluble subunit beta-1	GCYB1_MOUSE	1.66437	2.99027e-07	UP
Itgb3	ITB3	Integrin beta-3	ITB3_MOUSE	2.93733	3.98994e-07	UP
Smarce1	SMCE1	SWI/SNF-related matrix-associated actin-dependent regulator of chromatin subfamily E member 1	SMCE1_MOUSE	1.01229	2.70652e-07	UP
Dnajb6	DNJB6	DnaJ homolog subfamily B member 6	DNJB6_MOUSE	-0.306162	0.000155391	DOWN
Prkag1	AAKG1	5'-AMP-activated protein kinase subunit gamma-1	AAKG1_MOUSE	-0.365893	5.47396e-06	DOWN
Banf1	BAF	Barrier-to-autointegration factor	BAF_MOUSE	1.45731	3.14677e-05	UP
Lgals7	LEG7	Galectin-7;Galectin	LEG7_MOUSE;Q9CRB1_MOUSE	1.54619	6.52454e-06	UP
Asna1	ASNA	ATPase Asna1	ASNA_MOUSE	0.301014	0.000162986	UP
Slk	SLK	Isoform 2 of STE20-like serine/threonine-protein kinase	SLK_MOUSE	0.294024	0.000501107	UP
Fkbp7	FKBP7	Peptidyl-prolyl cis-trans isomerase FKBP7	FKBP7_MOUSE	2.34587	1.84875e-06	UP
Trappc3	TPPC3	Trafficking protein particle complex subunit 3	TPPC3_MOUSE	0.592185	1.49472e-05	UP
Pgrmc1	PGRC1	Membrane-associated progesterone receptor component 1	PGRC1_MOUSE	1.82253	1.37549e-10	UP
Entpd2	ENTP2	Ectonucleoside triphosphate diphosphohydrolase 2	ENTP2_MOUSE	1.16465	1.06138e-05	UP
Copb2	COPB2	Coatomer subunit beta'	COPB2_MOUSE	2.35008	3.88742e-09	UP
Nck2	NCK2	Cytoplasmic protein NCK2	NCK2_MOUSE	-0.00367336	0.98373	NO
Pde6d	PDE6D	Retinal rod rhodopsin-sensitive cGMP 3',5'-cyclic phosphodiesterase subunit delta	PDE6D_MOUSE	0.656432	0.00495054	UP
Stk10	STK10	Serine/threonine-protein kinase 10	STK10_MOUSE	1.13835	1.56891e-05	UP
Syngr1	SNG1	Isoform 1B of Synaptogyrin-1	SNG1_MOUSE	0.0100598	0.948162	NO
Strn	STRN	Striatin	STRN_MOUSE	0.942204	2.11865e-09	UP
Dsg2	DSG2	Desmoglein-2	DSG2_MOUSE	-1.90693	8.11084e-11	DOWN
Eif6	IF6	Eukaryotic translation initiation factor 6	IF6_MOUSE	1.47796	1.02717e-07	UP
Acot1	ACOT1	Acyl-coenzyme A thioesterase 1	ACOT1_MOUSE	-2.6973	2.1453e-14	DOWN
Rpl35a	RL35A	60S ribosomal protein L35a	RL35A_MOUSE	1.65483	1.44027e-09	UP
Atp2a2	AT2A2	Sarcoplasmic/endoplasmic reticulum calcium ATPase 2	AT2A2_MOUSE	-2.12353	8.97595e-06	DOWN
Atp2a2	AT2A2	Isoform 2 of Sarcoplasmic/endoplasmic reticulum calcium ATPase 2	AT2A2_MOUSE	-1.07546	0.000365342	DOWN
Supt5h	SPT5H	Transcription elongation factor SPT5;Isoform 2 of Transcription elongation factor SPT5	SPT5H_MOUSE	1.31992	3.11471e-08	UP
Ilk	ILK	Integrin-linked protein kinase	ILK_MOUSE	0.372105	7.67985e-09	UP
Chkb	CHKB	Choline/ethanolamine kinase	CHKB_MOUSE	0.422989	0.000100171	UP
Psmb5	PSB5	Proteasome subunit beta type-5	PSB5_MOUSE	0.176504	0.00417465	UP
Rngtt	MCE1	mRNA-capping enzyme	MCE1_MOUSE;Q9DCC1_MOUSE	1.41372	0.000736068	UP
Ncf2	NCF2	Neutrophil cytosol factor 2	NCF2_MOUSE	4.15227	2.79835e-06	UP
Dpm1	DPM1	Dolichol-phosphate mannosyltransferase subunit 1	DPM1_MOUSE	1.65477	7.44707e-10	UP
Pip4k2a	PI42A	Phosphatidylinositol 5-phosphate 4-kinase type-2 alpha	PI42A_MOUSE	1.82182	8.82684e-09	UP
Eif3d	EIF3D	Eukaryotic translation initiation factor 3 subunit D	EIF3D_MOUSE	0.920829	7.59161e-11	UP
Aif1	AIF1	Allograft inflammatory factor 1	AIF1_MOUSE	2.87592	0.000311007	UP
Pdlim3	PDLI3	PDZ and LIM domain protein 3	PDLI3_MOUSE	1.10282	3.43883e-07	UP
Pgam2	PGAM2	Phosphoglycerate mutase 2	PGAM2_MOUSE	-2.30546	1.07314e-09	DOWN
Eef1b	EF1B	Elongation factor 1-beta	EF1B_MOUSE	1.74614	0.000157492	UP
Hmox2	HMOX2	Heme oxygenase 2	HMOX2_MOUSE	0.112865	0.201661	NO
Ptp4a2	TP4A2	Protein tyrosine phosphatase type IVA 2	TP4A2_MOUSE	1.20075	5.61731e-08	UP
Tpst1	TPST1	Protein-tyrosine sulfotransferase 1	TPST1_MOUSE	1.83179	1.32262e-05	UP
Itgb5	ITB5	Integrin beta-5;Integrin beta	ITB5_MOUSE;Q6PE70_MOUSE	3.33955	5.16881e-09	UP
Nmt1	NMT1	Glycylpeptide N-tetradecanoyltransferase 1	NMT1_MOUSE	0.364188	0.00251416	UP
Epb41l2	E41L2	Band 4.1-like protein 2	E41L2_MOUSE	1.91014	1.55314e-12	UP
Gpx4	GPX4	Phospholipid hydroperoxide glutathione peroxidase;Isoform Cytoplasmic of Phospholipid hydroperoxide glutathione peroxidase;Isoform Nuclear of Phospholipid hydroperoxide glutathione peroxidase	GPX4_MOUSE	-0.586326	3.07229e-07	DOWN
Gpld1	PHLD	Phosphatidylinositol-glycan-specific phospholipase D;Glycosylphosphatidylinositol specific phospholipase D1	PHLD_MOUSE;Q8VCU2_MOUSE	3.67942	1.69941e-05	UP
Emc8	EMC8	ER membrane protein complex subunit 8	EMC8_MOUSE	0.831826	8.71402e-12	UP
Pdlim1	PDLI1	PDZ and LIM domain protein 1	PDLI1_MOUSE	0.6429	3.64975e-05	UP
Aoc3	AOC3	Membrane primary amine oxidase	AOC3_MOUSE	0.946898	2.98329e-06	UP
Fhl2	FHL2	Four and a half LIM domains protein 2	FHL2_MOUSE	-2.75633	0.000731379	DOWN
Psma3	PSA3	Proteasome subunit alpha type-3	PSA3_MOUSE	0.797927	1.7188e-11	UP
Stx7	STX7	Syntaxin-7	STX7_MOUSE;Q8BH40_MOUSE	1.02198	1.46671e-08	UP
Sfn	1433S	14-3-3 protein sigma	1433S_MOUSE	3.0831	3.04714e-05	UP
Mybpc3	MYPC3	Myosin-binding protein C, cardiac-type	MYPC3_MOUSE	-2.46131	5.442e-08	DOWN
Ugdh	UGDH	UDP-glucose 6-dehydrogenase	UGDH_MOUSE	3.24272	1.21596e-09	UP
Ubr1	UBR1	E3 ubiquitin-protein ligase UBR1	UBR1_MOUSE	0.529105	0.00203876	UP
Snx3	SNX3	Sorting nexin-3	SNX3_MOUSE;Q78ZM0_MOUSE	1.48323	1.17049e-09	UP
Snx12	SNX12	Sorting nexin-12	SNX12_MOUSE;Q3TGS7_MOUSE;Q3V2H3_MOUSE;Q6ZWQ5_MOUSE	1.59748	2.0988e-13	UP
Hsd17b12	DHB12	Very-long-chain 3-oxoacyl-CoA reductase	DHB12_MOUSE	1.93411	1.00761e-10	UP
Tcap	TELT	Telethonin	TELT_MOUSE	-2.86043	0.000118696	DOWN
Pdk4	PDK4	[Pyruvate dehydrogenase (acetyl-transferring)] kinase isozyme 4, mitochondrial	PDK4_MOUSE	-2.09966	6.6667e-07	DOWN
Smpd2	NSMA	Sphingomyelin phosphodiesterase 2	NSMA_MOUSE	-0.556744	0.000501107	DOWN
Pfdn2	PFD2	Prefoldin subunit 2	PFD2_MOUSE	0.504271	1.55837e-07	UP
Rtn2	RTN2	Isoform 2 of Reticulon-2	RTN2_MOUSE	-2.1592	6.96446e-09	DOWN
Clec11a	CLC11	C-type lectin domain family 11 member A	CLC11_MOUSE	4.7739	2.45354e-08	UP
Col5a1	CO5A1	Collagen alpha-1(V) chain	CO5A1_MOUSE	1.99162	3.46558e-06	UP
Col5a1	CO5A1	Isoform 2 of Collagen alpha-1(V) chain	CO5A1_MOUSE	2.43945	8.38023e-06	UP
Cfdp1	CFDP1	Craniofacial development protein 1	CFDP1_MOUSE	1.39128	0.000200028	UP
Nid2	NID2	Nidogen-2	NID2_MOUSE	1.52448	9.72879e-06	UP
Naglu	O88325	Alpha-N-acetylglucosaminidase	O88325_MOUSE	3.18953	5.14484e-09	UP
Wdr1	WDR1	WD repeat-containing protein 1	WDR1_MOUSE	1.18801	6.1789e-10	UP
Vti1b	VTI1B	Vesicle transport through interaction with t-SNAREs homolog 1B;Vesicle transport through interaction with t-SNAREs 1B homolog	VTI1B_MOUSE;Q91XH6_MOUSE	1.1355	1.52826e-10	UP
Tulp3	TULP3	Tubby-related protein 3	TULP3_MOUSE	2.30129	1.53383e-10	UP
Mtx2	MTX2	Metaxin-2	MTX2_MOUSE	-1.87027	8.84395e-08	DOWN
Dync1i2	DC1I2	Cytoplasmic dynein 1 intermediate chain 2	DC1I2_MOUSE;Q3TPJ8_MOUSE	0.786584	0.000514911	UP
Ppt1	PPT1	Palmitoyl-protein thioesterase 1	PPT1_MOUSE	2.18801	9.7384e-09	UP
Zfr	ZFR	Zinc finger RNA-binding protein	ZFR_MOUSE	0.803137	4.19848e-08	UP
Ddc	DDC	Aromatic-L-amino-acid decarboxylase;Aromatic-L-amino-acid decarboxylase (Fragment)	DDC_MOUSE;Q5SUV9_MOUSE	-1.30159	0.00854913	DOWN
Cops3	CSN3	COP9 signalosome complex subunit 3	CSN3_MOUSE	-0.0313149	0.651704	NO
Cops4	CSN4	COP9 signalosome complex subunit 4	CSN4_MOUSE	0.189153	0.00157249	UP
Hnrnpa2b1	ROA2	Heterogeneous nuclear ribonucleoproteins A2/B1	ROA2_MOUSE	0.997742	2.75155e-09	UP
Comt	COMT	Catechol O-methyltransferase;Isoform Soluble of Catechol O-methyltransferase	COMT_MOUSE	0.535835	1.6196e-07	UP
Becn1	BECN1	Beclin-1	BECN1_MOUSE	4.0519	8.32914e-07	UP
Usp2	UBP2	Ubiquitin carboxyl-terminal hydrolase 2;Isoform 3 of Ubiquitin carboxyl-terminal hydrolase 2	UBP2_MOUSE	-1.65145	2.45282e-05	DOWN
Gosr1	GOSR1	Golgi SNAP receptor complex member 1	GOSR1_MOUSE	0.94084	3.5564e-05	UP
Lamtor3	LTOR3	Ragulator complex protein LAMTOR3	LTOR3_MOUSE	0.478676	0.00064012	UP
Emp2	EMP2	Epithelial membrane protein 2	EMP2_MOUSE	0.782361	0.0189123	UP
Rrad	RAD	GTP-binding protein RAD;GTP-binding protein	RAD_MOUSE;Q6PGA2_MOUSE	-0.61878	4.24043e-06	DOWN
Creg1	CREG1	Protein CREG1	CREG1_MOUSE	1.03647	1.11178e-06	UP
Mmp23	MMP23	Matrix metalloproteinase-23;Isoform 2 of Matrix metalloproteinase-23	MMP23_MOUSE	1.09152	0.00642402	UP
Psmc3	PRS6A	26S proteasome regulatory subunit 6A	PRS6A_MOUSE	0.469321	8.56463e-10	UP
Clpp	CLPP	ATP-dependent Clp protease proteolytic subunit, mitochondrial	CLPP_MOUSE	-1.17055	2.88001e-11	DOWN
Hsd17b7	DHB7	3-keto-steroid reductase	DHB7_MOUSE;Q8C5N9_MOUSE	-0.687539	7.35183e-07	DOWN
Birc6	BIRC6	Baculoviral IAP repeat-containing protein 6;Isoform 2 of Baculoviral IAP repeat-containing protein 6;Isoform 3 of Baculoviral IAP repeat-containing protein 6;Baculoviral IAP repeat-containing protein 6;Baculoviral IAP repeat-containing protein 6	BIRC6_MOUSE;BIRC6_MOUSE;BIRC6_MOUSE;S4R1L5_MOUSE;S4R2P8_MOUSE	0.777168	1.23757e-08	UP
Tom1	TOM1	Target of Myb protein 1	TOM1_MOUSE;Q3UDC3_MOUSE	-0.656532	3.94932e-06	DOWN
F11r	JAM1	Junctional adhesion molecule A	JAM1_MOUSE	0.252575	0.0443297	UP
Rpp30	RPP30	Ribonuclease P protein subunit p30	RPP30_MOUSE	1.71069	1.8378e-07	UP
Stam2	STAM2	Signal transducing adapter molecule 2	STAM2_MOUSE	1.56133	1.03864e-08	UP
Adam15	ADA15	Disintegrin and metalloproteinase domain-containing protein 15;Isoform 2 of Disintegrin and metalloproteinase domain-containing protein 15;Isoform 3 of Disintegrin and metalloproteinase domain-containing protein 15;Isoform 4 of Disintegrin and metalloproteinase domain-containing protein 15	ADA15_MOUSE	1.64047	7.9249e-07	UP
Cradd	CRADD	Death domain-containing protein CRADD	CRADD_MOUSE	-0.740458	0.090845	NO
Idh1	IDHC	Isocitrate dehydrogenase [NADP] cytoplasmic	IDHC_MOUSE	-0.023675	0.712729	NO
Rbbp9	RBBP9	Putative hydrolase RBBP9	RBBP9_MOUSE	0.0330839	0.750648	NO
Apaf1	APAF	Apoptotic protease-activating factor 1	APAF_MOUSE	2.17184	1.64653e-10	UP
F10	FA10	Coagulation factor X	FA10_MOUSE;Q3U3V1_MOUSE	4.95077	4.53618e-06	UP
Lin7c	LIN7C	Protein lin-7 homolog C	LIN7C_MOUSE	-0.147363	0.0505242	NO
Gnpda1	GNPI1	Glucosamine-6-phosphate isomerase 1	GNPI1_MOUSE	1.11083	4.72636e-10	UP
Yme1l1	YMEL1	ATP-dependent zinc metalloprotease YME1L1	YMEL1_MOUSE	-0.765685	6.64471e-08	DOWN
Tcn2	TCO2	Transcobalamin-2	TCO2_MOUSE	1.30656	0.000104927	UP
Stx8	STX8	Syntaxin-8	STX8_MOUSE	0.81771	6.81484e-07	UP
Gcat	KBL	2-amino-3-ketobutyrate coenzyme A ligase, mitochondrial	KBL_MOUSE	-1.60837	1.98222e-09	DOWN
Cpd	CBPD	Carboxypeptidase D	CBPD_MOUSE	1.34818	4.76884e-05	UP
Leprot	OBRG	Leptin receptor gene-related protein	OBRG_MOUSE	1.07111	0.0396422	UP
Lgmn	LGMN	Legumain	LGMN_MOUSE	1.50206	0.00137314	UP
Afm	AFAM	Afamin;Isoform 2 of Afamin;Isoform 3 of Afamin	AFAM_MOUSE	1.4869	0.0174088	UP
Tpp1	TPP1	Tripeptidyl-peptidase 1	TPP1_MOUSE	1.48607	6.90998e-06	UP
Itm2b	ITM2B	Integral membrane protein 2B	ITM2B_MOUSE	0.965487	2.83392e-05	UP
Coro1a	COR1A	Coronin-1A	COR1A_MOUSE	4.01368	2.50019e-08	UP
Cope	COPE	Coatomer subunit epsilon	COPE_MOUSE	1.97562	9.21888e-08	UP
Rbm3	RBM3	RNA-binding protein 3	RBM3_MOUSE;Q8BG13_MOUSE	1.81879	1.01009e-06	UP
Cd93	C1QR1	Complement component C1q receptor	C1QR1_MOUSE	0.942131	2.68463e-05	UP
Lancl1	LANC1	Glutathione S-transferase LANCL1	LANC1_MOUSE	-0.343686	0.00261884	DOWN
Cyct	CYC2	Cytochrome c, testis-specific	CYC2_MOUSE	-3.46456	4.2776e-05	DOWN
Mt-Cyb	CYB	Cytochrome b	CYB_MOUSE	-2.669	3.5201e-05	DOWN
Adh1	ADH1	Alcohol dehydrogenase 1	ADH1_MOUSE	-2.73462	4.10325e-07	DOWN
Dhfr	DYR	Dihydrofolate reductase	DYR_MOUSE	2.80021	0.00130036	UP
Mtco1	COX1	Cytochrome c oxidase subunit 1	COX1_MOUSE	-2.05783	2.9863e-07	DOWN
Mtco2	COX2	Cytochrome c oxidase subunit 2	COX2_MOUSE	-1.84002	8.09649e-10	DOWN
mt-Co3	COX3	Cytochrome c oxidase subunit 3	COX3_MOUSE	-2.05053	5.26375e-08	DOWN
Hprt1	HPRT	Hypoxanthine-guanine phosphoribosyltransferase	HPRT_MOUSE	1.53512	4.1736e-08	UP
Amy1	AMY1	Alpha-amylase 1;Pancreatic alpha-amylase	AMY1_MOUSE;AMYP_MOUSE	0.476742	0.393245	NO
Mtatp6	ATP6	ATP synthase subunit a	ATP6_MOUSE	-1.55353	0.000695279	DOWN
Ca2	CAH2	Carbonic anhydrase 2	CAH2_MOUSE	1.86002	0.000173614	UP
C3	CO3	Complement C3	CO3_MOUSE	2.54234	1.84043e-07	UP
C4b	CO4B	Complement C4-B	CO4B_MOUSE	2.9544	2.15357e-07	UP
Jchain	IGJ	Immunoglobulin J chain	IGJ_MOUSE	4.30627	0.00586664	UP
	KV3A8	Ig kappa chain V-III region PC 3741/TEPC 111	KV3A8_MOUSE	1.83256	9.58093e-05	UP
	KV3AI	Ig kappa chain V-III region PC 6684	KV3AI_MOUSE	2.82043	0.000514539	UP
	KV6A1	Ig kappa chain V-VI region XRPC 44;Ig kappa chain V-VI region XRPC 24;Ig kappa chain V-VI region TEPC 601/TEPC 191;Ig kappa chain V-VI region SAPC 10;Ig kappa chain V-VI region J539	KV6A1_MOUSE;KV6A2_MOUSE;KV6A3_MOUSE;KV6A4_MOUSE;KV6A5_MOUSE	2.15688	0.00399001	UP
	HVM17	Ig heavy chain V region MOPC 47A	HVM17_MOUSE	0.724059	0.160274	NO
B2m	B2MG	Beta-2-microglobulin	B2MG_MOUSE	1.84732	0.000255677	UP
H2-Q10	HA10	H-2 class I histocompatibility antigen, Q10 alpha chain	HA10_MOUSE	3.04759	0.000132312	UP
H3f3c	H3C	Histone H3.3C;Histone H3.3	H3C_MOUSE;H33_MOUSE	1.19169	4.03806e-06	UP
Col4a1	CO4A1	Collagen alpha-1(IV) chain	CO4A1_MOUSE	-0.79248	0.179995	NO
Mt2	MT2	Metallothionein-2	MT2_MOUSE	1.3039	0.0228238	UP
Mt1	MT1	Metallothionein-1	MT1_MOUSE	0.934996	0.0498802	UP
Mtnd1	NU1M	NADH-ubiquinone oxidoreductase chain 1	NU1M_MOUSE	-2.0771	6.5972e-08	DOWN
Mtnd2	NU2M	NADH-ubiquinone oxidoreductase chain 2	NU2M_MOUSE	-1.94328	0.000120286	DOWN
Mtnd3	NU3M	NADH-ubiquinone oxidoreductase chain 3	NU3M_MOUSE	-2.75844	1.48157e-05	DOWN
Mtnd4l	NU4LM	NADH-ubiquinone oxidoreductase chain 4L	NU4LM_MOUSE	-2.86563	1.6662e-05	DOWN
Mtnd4	NU4M	NADH-ubiquinone oxidoreductase chain 4	NU4M_MOUSE	-1.87377	3.58907e-08	DOWN
Mtnd5	NU5M	NADH-ubiquinone oxidoreductase chain 5	NU5M_MOUSE	-1.98964	3.9798e-07	DOWN
Mtatp8	ATP8	ATP synthase protein 8	ATP8_MOUSE	-2.86104	3.78844e-07	DOWN
Cfd	CFAD	Complement factor D;Isoform 2 of Complement factor D	CFAD_MOUSE	3.0268	0.000149157	UP
Ada	ADA	Adenosine deaminase	ADA_MOUSE	4.22928	8.20147e-10	UP
Fabp4	FABP4	Fatty acid-binding protein, adipocyte	FABP4_MOUSE	-2.10954	1.02916e-07	DOWN
Tgfb1	TGFB1	Transforming growth factor beta-1 proprotein	TGFB1_MOUSE	2.20567	1.47189e-06	UP
Mb	MYG	Myoglobin	MYG_MOUSE	-2.79662	1.25121e-09	DOWN
Cd74	HG2A	H-2 class II histocompatibility antigen gamma chain;Isoform Short of H-2 class II histocompatibility antigen gamma chain	HG2A_MOUSE	2.67318	7.30001e-10	UP
Araf	ARAF	Serine/threonine-protein kinase A-Raf	ARAF_MOUSE	0.787868	7.59278e-07	UP
Slc4a1	B3AT	Band 3 anion transport protein;Isoform 2 of Band 3 anion transport protein	B3AT_MOUSE	2.31868	9.18775e-05	UP
Prnp	PRIO	Major prion protein	PRIO_MOUSE	1.70214	2.00605e-05	UP
Aldoa	ALDOA	Fructose-bisphosphate aldolase A	ALDOA_MOUSE	-1.45031	9.94801e-08	DOWN
Nppa	ANF	Natriuretic peptides A	ANF_MOUSE	4.84189	1.06826e-07	UP
Prkaca	KAPCA	cAMP-dependent protein kinase catalytic subunit alpha	KAPCA_MOUSE	-0.725787	5.62597e-07	DOWN
Got1	AATC	Aspartate aminotransferase, cytoplasmic	AATC_MOUSE	-2.53569	1.07661e-08	DOWN
Got2	AATM	Aspartate aminotransferase, mitochondrial	AATM_MOUSE	-2.37596	1.05586e-09	DOWN
Tuba1b	TBA1B	Tubulin alpha-1B chain	TBA1B_MOUSE	1.16988	3.9798e-07	UP
Tuba3a	TBA3	Tubulin alpha-3 chain	TBA3_MOUSE	1.52679	0.000831592	UP
Krt18	K1C18	Keratin, type I cytoskeletal 18	K1C18_MOUSE	0.56102	0.00639389	UP
Ldha	LDHA	L-lactate dehydrogenase A chain	LDHA_MOUSE	0.00970256	0.867416	NO
C5	CO5	Complement C5	CO5_MOUSE	2.86339	3.68656e-06	UP
Apoa4	APOA4	Apolipoprotein A-IV	APOA4_MOUSE	3.88475	2.22197e-05	UP
Gpi	G6PI	Glucose-6-phosphate isomerase	G6PI_MOUSE	-0.753327	3.54788e-07	DOWN
Abcb1b	MDR1B	ATP-dependent translocase ABCB1	MDR1B_MOUSE	-0.135857	0.0584955	NO
Ctsl	CATL1	Cathepsin L1	CATL1_MOUSE	1.77455	0.000144264	UP
Ptprc	PTPRC	Receptor-type tyrosine-protein phosphatase C;Isoform 2 of Receptor-type tyrosine-protein phosphatase C;Isoform 3 of Receptor-type tyrosine-protein phosphatase C;Receptor-type tyrosine-protein phosphatase C	PTPRC_MOUSE;PTPRC_MOUSE;PTPRC_MOUSE;S4R1M0_MOUSE	3.79382	2.83381e-08	UP
Me1	MAOX	NADP-dependent malic enzyme	MAOX_MOUSE	-0.536102	1.02147e-05	DOWN
[truncated: 3,701 more rows]

## Sheet: MI WT IZ vs KO IZ
Genes	Protein	PG.ProteinDescriptions	PG.ProteinNames	Log2FC_WT_I_KO_I	pvalue_WT_I_KO_I_BH	diffexp
Magohb	A0A023T778	Mago nashi protein;Protein mago nashi homolog 2;Protein mago nashi homolog;Protein mago nashi homolog 2	A0A023T778_MOUSE;G3UZW7_MOUSE;MGN_MOUSE;MGN2_MOUSE	1.00614	0.000629707	UP
Cask	A0A067XG53	Peripheral plasma membrane protein CASK (Fragment);Peripheral plasma membrane protein CASK;Isoform 3 of Peripheral plasma membrane protein CASK;Isoform 4 of Peripheral plasma membrane protein CASK;Isoform 5 of Peripheral plasma membrane protein CASK	A0A067XG53_MOUSE;CSKP_MOUSE;CSKP_MOUSE;CSKP_MOUSE;CSKP_MOUSE	-0.0423372	0.841275	NO
Igkv14-126	A0A075B5K0	Immunoglobulin kappa variable 14-126 (Fragment)	A0A075B5K0_MOUSE	-0.152483	0.669446	NO
Igkv9-124	A0A075B5K2	Immunoglobulin kappa chain variable 9-124	A0A075B5K2_MOUSE	1.70985	0.0305368	UP
Igkv2-109	A0A075B5K6	Immunoglobulin kappa variable 2-109 (Fragment);Ig kappa chain V-II region 17S29.1	A0A075B5K6_MOUSE;KV2A5_MOUSE	0.925487	0.0384528	UP
Igkv1-99	A0A075B5K8	Immunoglobulin kappa variable 1-99;Immunoglobulin kappa variable 1-110 (Fragment);Immunoglobulin kappa variable 1-117 (Fragment);Immunoglobulin kappa chain variable 1-88 (Fragment);Immunoglobulin kappa variable 1-99 (Fragment);Ig kappa chain V-II region 26-10	A0A075B5K8_MOUSE;A0A0B4J1I0_MOUSE;A0A140T8M0_MOUSE;A0A140T8N1_MOUSE;F6XWB2_MOUSE;KV2A7_MOUSE	1.40652	0.00864283	UP
Igkv4-91	A0A075B5L2	Immunoglobulin kappa chain variable 4-91 (Fragment);Immunoglobulin kappa chain variable 4-61;Immunoglobulin kappa variable 4-58;Immunoglobulin kappa variable 4-58 (Fragment);Immunoglobulin kappa chain variable 4-61 (Fragment);Ig kappa chain V-IV region S107B	A0A075B5L2_MOUSE;A0A075B5M2_MOUSE;A0A075B5M3_MOUSE;A0A0G2JGI6_MOUSE;A0A0G2JH00_MOUSE;KV4A1_MOUSE	0.33998	0.577575	NO
Igkv5-39	A0A075B5M7	Immunoglobulin kappa variable 5-39	A0A075B5M7_MOUSE	0.210899	0.679615	NO
Igkv8-28	A0A075B5N3	Immunoglobulin kappa variable 8-28;Immunoglobulin kappa variable 8-28 (Fragment)	A0A075B5N3_MOUSE;A0A0G2JE47_MOUSE	1.61896	0.00196203	UP
Igkv8-27	A0A075B5N4	Immunoglobulin kappa chain variable 8-27;Immunoglobulin kappa chain variable 8-27 (Fragment);Immunoglobulin kappa chain variable 8-30 (Fragment);Immunoglobulin kappa variable 6-23 (Fragment);Immunoglobulin kappa chain variable 6-25 (Fragment);Immunoglobulin kappa variable 8-21 (Fragment)	A0A075B5N4_MOUSE;A0A0G2JF28_MOUSE;A0A140T8M3_MOUSE;A0A140T8N5_MOUSE;A0A140T8N7_MOUSE;A0A140T8P7_MOUSE	0.875735	0.0756801	NO
Ighg2b	A0A075B5P3	Immunoglobulin heavy constant gamma 2B (Fragment)	A0A075B5P3_MOUSE;A0A0A6YVP0_MOUSE	0.0284921	0.948166	NO
Ighg3	A0A075B5P5	Immunoglobulin heavy constant gamma 3 (Fragment);Immunoglobulin heavy constant gamma 3 (Fragment);Ig gamma-3 chain C region;Isoform 2 of Ig gamma-3 chain C region	A0A075B5P5_MOUSE;A0A1Y7VJN6_MOUSE;IGHG3_MOUSE;IGHG3_MOUSE	1.18509	0.0206043	UP
Ighm	A0A075B5P6	Immunoglobulin heavy constant mu (Fragment)	A0A075B5P6_MOUSE;A0A075B6A0_MOUSE	1.08053	0.00145248	UP
Ighv4-1	A0A075B5R5	Immunoglobulin heavy variable 4-1 (Fragment)	A0A075B5R5_MOUSE	0.0398126	0.944183	NO
Ighv1-18	A0A075B5U4	Immunoglobulin heavy variable V1-18;Immunoglobulin heavy variable V1-18 (Fragment)	A0A075B5U4_MOUSE;A0A0A6YXN4_MOUSE	0.731215	0.103391	NO
Ighv1-42	A0A075B5V6	Immunoglobulin heavy variable V1-42;Ig heavy chain V region MOPC 104E;Ig heavy chain V region J558;Ig heavy chain V region AC38 205.12	A0A075B5V6_MOUSE;HVM12_MOUSE;HVM13_MOUSE;HVM51_MOUSE	0.308148	0.35616	NO
Ighv1-47	A0A075B5V8	Immunoglobulin heavy variable 1-47;Immunoglobulin heavy variable 1-47 (Fragment)	A0A075B5V8_MOUSE;A0A0A6YY41_MOUSE	2.2461	0.0255464	UP
Ighv1-75	A0A075B5Y2	Immunoglobulin heavy variable 1-75 (Fragment)	A0A075B5Y2_MOUSE	1.23148	0.0513816	NO
Ighv1-81	A0A075B5Y4	Immunoglobulin heavy variable 1-81 (Fragment)	A0A075B5Y4_MOUSE	0.61687	0.0610834	NO
Iglv1	A0A075B663	Immunoglobulin lambda variable 1 (Fragment);Immunoglobulin lambda variable 2;Ig lambda-1 chain V region;Ig lambda-1 chain V region H2020;Ig lambda-1 chain V region S43;Ig lambda-2 chain V region;Ig lambda-2 chain V region MOPC 315	A0A075B663_MOUSE;A0A075B664_MOUSE;LV1A_MOUSE;LV1D_MOUSE;LV1E_MOUSE;LV2A_MOUSE;LV2B_MOUSE	0.737921	0.0404892	UP
Igkv13-85	A0A075B666	Immunoglobulin kappa chain variable 13-85 (Fragment);Immunoglobulin kappa chain variable 13-84 (Fragment)	A0A075B666_MOUSE;A0A140T8N3_MOUSE	-0.361866	0.787146	NO
Igha	A0A075B6A3	Immunoglobulin heavy constant alpha (Fragment)	A0A075B6A3_MOUSE;A0A0A6YXW6_MOUSE	0.352419	0.306762	NO
Igkv19-93	A0A075B6D5	Immunoglobulin kappa chain variable 19-93;Immunoglobulin kappa chain variable 19-93 (Fragment)	A0A075B6D5_MOUSE;A0A0G2JFZ3_MOUSE	0.54431	0.540686	NO
Inpp5j	A0A075B6D7	Phosphatidylinositol 4,5-bisphosphate 5-phosphatase A;Phosphatidylinositol 4,5-bisphosphate 5-phosphatase A;Phosphatidylinositol 4,5-bisphosphate 5-phosphatase A (Fragment)	A0A075B6D7_MOUSE;PI5PA_MOUSE;V9GXL7_MOUSE	-1.18328	0.360664	NO
Srgap2	A0A087WNM1	SLIT-ROBO Rho GTPase-activating protein 2	A0A087WNM1_MOUSE;SRGP2_MOUSE	0.0681993	0.674366	NO
Cdv3	A0A087WNP6	Protein CDV3;Protein CDV3;Isoform 2 of Protein CDV3	A0A087WNP6_MOUSE;CDV3_MOUSE;CDV3_MOUSE	-0.073795	0.769387	NO
Eloc	A0A087WNT1	Elongin-C;Elongin-C (Fragment);Elongin-C	A0A087WNT1_MOUSE;A0A087WQE6_MOUSE;ELOC_MOUSE	0.102675	0.266093	NO
Pign	A0A087WNT9	GPI ethanolamine phosphate transferase 1 (Fragment);GPI ethanolamine phosphate transferase 1;GPI ethanolamine phosphate transferase 1;GPI ethanolamine phosphate transferase 1;GPI ethanolamine phosphate transferase 1;Isoform 2 of GPI ethanolamine phosphate transferase 1;Isoform 3 of GPI ethanolamine phosphate transferase 1	A0A087WNT9_MOUSE;A0A087WQ32_MOUSE;A0A087WS03_MOUSE;G3X9F1_MOUSE;PIGN_MOUSE;PIGN_MOUSE;PIGN_MOUSE	0.401917	0.71122	NO
Agfg1	A0A087WNV1	Arf-GAP domain and FG repeat-containing protein 1;Arf-GAP domain and FG repeat-containing protein 1 (Fragment);Arf-GAP domain and FG repeat-containing protein 1;Arf-GAP domain and FG repeat-containing protein 1;Isoform 1 of Arf-GAP domain and FG repeat-containing protein 1;Isoform 2 of Arf-GAP domain and FG repeat-containing protein 1;Isoform 3 of Arf-GAP domain and FG repeat-containing protein 1	A0A087WNV1_MOUSE;A0A087WR52_MOUSE;A0A087WSR7_MOUSE;AGFG1_MOUSE;AGFG1_MOUSE;AGFG1_MOUSE;AGFG1_MOUSE	0.337767	0.0503929	NO
Clasp1	A0A087WNW8	CLIP-associating protein 1	A0A087WNW8_MOUSE;A0A087WP42_MOUSE;A0A087WQ31_MOUSE;A0A087WQ95_MOUSE;A0A087WRE8_MOUSE;A0A087WRK0_MOUSE;A0A087WS18_MOUSE;J3QP81_MOUSE	0.20807	0.00954762	UP
Trip12	A0A087WNZ7	E3 ubiquitin-protein ligase TRIP12	A0A087WNZ7_MOUSE;TRIPC_MOUSE	-0.0635604	0.704413	NO
Dop1a	A0A087WP61	Protein dopey-1 (Fragment);Protein dopey-1;Protein dopey-1;Isoform 3 of Protein dopey-1;Isoform 5 of Protein dopey-1;Isoform 6 of Protein dopey-1	A0A087WP61_MOUSE;H7BWZ9_MOUSE;DOP1_MOUSE;DOP1_MOUSE;DOP1_MOUSE;DOP1_MOUSE	0.0669441	0.931508	NO
Psmc3	A0A087WPH7	26S proteasome regulatory subunit 6A (Fragment)	A0A087WPH7_MOUSE	0.442207	0.409302	NO
Apbb1	A0A087WPI2	Amyloid-beta A4 precursor protein-binding family B member 1;Amyloid-beta A4 precursor protein-binding family B member 1;Amyloid-beta A4 precursor protein-binding family B member 1;Amyloid-beta A4 precursor protein-binding family B member 1;Amyloid-beta A4 precursor protein-binding family B member 1;Amyloid-beta A4 precursor protein-binding family B member 1;Amyloid-beta A4 precursor protein-bindi…	A0A087WPI2_MOUSE;A0A087WPS7_MOUSE;A0A087WQC5_MOUSE;A0A087WR62_MOUSE;A0A0R4J2C1_MOUSE;A0A0R4J2C6_MOUSE;A0A1B0GT76_MOUSE;APBB1_MOUSE;APBB1_MOUSE	0.459868	0.448982	NO
Lrrfip1	A0A087WPK3	Leucine-rich repeat flightless-interacting protein 1;Leucine-rich repeat flightless-interacting protein 1;Isoform 2 of Leucine-rich repeat flightless-interacting protein 1	A0A087WPK3_MOUSE;E9Q9T1_MOUSE;LRRF1_MOUSE	0.427448	0.15728	NO
Cacna1c	A0A087WPP1	Voltage-dependent L-type calcium channel subunit alpha;Voltage-dependent L-type calcium channel subunit alpha;Voltage-dependent L-type calcium channel subunit alpha;Voltage-dependent L-type calcium channel subunit alpha;Voltage-dependent L-type calcium channel subunit alpha;Voltage-dependent L-type calcium channel subunit alpha;Voltage-dependent L-type calcium channel subunit alpha;Voltage-depend…	A0A087WPP1_MOUSE;A0A087WPZ8_MOUSE;A0A087WQJ4_MOUSE;A0A087WQT9_MOUSE;A0A087WR02_MOUSE;A0A087WRM3_MOUSE;A0A087WRZ6_MOUSE;A0A087WS40_MOUSE;A0A087WS67_MOUSE;A0A087WSE7_MOUSE;C7TQ57_MOUSE;C7TQ59_MOUSE;F7C376_MOUSE;F8WJL1_MOUSE;CAC1C_MOUSE;CAC1C_MOUSE;Q0PCR6_MOUSE	-0.116816	0.615791	NO
Abi2	A0A087WPP8	Abl interactor 2;Abl interactor 2 (Fragment);Abl interactor 2;Abl interactor 2;Abi2 protein;Abi2 protein	A0A087WPP8_MOUSE;A0A087WR90_MOUSE;A0A087WRS3_MOUSE;ABI2_MOUSE;Q6AXD2_MOUSE;Q6AXH6_MOUSE	-0.273164	0.287	NO
2410002F23Rik	A0A087WPT9	RIKEN cDNA 2410002F23 gene (Fragment);RIKEN cDNA 2410002F23 gene (Fragment);RIKEN cDNA 2410002F23 gene (Fragment);RIKEN cDNA 2410002F23 gene (Fragment);RIKEN cDNA 2410002F23 gene (Fragment);RIKEN cDNA 2410002F23 gene	A0A087WPT9_MOUSE;A0A087WQ29_MOUSE;D3Z276_MOUSE;D3Z520_MOUSE;D3Z7R5_MOUSE;Q3TE80_MOUSE	-0.0474301	0.868468	NO
Ktn1	A0A087WPX0	Kinectin	A0A087WPX0_MOUSE	0.187256	0.0266104	UP
Ilkap	A0A087WPY0	Integrin-linked kinase-associated serine/threonine phosphatase 2C (Fragment);Integrin-linked kinase-associated serine/threonine phosphatase 2C (Fragment);Integrin-linked kinase-associated serine/threonine phosphatase 2C;Isoform 2 of Integrin-linked kinase-associated serine/threonine phosphatase 2C	A0A087WPY0_MOUSE;A0A087WS54_MOUSE;ILKAP_MOUSE;ILKAP_MOUSE	-0.372108	0.174122	NO
Dock10	A0A087WQ86	Dedicator of cytokinesis protein 10;Dedicator of cytokinesis protein 10;Dedicator of cytokinesis protein 10;Dedicator of cytokinesis protein 10;Isoform 2 of Dedicator of cytokinesis protein 10;Isoform 3 of Dedicator of cytokinesis protein 10;Isoform 4 of Dedicator of cytokinesis protein 10	A0A087WQ86_MOUSE;A0A087WRP5_MOUSE;E9QM99_MOUSE;DOC10_MOUSE;DOC10_MOUSE;DOC10_MOUSE;DOC10_MOUSE	0.110378	0.524434	NO
Bclaf1	A0A087WQA0	Bcl-2-associated transcription factor 1;Bcl-2-associated transcription factor 1 (Fragment);Bcl-2-associated transcription factor 1;Bcl-2-associated transcription factor 1;Isoform 2 of Bcl-2-associated transcription factor 1;Isoform 3 of Bcl-2-associated transcription factor 1	A0A087WQA0_MOUSE;A0A087WRN1_MOUSE;F8WI22_MOUSE;BCLF1_MOUSE;BCLF1_MOUSE;BCLF1_MOUSE	-0.305331	0.3338	NO
Slc35a4	A0A087WQH8	Probable UDP-sugar transporter protein SLC35A4	A0A087WQH8_MOUSE	0.163739	0.128252	NO
1810009A15Rik	A0A087WQJ5	RIKEN cDNA 1810009A15 gene;Predicted gene, 49416;Uncharacterized protein C11orf98 homolog	A0A087WQJ5_MOUSE;A0A087WRC2_MOUSE;CK098_MOUSE	-0.341793	0.0707326	NO
Xrn1	A0A087WQN7	5'-3' exoribonuclease 1;5'-3' exoribonuclease 1;5'-3' exoribonuclease 1;Isoform 2 of 5'-3' exoribonuclease 1;Isoform 3 of 5'-3' exoribonuclease 1	A0A087WQN7_MOUSE;F8VQ87_MOUSE;XRN1_MOUSE;XRN1_MOUSE;XRN1_MOUSE	0.244036	0.303051	NO
Tns1	A0A087WQS0	Tensin 1	A0A087WQS0_MOUSE;A0A1D5RM59_MOUSE;E9Q0S6_MOUSE	-0.110182	0.254034	NO
Bzw1	A0A087WQS2	Basic leucine zipper and W2 domain-containing protein 1	A0A087WQS2_MOUSE;BZW1_MOUSE	0.689183	0.0029551	UP
Atp5g2	A0A087WQS5	ATP synthase, H+-transporting, mitochondrial F0 complex, subunit C2 (subunit 9) (Fragment);ATP synthase F(0) complex subunit C2, mitochondrial;ATP synthase F(0) complex subunit C3, mitochondrial;ATP synthase F(0) complex subunit C1, mitochondrial	A0A087WQS5_MOUSE;AT5G2_MOUSE;AT5G3_MOUSE;AT5G1_MOUSE	0.730184	0.0402622	UP
Casp8	A0A087WQT6	Caspase-8	A0A087WQT6_MOUSE;CASP8_MOUSE	0.799515	0.00927251	UP
Bok	A0A087WR00	Bcl-2-related ovarian killer protein (Fragment);Bcl-2-related ovarian killer protein;Isoform 2 of Bcl-2-related ovarian killer protein	A0A087WR00_MOUSE;BOK_MOUSE;BOK_MOUSE	0.249796	0.536371	NO
Prob1	A0A087WR45	Proline-rich basic protein 1	A0A087WR45_MOUSE	-0.226861	0.387153	NO
Fn1	A0A087WR50	Fibronectin	A0A087WR50_MOUSE	-0.0180756	0.967192	NO
Mndal	A0A087WRA4	Myeloid cell nuclear differentiation antigen-like protein	A0A087WRA4_MOUSE;MNDAL_MOUSE	1.6281	0.0023024	UP
Nudt16	A0A087WRE5	U8 snoRNA-decapping enzyme (Fragment);U8 snoRNA-decapping enzyme (Fragment);U8 snoRNA-decapping enzyme	A0A087WRE5_MOUSE;A0A087WSB5_MOUSE;NUD16_MOUSE	-0.247311	0.074777	NO
Adhfe1	A0A087WRE7	Hydroxyacid-oxoacid transhydrogenase, mitochondrial (Fragment);Hydroxyacid-oxoacid transhydrogenase, mitochondrial	A0A087WRE7_MOUSE;HOT_MOUSE	0.187548	0.324107	NO
Pfkfb2	A0A087WRG0	6-phosphofructo-2-kinase/fructose-2,6-bisphosphatase 2;6-phosphofructo-2-kinase/fructose-2,6-bisphosphatase 2;6-phosphofructo-2-kinase/fructose-2, 6-bisphosphatase 2 variant 5;6-phosphofructo-2-kinase/fructose-2,6-bisphosphatase 2;6-phosphofructo-2-kinase/fructose-2, 6-biphosphatase 2	A0A087WRG0_MOUSE;A0A087WRM7_MOUSE;B2Z893_MOUSE;F262_MOUSE;Q6GTL7_MOUSE	0.192443	0.235122	NO
Faim	A0A087WRH2	Fas apoptotic inhibitory molecule 1 (Fragment);Fas apoptotic inhibitory molecule 1	A0A087WRH2_MOUSE;FAIM1_MOUSE	-0.0807472	0.749958	NO
Pcbp4	A0A087WRH3	Poly(rC)-binding protein 4 (Fragment);Poly(rC)-binding protein 4;Poly(rC)-binding protein 4 (Fragment);Poly(rC)-binding protein 4 (Fragment);Poly(rC)-binding protein 4	A0A087WRH3_MOUSE;A0A0R4J044_MOUSE;A0A1L1SRP9_MOUSE;A0A1L1SUS5_MOUSE;PCBP4_MOUSE	0.671269	0.0707326	NO
2310022A10Rik	A0A087WRI8	RIKEN cDNA 2310022A10 gene;RIKEN cDNA 2310022A10 gene;RIKEN cDNA 2310022A10 gene;Uncharacterized protein C19orf47 homolog;Isoform 2 of Uncharacterized protein C19orf47 homolog	A0A087WRI8_MOUSE;A0A0R4J2B5_MOUSE;G5E8E3_MOUSE;CS047_MOUSE;CS047_MOUSE	0.219409	0.494239	NO
Itm2c	A0A087WRM2	Integral membrane protein 2C	A0A087WRM2_MOUSE;ITM2C_MOUSE	0.940584	0.0778255	NO
Fat1	A0A087WRT4	FAT atypical cadherin 1	A0A087WRT4_MOUSE;A0A1L1SQU7_MOUSE;F2Z4A3_MOUSE	0.0569347	0.850556	NO
Rbbp5	A0A087WRV7	Retinoblastoma-binding protein 5 (Fragment);Retinoblastoma-binding protein 5;Retinoblastoma-binding protein 5	A0A087WRV7_MOUSE;A0A0R4J2B6_MOUSE;RBBP5_MOUSE	-0.227912	0.321978	NO
Nucks1	A0A087WRY3	Nuclear ubiquitous casein and cyclin-dependent kinase substrate 1	A0A087WRY3_MOUSE;NUCKS_MOUSE	-0.00388505	0.993735	NO
Col6a3	A0A087WS16	Collagen, type VI, alpha 3;Collagen, type VI, alpha 3	A0A087WS16_MOUSE;J3QQ16_MOUSE	-0.444506	0.0534523	NO
Tent5a	A0A087WS27	Terminal nucleotidyltransferase 5A	A0A087WS27_MOUSE;D3Z5S8_MOUSE	-0.491517	0.0682295	NO
Sh3bgrl2	A0A087WS96	SH3 domain-binding glutamic acid-rich-like protein;SH3 domain-binding glutamic acid-rich-like protein 2	A0A087WS96_MOUSE;SH3L2_MOUSE	-0.18361	0.445646	NO
Actr3	A0A087WS98	Actin-related protein 3 (Fragment)	A0A087WS98_MOUSE	0.0388636	0.957476	NO
Lrrfip1	A0A087WSF5	Leucine-rich repeat flightless-interacting protein 1 (Fragment)	A0A087WSF5_MOUSE	0.374465	0.190427	NO
Fn1	A0A087WSN6	Fibronectin	A0A087WSN6_MOUSE	-0.0211532	0.967781	NO
Stat1	A0A087WSP5	Signal transducer and activator of transcription	A0A087WSP5_MOUSE;Q8C3V4_MOUSE	0.375982	0.0630933	NO
Relch	A0A087WSS1	RAB11-binding protein RELCH;RAB11-binding protein RELCH;RAB11-binding protein RELCH;Isoform 2 of RAB11-binding protein RELCH	A0A087WSS1_MOUSE;E9QM90_MOUSE;RELCH_MOUSE;RELCH_MOUSE	0.0473827	0.814714	NO
Ndufs1	A0A087WSU3	NADH-ubiquinone oxidoreductase 75 kDa subunit, mitochondrial (Fragment)	A0A087WSU3_MOUSE	0.0519811	0.906858	NO
Gcdh	A0A0A0MQ68	Glutaryl-CoA dehydrogenase, mitochondrial;Glutaryl-CoA dehydrogenase, mitochondrial	A0A0A0MQ68_MOUSE;GCDH_MOUSE	0.139638	0.338315	NO
Slc25a35	A0A0A0MQ70	Solute carrier family 25 member 35	A0A0A0MQ70_MOUSE;S2535_MOUSE	0.294059	0.0505354	NO
Prrc2c	A0A0A0MQ79	Protein PRRC2C;Protein PRRC2C;Isoform 5 of Protein PRRC2C;Protein PRRC2C;Protein PRRC2C	A0A0A0MQ79_MOUSE;PRC2C_MOUSE;PRC2C_MOUSE;S4R294_MOUSE;S4R2J9_MOUSE	-0.0266345	0.864244	NO
Spata5	A0A0A0MQ80	ATPase family protein 2 homolog	A0A0A0MQ80_MOUSE;A0A0G2JFY0_MOUSE;AFG2H_MOUSE	0.235458	0.259319	NO
Pitpnc1	A0A0A0MQ88	Cytoplasmic phosphatidylinositol transfer protein 1;Cytoplasmic phosphatidylinositol transfer protein 1;Isoform 2 of Cytoplasmic phosphatidylinositol transfer protein 1;Isoform 3 of Cytoplasmic phosphatidylinositol transfer protein 1;Cytoplasmic phosphatidylinositol transfer protein 1 (Fragment)	A0A0A0MQ88_MOUSE;PITC1_MOUSE;PITC1_MOUSE;PITC1_MOUSE;X1WI19_MOUSE	-0.205754	0.202635	NO
S100a13	A0A0A0MQ90	Protein S100-A13	A0A0A0MQ90_MOUSE;S10AD_MOUSE	-0.112066	0.491408	NO
Tuba4a	A0A0A0MQA5	Tubulin alpha chain (Fragment);Tubulin alpha-4A chain	A0A0A0MQA5_MOUSE;TBA4A_MOUSE	0.482713	0.0331677	UP
Mapt	A0A0A0MQC7	Microtubule-associated protein;Microtubule-associated protein;Microtubule-associated protein tau	A0A0A0MQC7_MOUSE;A2A5Y6_MOUSE;TAU_MOUSE	-0.172771	0.576876	NO
Tdrd7	A0A0A0MQD1	Tudor domain-containing protein 7	A0A0A0MQD1_MOUSE;TDRD7_MOUSE	0.559748	0.214583	NO
9530068E07Rik	A0A0A0MQD4	RIKEN cDNA 9530068E07 gene;Keratinocyte-associated transmembrane protein 2	A0A0A0MQD4_MOUSE;KCT2_MOUSE	0.243654	0.145462	NO
Ralgapa2	A0A0A0MQD7	Ral GTPase-activating protein subunit alpha-2;Ral GTPase-activating protein subunit alpha-2;Ral GTPase-activating protein subunit alpha-2;Isoform 2 of Ral GTPase-activating protein subunit alpha-2;Ral GTPase-activating protein subunit alpha-2 (Fragment)	A0A0A0MQD7_MOUSE;A0A2I3BPN8_MOUSE;RGPA2_MOUSE;RGPA2_MOUSE;F7CGP0_MOUSE	-0.0953333	0.783999	NO
Otud6b	A0A0A0MQF5	Deubiquitinase OTUD6B	A0A0A0MQF5_MOUSE;OTU6B_MOUSE	0.882317	0.000200274	UP
Matn2	A0A0A0MQM7	Matrilin-2;Matrilin-2;Matrilin-2;Isoform 2 of Matrilin-2	A0A0A0MQM7_MOUSE;A0A2I3BRF3_MOUSE;MATN2_MOUSE;MATN2_MOUSE	-0.427417	0.10958	NO
Krtcap2	A0A0A0MQN1	Keratinocyte-associated protein 2	A0A0A0MQN1_MOUSE;KTAP2_MOUSE	-0.269876	0.209355	NO
Atg7	A0A0A0MQN4	Ubiquitin-like modifier-activating enzyme ATG7	A0A0A0MQN4_MOUSE;ATG7_MOUSE	0.0520986	0.744444	NO
Ttc28	A0A0A0MQN9	Tetratricopeptide repeat protein 28	A0A0A0MQN9_MOUSE;TTC28_MOUSE	0.0985298	0.753119	NO
Surf1	A0A0A6YVR9	SURF1-like protein (Fragment);Surfeit locus protein 1	A0A0A6YVR9_MOUSE;SURF1_MOUSE	0.38536	0.00289065	UP
Tmco1	A0A0A6YVS2	Calcium load-activated calcium channel (Fragment);Calcium load-activated calcium channel	A0A0A6YVS2_MOUSE;TMCO1_MOUSE	-0.0618952	0.681238	NO
Gm9774	A0A0A6YVU8	Predicted pseudogene 9774;Proteasomal ubiquitin receptor ADRM1	A0A0A6YVU8_MOUSE;ADRM1_MOUSE	0.243947	0.0513897	NO
Mapkap1	A0A0A6YVX6	Target of rapamycin complex 2 subunit MAPKAP1 (Fragment);Target of rapamycin complex 2 subunit MAPKAP1 (Fragment);Target of rapamycin complex 2 subunit MAPKAP1;Isoform 2 of Target of rapamycin complex 2 subunit MAPKAP1	A0A0A6YVX6_MOUSE;A0A0A6YW60_MOUSE;SIN1_MOUSE;SIN1_MOUSE	-0.471969	0.0948937	NO
Ssr2	A0A0A6YVZ1	Translocon-associated protein subunit beta	A0A0A6YVZ1_MOUSE;A0A0A6YXB7_MOUSE;SSRB_MOUSE	0.350578	0.0596802	NO
Usp4	A0A0A6YW28	Ubiquitin carboxyl-terminal hydrolase;Ubiquitin carboxyl-terminal hydrolase 4	A0A0A6YW28_MOUSE;UBP4_MOUSE	0.207945	0.0113153	UP
Map4k4	A0A0A6YW53	Mitogen-activated protein kinase kinase kinase kinase 4;Mitogen-activated protein kinase kinase kinase kinase 4;Mitogen-activated protein kinase kinase kinase kinase 4;Map4k4 protein;Map4k4 protein;Mitogen-activated protein kinase kinase kinase kinase 4;Mitogen-activated protein kinase kinase kinase kinase 4	A0A0A6YW53_MOUSE;A0A0A6YWM8_MOUSE;A0A0A6YWR8_MOUSE;B2RUE8_MOUSE;B7ZNR9_MOUSE;E9PVG7_MOUSE;F8VPL5_MOUSE	0.235726	0.139649	NO
Lcn2	A0A0A6YW77	Neutrophil gelatinase-associated lipocalin (Fragment);Neutrophil gelatinase-associated lipocalin	A0A0A6YW77_MOUSE;NGAL_MOUSE	-0.322033	0.730093	NO
Cnih4	A0A0A6YW87	Protein cornichon homolog 4	A0A0A6YW87_MOUSE;CNIH4_MOUSE	3.33415	0.0118344	UP
Rapgef2	A0A0A6YWG7	Rap guanine nucleotide exchange factor 2;Rap guanine nucleotide exchange factor (GEF) 6;Rap guanine nucleotide exchange factor (GEF) 6;Rap guanine nucleotide exchange factor 2;Rap guanine nucleotide exchange factor (GEF) 6;Rap guanine nucleotide exchange factor (GEF) 6;Rap guanine nucleotide exchange factor (GEF) 6;Rap guanine nucleotide exchange factor (GEF) 6;Rap guanine nucleotide exchange fac…	A0A0A6YWG7_MOUSE;A0A5F8MPT3_MOUSE;B2RUJ6_MOUSE;E9QNQ4_MOUSE;Q5NCJ0_MOUSE;Q5NCJ1_MOUSE;Q5NCJ4_MOUSE;Q5NCJ5_MOUSE;RPGF2_MOUSE	1.06142	0.0102416	UP
Clasp1	A0A0A6YWK1	CLIP-associating protein 1 (Fragment)	A0A0A6YWK1_MOUSE	-0.238534	0.483715	NO
Rab3gap2	A0A0A6YWM5	Rab3 GTPase-activating protein non-catalytic subunit	A0A0A6YWM5_MOUSE;E9QKE4_MOUSE	0.0521489	0.527166	NO
Txndc9	A0A0A6YWP9	Thioredoxin domain-containing protein 9 (Fragment);Thioredoxin domain-containing protein 9;Thioredoxin domain-containing protein 9	A0A0A6YWP9_MOUSE;A0A0A6YXY0_MOUSE;TXND9_MOUSE	-0.299449	0.409453	NO
Usp19	A0A0A6YWX1	Ubiquitin carboxyl-terminal hydrolase 19;Ubiquitin carboxyl-terminal hydrolase 19;Ubiquitin carboxyl-terminal hydrolase 19;Ubiquitin carboxyl-terminal hydrolase 19;Isoform 2 of Ubiquitin carboxyl-terminal hydrolase 19	A0A0A6YWX1_MOUSE;E9Q9M5_MOUSE;J3KMM1_MOUSE;UBP19_MOUSE;UBP19_MOUSE	-0.123333	0.32165	NO
Atp6v1h	A0A0A6YX18	V-type proton ATPase subunit H	A0A0A6YX18_MOUSE;VATH_MOUSE	0.472958	0.000418111	UP
Lman2l	A0A0A6YX25	VIP36-like protein (Fragment);VIP36-like protein;VIP36-like protein (Fragment);VIP36-like protein	A0A0A6YX25_MOUSE;D3Z4P2_MOUSE;F6QN75_MOUSE;LMA2L_MOUSE	-0.112741	0.32624	NO
Slc38a3	A0A0A6YX60	Sodium-coupled neutral amino acid transporter 3 (Fragment);Sodium-coupled neutral amino acid transporter 3	A0A0A6YX60_MOUSE;S38A3_MOUSE	0.496182	0.422007	NO
Mbnl1	A0A0A6YXE3	Muscleblind-like protein 1	A0A0A6YXE3_MOUSE;G3X9Q0_MOUSE;MBNL1_MOUSE	0.326999	0.120465	NO
Stx6	A0A0A6YXG0	Syntaxin-6;Syntaxin-6;Isoform 2 of Syntaxin-6	A0A0A6YXG0_MOUSE;STX6_MOUSE;STX6_MOUSE	0.21466	0.257622	NO
Osbpl9	A0A0A6YXH3	Oxysterol-binding protein;Oxysterol-binding protein-related protein 9;Isoform 2 of Oxysterol-binding protein-related protein 9;Oxysterol-binding protein;Oxysterol-binding protein;Oxysterol-binding protein;Oxysterol-binding protein	A0A0A6YXH3_MOUSE;OSBL9_MOUSE;OSBL9_MOUSE;E9PXZ2_MOUSE;E9Q6C1_MOUSE;F6UHR6_MOUSE;Q5FWX7_MOUSE	0.0832137	0.482655	NO
Cep170	A0A0A6YXK7	Centrosomal protein of 170 kDa (Fragment);Centrosomal protein of 170 kDa;Centrosomal protein of 170 kDa	A0A0A6YXK7_MOUSE;H7BX26_MOUSE;CE170_MOUSE	0.0615522	0.926235	NO
Lrba	A0A0A6YXL6	Lipopolysaccharide-responsive and beige-like anchor protein;Lipopolysaccharide-responsive and beige-like anchor protein;Lipopolysaccharide-responsive and beige-like anchor protein;Isoform 2 of Lipopolysaccharide-responsive and beige-like anchor protein	A0A0A6YXL6_MOUSE;E9Q3Y4_MOUSE;LRBA_MOUSE;LRBA_MOUSE	0.253409	0.319273	NO
Cept1	A0A0A6YXR0	Choline/ethanolaminephosphotransferase 1 (Fragment);Choline/ethanolaminephosphotransferase 1;Isoform 2 of Choline/ethanolaminephosphotransferase 1	A0A0A6YXR0_MOUSE;CEPT1_MOUSE;CEPT1_MOUSE	-0.57468	0.0114846	DOWN
Tgfb2	A0A0A6YXU9	Transforming growth factor beta;Transforming growth factor beta-2 proprotein	A0A0A6YXU9_MOUSE;TGFB2_MOUSE	0.244324	0.408338	NO
Ntmt1	A0A0A6YXY1	N-terminal Xaa-Pro-Lys N-methyltransferase 1 (Fragment);N-terminal Xaa-Pro-Lys N-methyltransferase 1 (Fragment);N-terminal Xaa-Pro-Lys N-methyltransferase 1	A0A0A6YXY1_MOUSE;A2APZ3_MOUSE;NTM1A_MOUSE	0.21133	0.182665	NO
Ncam1	A0A0A6YY47	Neural cell adhesion molecule 1;Isoform 2 of Neural cell adhesion molecule 1	A0A0A6YY47_MOUSE;NCAM1_MOUSE	0.393045	0.0534523	NO
Ighg2c	A0A0A6YY53	Immunoglobulin heavy constant gamma 2C (Fragment);Immunoglobulin heavy constant gamma 2C (Fragment);Ig gamma-2A chain C region secreted form	A0A0A6YY53_MOUSE;F6TQW2_MOUSE;GCAB_MOUSE	1.87616	0.026063	UP
Rbm6	A0A0A6YY54	RNA-binding motif protein 6 (Fragment);RNA-binding motif protein 6;RNA-binding motif protein 6	A0A0A6YY54_MOUSE;Q3ULB0_MOUSE;S4R1W5_MOUSE	-0.117312	0.906858	NO
Pcdh7	A0A0A6YY83	Protocadherin 7	A0A0A6YY83_MOUSE;A2RS43_MOUSE;E9Q2S0_MOUSE	0.492515	0.115141	NO
Snw1	A0A0B4J1E2	SNW domain-containing protein 1	A0A0B4J1E2_MOUSE;SNW1_MOUSE	-0.15956	0.558456	NO
Uck2	A0A0B4J1E5	Uridine-cytidine kinase 2 (Fragment);Uridine-cytidine kinase 2	A0A0B4J1E5_MOUSE;UCK2_MOUSE	0.20587	0.213152	NO
Itga11	A0A0B4J1F0	Integrin alpha-11	A0A0B4J1F0_MOUSE;ITA11_MOUSE	-0.109644	0.67058	NO
Fcgr2b	A0A0B4J1G1	Fc receptor, IgG, low affinity IIb;Isoform IIB2 of Low affinity immunoglobulin gamma Fc region receptor II	A0A0B4J1G1_MOUSE;FCGR2_MOUSE	0.305879	0.142615	NO
Igkv2-137	A0A0B4J1H6	Immunoglobulin kappa chain variable 2-137 (Fragment);Ig kappa chain V-II region 7S34.1	A0A0B4J1H6_MOUSE;KV2A6_MOUSE	2.23347	0.0180378	UP
Igkv1-135	A0A0B4J1H7	Immunoglobulin kappa variable 1-135 (Fragment);Immunoglobulin kappa variable 1-133 (Fragment)	A0A0B4J1H7_MOUSE;A0A0B4J1H8_MOUSE	0.862028	0.316801	NO
Igkv16-104	A0A0B4J1I1	Immunoglobulin kappa variable 16-104 (Fragment)	A0A0B4J1I1_MOUSE	-0.540529	0.411603	NO
Igkv4-55	A0A0B4J1I9	Immunoglobulin kappa variable 4-55 (Fragment)	A0A0B4J1I9_MOUSE	1.34268	0.113758	NO
Ighv9-3	A0A0B4J1J5	Immunoglobulin heavy variable V9-3 (Fragment)	A0A0B4J1J5_MOUSE	0.67825	0.207629	NO
Fcgr3	A0A0B4J1M6	Low affinity immunoglobulin gamma Fc region receptor III	A0A0B4J1M6_MOUSE;E9PUV2_MOUSE	0.349793	0.417802	NO
Eef1akmt1	A0A0D2X7Z2	EEF1A lysine methyltransferase 1	A0A0D2X7Z2_MOUSE;EFMT1_MOUSE	0.565017	0.000318546	UP
Adgre5	A0A0D9SEG8	Adhesion G protein-coupled receptor E5;Adhesion G protein-coupled receptor E5;Adhesion G protein-coupled receptor E5;Adhesion G protein-coupled receptor E5;CD97 antigen;Isoform 2 of CD97 antigen;Isoform 3 of CD97 antigen	A0A0D9SEG8_MOUSE;E9QJS7_MOUSE;E9QMJ5_MOUSE;Q9DC42_MOUSE;CD97_MOUSE;CD97_MOUSE;CD97_MOUSE	0.282354	0.139879	NO
Ldah	A0A0F6AIX5	Lipid droplet-associated hydrolase	A0A0F6AIX5_MOUSE	0.00305987	0.985448	NO
Lrrc2	A0A0G2JDG6	Leucine-rich repeat-containing protein 2 (Fragment);Leucine-rich repeat-containing protein 2;Leucine-rich repeat-containing protein 2	A0A0G2JDG6_MOUSE;A0A0R4J0F2_MOUSE;LRRC2_MOUSE	-0.149942	0.700809	NO
Ift22	A0A0G2JDJ1	Intraflagellar transport protein 22 homolog;Intraflagellar transport protein 22 homolog (Fragment);Intraflagellar transport protein 22 homolog (Fragment);Intraflagellar transport protein 22 homolog	A0A0G2JDJ1_MOUSE;A0A0G2JF44_MOUSE;A0A0H2UKB7_MOUSE;IFT22_MOUSE	0.504823	0.229126	NO
Myl3	A0A0G2JDM3	Myosin light chain 3	A0A0G2JDM3_MOUSE	0.225792	0.537322	NO
Anapc5	A0A0G2JDM7	Anaphase-promoting complex subunit 5;Anaphase-promoting complex subunit 5;Anaphase-promoting complex subunit 5;Anaphase-promoting complex subunit 5;Isoform 2 of Anaphase-promoting complex subunit 5	A0A0G2JDM7_MOUSE;A0A0G2JE03_MOUSE;Q3TWF7_MOUSE;APC5_MOUSE;APC5_MOUSE	0.0487864	0.853521	NO
Hax1	A0A0G2JDP0	HCLS1-associated protein X-1	A0A0G2JDP0_MOUSE;A0A0G2JE46_MOUSE;HAX1_MOUSE	-0.18411	0.177019	NO
Gbp6	A0A0G2JDV3	Guanylate-binding protein 6;Predicted gene 43302	A0A0G2JDV3_MOUSE;L7N1X8_MOUSE	0.140799	0.540573	NO
Rps27	A0A0G2JDW7	40S ribosomal protein S27 (Fragment);40S ribosomal protein S27	A0A0G2JDW7_MOUSE;RS27_MOUSE	0.342437	0.0246202	UP
Nexn	A0A0G2JDY6	Nexilin (Fragment)	A0A0G2JDY6_MOUSE	-0.0459165	0.665738	NO
Antxr2	A0A0G2JE26	Anthrax toxin receptor;Anthrax toxin receptor 2	A0A0G2JE26_MOUSE;ANTR2_MOUSE	0.3084	0.00928896	UP
Ube2d3	A0A0G2JE32	Ubiquitin-conjugating enzyme E2 D3 (Fragment);Ubiquitin-conjugating enzyme E2 D3;Ubiquitin-conjugating enzyme E2 D3	A0A0G2JE32_MOUSE;A0A0G2JGL0_MOUSE;UB2D3_MOUSE	0.464556	0.308386	NO
Ddx20	A0A0G2JE88	Probable ATP-dependent RNA helicase DDX20	A0A0G2JE88_MOUSE;DDX20_MOUSE	0.258726	0.578785	NO
Iglc1	A0A0G2JE99	Immunoglobulin lambda constant 1 (Fragment);Ig lambda-1 chain C region	A0A0G2JE99_MOUSE;LAC1_MOUSE	2.1946	0.00990812	UP
Khdc4	A0A0G2JEG2	KH homology domain-containing protein 4;KH homology domain-containing protein 4;Isoform 2 of KH homology domain-containing protein 4;Isoform 3 of KH homology domain-containing protein 4	A0A0G2JEG2_MOUSE;KHDC4_MOUSE;KHDC4_MOUSE;KHDC4_MOUSE	-0.799966	0.0590701	NO
Slc35f6	A0A0G2JEG3	Solute carrier family 35 member F6	A0A0G2JEG3_MOUSE;S35F6_MOUSE	0.401056	0.0863131	NO
Crip1	A0A0G2JEK2	Cysteine-rich protein 1	A0A0G2JEK2_MOUSE;CRIP1_MOUSE	0.561932	0.0832691	NO
Agap3	A0A0G2JER6	Arf-GAP with GTPase, ANK repeat and PH domain-containing protein 3 (Fragment);Arf-GAP with GTPase, ANK repeat and PH domain-containing protein 3;Arf-GAP with GTPase, ANK repeat and PH domain-containing protein 3	A0A0G2JER6_MOUSE;F8VQE9_MOUSE;AGAP3_MOUSE	-0.387421	0.267394	NO
Tyms	A0A0G2JF03	Thymidylate synthase (Fragment);Thymidylate synthase (Fragment);Thymidylate synthase;Thymidylate synthase;Thymidylate synthase	A0A0G2JF03_MOUSE;A0A0G2JF31_MOUSE;A0A0G2JGG2_MOUSE;D6RCW9_MOUSE;TYSY_MOUSE	0.647138	0.635278	NO
Ccdc12	A0A0G2JF16	Coiled-coil domain-containing protein 12 (Fragment);Coiled-coil domain-containing protein 12	A0A0G2JF16_MOUSE;CCD12_MOUSE	-0.54097	0.0744133	NO
Tdrkh	A0A0G2JFB2	Tudor and KH domain-containing protein	A0A0G2JFB2_MOUSE;A0A0G2JFE0_MOUSE;TDRKH_MOUSE	-0.0234288	0.951939	NO
Nexn	A0A0G2JFD8	Nexilin	A0A0G2JFD8_MOUSE	-0.0931846	0.488338	NO
Map4	A0A0G2JFH2	Microtubule-associated protein (Fragment)	A0A0G2JFH2_MOUSE	-0.195391	0.218216	NO
Ints3	A0A0G2JFJ6	Integrator complex subunit 3	A0A0G2JFJ6_MOUSE;INT3_MOUSE	-0.0463945	0.895823	NO
Cox19	A0A0G2JFK4	Cytochrome c oxidase assembly protein COX19	A0A0G2JFK4_MOUSE;COX19_MOUSE	1.00054	0.130602	NO
Nbeal2	A0A0G2JFQ4	Neurobeachin-like protein 2;Neurobeachin-like protein 2;Neurobeachin-like protein 2 (Fragment);Neurobeachin-like protein 2 (Fragment);Neurobeachin-like protein 2;Isoform 2 of Neurobeachin-like protein 2	A0A0G2JFQ4_MOUSE;E9Q9L6_MOUSE;F6VTL9_MOUSE;F6ZZB1_MOUSE;NBEL2_MOUSE;NBEL2_MOUSE	-0.550098	0.06882	NO
Rufy3	A0A0G2JFT8	Protein RUFY3;Protein RUFY3;Isoform 2 of Protein RUFY3;Isoform 3 of Protein RUFY3;Isoform 4 of Protein RUFY3	A0A0G2JFT8_MOUSE;RUFY3_MOUSE;RUFY3_MOUSE;RUFY3_MOUSE;RUFY3_MOUSE	0.0166186	0.889747	NO
Lrrfip2	A0A0G2JFV5	Leucine-rich repeat flightless-interacting protein 2	A0A0G2JFV5_MOUSE	0.144201	0.766605	NO
Fubp1	A0A0G2JFY5	Far upstream element-binding protein 1	A0A0G2JFY5_MOUSE;A0A0G2JGW9_MOUSE;Q3TUE1_MOUSE;Q3UUU2_MOUSE;FUBP1_MOUSE	0.211469	0.049419	UP
Gna12	A0A0G2JG40	Guanine nucleotide-binding protein subunit alpha-12 (Fragment);Guanine nucleotide-binding protein subunit alpha-12	A0A0G2JG40_MOUSE;GNA12_MOUSE	-0.448783	0.0721451	NO
S100a4	A0A0G2JGD2	Protein S100-A4 (Fragment);Protein S100-A4	A0A0G2JGD2_MOUSE;S10A4_MOUSE	0.136682	0.539641	NO
Dhx30	A0A0G2JGL8	ATP-dependent RNA helicase DHX30;ATP-dependent RNA helicase DHX30;Isoform 2 of ATP-dependent RNA helicase DHX30;Isoform 3 of ATP-dependent RNA helicase DHX30	A0A0G2JGL8_MOUSE;DHX30_MOUSE;DHX30_MOUSE;DHX30_MOUSE	-0.0786782	0.258224	NO
Nras	A0A0G2JGP4	GTPase NRas (Fragment);GTPase NRas;GTPase NRas	A0A0G2JGP4_MOUSE;RASN_MOUSE;Q9D091_MOUSE	-0.0203186	0.889138	NO
Nub1	A0A0G2JGQ4	NEDD8 ultimate buster 1	A0A0G2JGQ4_MOUSE;NUB1_MOUSE	0.587444	0.00932571	UP
Dclk1	A0A0G2JGQ6	Serine/threonine-protein kinase DCLK1;Dclk1 protein;Serine/threonine-protein kinase DCLK1;Isoform 2 of Serine/threonine-protein kinase DCLK1	A0A0G2JGQ6_MOUSE;Q80VB6_MOUSE;DCLK1_MOUSE;DCLK1_MOUSE	0.350162	0.0535332	NO
Iglc3	A0A0G2JGQ8	Ig lambda-3 chain C region (Fragment);Ig lambda-2 chain C region;Ig lambda-3 chain C region;Ig lambda-2 chain C region (Fragment)	A0A0G2JGQ8_MOUSE;LAC2_MOUSE;LAC3_MOUSE;Q99JC1_MOUSE	0.78769	0.0222426	UP
Camk2d	A0A0G2JGS4	Calcium/calmodulin-dependent protein kinase type II subunit delta	A0A0G2JGS4_MOUSE;E9Q1T1_MOUSE;KCC2D_MOUSE	0.192734	0.0344866	UP
Tm4sf1	A0A0G2JGU1	Transmembrane 4 L6 family member 1 (Fragment);Transmembrane 4 L6 family member 1	A0A0G2JGU1_MOUSE;T4S1_MOUSE	0.206107	0.40332	NO
Adgrl4	A0A0G2JGY1	Adhesion G protein-coupled receptor L4 (Fragment);Adhesion G protein-coupled receptor L4	A0A0G2JGY1_MOUSE;AGRL4_MOUSE	0.282873	0.6808	NO
Commd8	A0A0G2JH18	COMM domain-containing protein 8	A0A0G2JH18_MOUSE;COMD8_MOUSE	0.260527	0.484717	NO
Ehmt1	A0A0H2UH19	Histone-lysine N-methyltransferase EHMT1;Histone-lysine N-methyltransferase EHMT1;Histone-lysine N-methyltransferase EHMT1;Isoform 2 of Histone-lysine N-methyltransferase EHMT1;Isoform 3 of Histone-lysine N-methyltransferase EHMT1;Histone-lysine N-methyltransferase EHMT1	A0A0H2UH19_MOUSE;E9Q5A3_MOUSE;EHMT1_MOUSE;EHMT1_MOUSE;EHMT1_MOUSE;Z4YJZ7_MOUSE	0.513431	0.171026	NO
Cpeb2	A0A0H2UH22	Cytoplasmic polyadenylation element-binding protein 2;Cytoplasmic polyadenylation element-binding protein 3;Cytoplasmic polyadenylation element-binding protein 3;Cytoplasmic polyadenylation element-binding protein 3;Cytoplasmic polyadenylation element-binding protein 2;Cytoplasmic polyadenylation element-binding protein 2;Cytoplasmic polyadenylation element-binding protein 3 (Fragment);Cytoplasmi…	A0A0H2UH22_MOUSE;A0A0R4J102_MOUSE;D3Z1R6_MOUSE;D3Z5R9_MOUSE;E9Q5X2_MOUSE;E9Q969_MOUSE;F6T0J8_MOUSE;CPEB3_MOUSE;CPEB3_MOUSE;CPEB3_MOUSE;CPEB3_MOUSE;CPEB3_MOUSE;CPEB2_MOUSE	0.340217	0.318789	NO
Ckm	A0A0J9YKD4	Creatine kinase M-type	A0A0J9YKD4_MOUSE	1.93463	0.00598602	UP
Pf4	A0A0J9YTR7	Platelet factor 4	A0A0J9YTR7_MOUSE;PLF4_MOUSE	0.278824	0.50258	NO
Tcf4	A0A0J9YTR9	Transcription factor 4;Transcription factor 4;Transcription factor 4;Transcription factor 4;Transcription factor 4;Transcription factor 4 (Fragment);Transcription factor 4;Transcription factor 4;Transcription factor 4;Transcription factor 4 (Fragment);Transcription factor 4 (Fragment);Transcription factor 4 (Fragment);Transcription factor 4 (Fragment);Transcription factor 4;Transcription factor 4…	A0A0J9YTR9_MOUSE;A0A0J9YTU7_MOUSE;A0A0J9YTW1_MOUSE;A0A0J9YU37_MOUSE;A0A0J9YU89_MOUSE;A0A0J9YU91_MOUSE;A0A0J9YUG4_MOUSE;A0A0J9YUK1_MOUSE;A0A0J9YUP9_MOUSE;A0A0J9YUR0_MOUSE;A0A0J9YUT3_MOUSE;A0A0J9YUT7_MOUSE;A0A0J9YUX6_MOUSE;A0A0J9YUZ0_MOUSE;A0A0J9YV50_MOUSE;A0A0J9YVB3_MOUSE;A0A0J9YVG2_MOUSE;A0A0J9YVI1_MOUSE;E9Q8G4_MOUSE;ITF2_MOUSE;ITF2_MOUSE;ITF2_MOUSE;Q91YV0_MOUSE	0.108293	0.797156	NO
Tspan9	A0A0J9YTS4	Tetraspanin (Fragment);Tetraspanin (Fragment);Tetraspanin-9	A0A0J9YTS4_MOUSE;D3YXN7_MOUSE;TSN9_MOUSE	0.922831	0.014115	UP
Khk	A0A0J9YTU1	Ketohexokinase (Fragment);Ketohexokinase	A0A0J9YTU1_MOUSE;E9Q1Q9_MOUSE	-0.409545	0.286421	NO
Specc1	A0A0J9YTU3	Cytospin-B;Cytospin-B;Cytospin-B;Isoform 4 of Cytospin-B	A0A0J9YTU3_MOUSE;A0A0J9YUR2_MOUSE;CYTSB_MOUSE;CYTSB_MOUSE	0.525507	0.0138285	UP
Rbpj	A0A0J9YTV5	Recombining-binding protein suppressor of hairless;Recombining-binding protein suppressor of hairless;Recombining binding protein suppressor of hairless;Isoform 2 of Recombining binding protein suppressor of hairless;Recombining-binding protein suppressor of hairless	A0A0J9YTV5_MOUSE;E9Q7W0_MOUSE;SUH_MOUSE;SUH_MOUSE;Q3U6F1_MOUSE	0.197242	0.279577	NO
40787	A0A0J9YTY0	Septin 11;Septin 11;Septin-11;Isoform 2 of Septin-11;Isoform 3 of Septin-11	A0A0J9YTY0_MOUSE;A0A0J9YUL3_MOUSE;SEP11_MOUSE;SEP11_MOUSE;SEP11_MOUSE	0.0647302	0.321826	NO
Thap4	A0A0J9YU08	THAP domain-containing protein 4	A0A0J9YU08_MOUSE;THAP4_MOUSE	-0.0163218	0.971663	NO
Ctbp1	A0A0J9YU62	C-terminal-binding protein 1;C-terminal-binding protein 1;Isoform 2 of C-terminal-binding protein 1	A0A0J9YU62_MOUSE;CTBP1_MOUSE;CTBP1_MOUSE	0.187389	0.306148	NO
Ociad2	A0A0J9YU93	OCIA domain-containing protein 2	A0A0J9YU93_MOUSE;OCAD2_MOUSE	-0.0923509	0.820029	NO
Dnm1	A0A0J9YUE9	Dynamin-1;Dynamin-1;Dynamin-1;Isoform 3 of Dynamin-1;Isoform 4 of Dynamin-1;Isoform 5 of Dynamin-1;Isoform 6 of Dynamin-1	A0A0J9YUE9_MOUSE;A0A0J9YUN4_MOUSE;DYN1_MOUSE;DYN1_MOUSE;DYN1_MOUSE;DYN1_MOUSE;DYN1_MOUSE	-0.0436483	0.793551	NO
Ube2a	A0A0J9YUN2	Ubiquitin-conjugating enzyme E2 A	A0A0J9YUN2_MOUSE;Q3TQ27_MOUSE;UBE2A_MOUSE	0.430198	0.077722	NO
Hgfac	A0A0J9YUY6	Hepatocyte growth factor activator (Fragment);Hepatocyte growth factor activator	A0A0J9YUY6_MOUSE;HGFA_MOUSE	0.616165	0.12754	NO
Hmgb1	A0A0J9YUZ4	High mobility group protein B1 (Fragment);High mobility group protein B1	A0A0J9YUZ4_MOUSE;HMGB1_MOUSE	-0.130525	0.37406	NO
Rab28	A0A0J9YV85	Ras-related protein Rab-28	A0A0J9YV85_MOUSE;RAB28_MOUSE;Q9CZQ8_MOUSE	-0.225285	0.506285	NO
Tbl1xr1	A0A0J9YV90	F-box-like/WD repeat-containing protein TBL1XR1	A0A0J9YV90_MOUSE;TBL1R_MOUSE	0.195993	0.107382	NO
Ppm1g	A0A0J9YVG0	Protein phosphatase 1G	A0A0J9YVG0_MOUSE;PPM1G_MOUSE	0.266878	0.0227536	UP
Brca2	A0A0J9YVI7	Breast cancer type 2 susceptibility protein homolog (Fragment);Breast cancer type 2 susceptibility protein homolog	A0A0J9YVI7_MOUSE;BRCA2_MOUSE	-0.138942	0.573562	NO
Lias	A0A0M3HEP3	Lipoyl synthase, mitochondrial;Lipoyl synthase, mitochondrial	A0A0M3HEP3_MOUSE;LIAS_MOUSE	-0.0783354	0.459877	NO
Atp8a1	A0A0M3HEP7	Phospholipid-transporting ATPase;Phospholipid-transporting ATPase IA;Isoform 2 of Phospholipid-transporting ATPase IA;Isoform 3 of Phospholipid-transporting ATPase IA	A0A0M3HEP7_MOUSE;AT8A1_MOUSE;AT8A1_MOUSE;AT8A1_MOUSE	-0.268815	0.0139393	DOWN
Vkorc1l1	A0A0M3HEP8	Vitamin K epoxide reductase complex subunit 1-like protein 1	A0A0M3HEP8_MOUSE;VKORL_MOUSE	-0.287921	0.0471289	DOWN
Txnrd2	A0A0M3HEQ0	Thioredoxin reductase 2, mitochondrial;Thioredoxin reductase 2, mitochondrial;Thioredoxin reductase 2, mitochondrial;Thioredoxin reductase 2, mitochondrial;Thioredoxin reductase 2, mitochondrial;Thioredoxin reductase 2, mitochondrial;Isoform 2 of Thioredoxin reductase 2, mitochondrial;Isoform 4 of Thioredoxin reductase 2, mitochondrial	A0A0M3HEQ0_MOUSE;A0A0U1RPV8_MOUSE;A0A0U1RQA4_MOUSE;J3QMN4_MOUSE;J3QMQ8_MOUSE;TRXR2_MOUSE;TRXR2_MOUSE;TRXR2_MOUSE	0.121196	0.322712	NO
Pum3	A0A0N4SUH4	Pumilio homolog 3	A0A0N4SUH4_MOUSE;PUM3_MOUSE	-0.21417	0.28543	NO
Nfu1	A0A0N4SUH8	NFU1 iron-sulfur cluster scaffold homolog, mitochondrial;NFU1 iron-sulfur cluster scaffold homolog, mitochondrial	A0A0N4SUH8_MOUSE;NFU1_MOUSE	0.172413	0.0652482	NO
Isy1	A0A0N4SUJ7	Pre-mRNA-splicing factor ISY1 homolog;Predicted gene 45140;Pre-mRNA-splicing factor ISY1 homolog (Fragment);Pre-mRNA-splicing factor ISY1 homolog	A0A0N4SUJ7_MOUSE;A0A0N4SUM8_MOUSE;A0A0N4SV90_MOUSE;ISY1_MOUSE	0.122575	0.566216	NO
Dysf	DYSF	Dysferlin	A0A0N4SUN3_MOUSE;A0A0N4SVX9_MOUSE;E9PXU9_MOUSE	3.62493	4.788e-07	UP
Eefsec	A0A0N4SUV6	Selenocysteine-specific elongation factor;Selenocysteine-specific elongation factor (Fragment);Selenocysteine-specific elongation factor	A0A0N4SUV6_MOUSE;A0A0N4SWD9_MOUSE;SELB_MOUSE	1.84842	0.00168323	UP
Scai	A0A0N4SUW0	Protein SCAI (Fragment);Protein SCAI;Protein SCAI	A0A0N4SUW0_MOUSE;A0A0N4SVJ6_MOUSE;SCAI_MOUSE	-0.036058	0.89896	NO
Antxr1	A0A0N4SUW7	Anthrax toxin receptor 1 (Fragment);Anthrax toxin receptor 1;Anthrax toxin receptor 1;Isoform 2 of Anthrax toxin receptor 1	A0A0N4SUW7_MOUSE;A0A0N4SV16_MOUSE;ANTR1_MOUSE;ANTR1_MOUSE	0.318795	0.285311	NO
Zfp638	A0A0N4SV38	Zinc finger protein 638;Zinc finger protein 638;Zinc finger protein 638;Zinc finger protein 638;Zinc finger protein 638;Zinc finger protein 638;Isoform 2 of Zinc finger protein 638;Isoform 4 of Zinc finger protein 638;Isoform 5 of Zinc finger protein 638;Isoform 6 of Zinc finger protein 638	A0A0N4SV38_MOUSE;A0A0N4SV80_MOUSE;A0A0N4SVI8_MOUSE;E9QKZ7_MOUSE;E9QML5_MOUSE;ZN638_MOUSE;ZN638_MOUSE;ZN638_MOUSE;ZN638_MOUSE;ZN638_MOUSE	1.51556	0.000452384	UP
Tra2a	A0A0N4SVC2	Transformer-2 protein homolog alpha	A0A0N4SVC2_MOUSE;E9QP00_MOUSE;TRA2A_MOUSE	0.224739	0.0930102	NO
Lsm5	A0A0N4SVK3	U6 snRNA-associated Sm-like protein LSm5	A0A0N4SVK3_MOUSE;LSM5_MOUSE	-0.704119	0.0773957	NO
Adprhl1	A0A0N4SVK8	[Protein ADP-ribosylarginine] hydrolase-like protein 1	A0A0N4SVK8_MOUSE	-0.0896986	0.712566	NO
Eif4g3	A0A0N4SVL0	Eukaryotic translation initiation factor 4 gamma 3;Eukaryotic translation initiation factor 4 gamma 3;Eukaryotic translation initiation factor 4 gamma 3;Eukaryotic translation initiation factor 4 gamma 3;Isoform 2 of Eukaryotic translation initiation factor 4 gamma 3;Isoform 3 of Eukaryotic translation initiation factor 4 gamma 3;Isoform 4 of Eukaryotic translation initiation factor 4 gamma 3;Euk…	A0A0N4SVL0_MOUSE;A0A0R4J112_MOUSE;A2AMI2_MOUSE;IF4G3_MOUSE;IF4G3_MOUSE;IF4G3_MOUSE;IF4G3_MOUSE;Z4YKC4_MOUSE	-0.180305	0.122564	NO
Ddx47	A0A0N4SVT1	Probable ATP-dependent RNA helicase DDX47 (Fragment);Probable ATP-dependent RNA helicase DDX47 (Fragment);Probable ATP-dependent RNA helicase DDX47 (Fragment);Probable ATP-dependent RNA helicase DDX47	A0A0N4SVT1_MOUSE;A0A0N4SWC5_MOUSE;F6QKD2_MOUSE;DDX47_MOUSE	0.0225241	0.936321	NO
Itfg2	A0A0N4SW06	KICSTOR complex protein ITFG2;KICSTOR complex protein ITFG2;KICSTOR complex protein ITFG2;Isoform 2 of KICSTOR complex protein ITFG2	A0A0N4SW06_MOUSE;Q3TWL5_MOUSE;ITFG2_MOUSE;ITFG2_MOUSE	0.369571	0.245783	NO
Gng12	A0A0N4SW28	Guanine nucleotide-binding protein subunit gamma;Guanine nucleotide-binding protein G(I)/G(S)/G(O) subunit gamma-12	A0A0N4SW28_MOUSE;GBG12_MOUSE	0.490769	0.0178357	UP
Tmem168	A0A0N4SW50	Transmembrane protein 168	A0A0N4SW50_MOUSE;TM168_MOUSE	1.43639	0.000203592	UP
Rab11fip5	A0A0N4SW73	Rab11 family-interacting protein 5	A0A0N4SW73_MOUSE	0.532176	0.00887202	UP
Dcun1d2	A0A0N4SW97	DCN1-like protein 2;DCN1-like protein 2;DCN1-like protein 2;DCN1-like protein 2;Isoform 2 of DCN1-like protein 2;Isoform 3 of DCN1-like protein 2	A0A0N4SW97_MOUSE;G5E8Q5_MOUSE;G5E8Q6_MOUSE;DCNL2_MOUSE;DCNL2_MOUSE;DCNL2_MOUSE	0.130467	0.452404	NO
Abcg2	A0A0N4SWA2	Broad substrate-specificity ATP-binding cassette transporter ABCG2 (Fragment);Broad substrate-specificity ATP-binding cassette transporter ABCG2;Broad substrate-specificity ATP-binding cassette transporter ABCG2 (Fragment);Broad substrate-specificity ATP-binding cassette transporter ABCG2 (Fragment);Broad substrate specificity ATP-binding cassette transporter ABCG2;Broad substrate-specificity ATP…	A0A0N4SWA2_MOUSE;A0A0R4J0B6_MOUSE;D3YZX5_MOUSE;D3Z150_MOUSE;ABCG2_MOUSE;S4R2E1_MOUSE	-0.314754	0.0321563	DOWN
Foxj2	A0A0N4SWA4	Forkhead box protein J2 (Fragment);Forkhead box protein J2	A0A0N4SWA4_MOUSE;FOXJ2_MOUSE	-0.056344	0.908296	NO
Tmcc1	A0A0N4SWB9	Transmembrane and coiled-coil domains protein 1;Transmembrane and coiled-coil domains protein 1 (Fragment);Transmembrane and coiled-coil domains protein 1;Isoform 2 of Transmembrane and coiled-coil domains protein 1;Isoform 3 of Transmembrane and coiled-coil domains protein 1	A0A0N4SWB9_MOUSE;F8WJ98_MOUSE;TMCC1_MOUSE;TMCC1_MOUSE;TMCC1_MOUSE	-0.398472	0.313202	NO
Pde1c	A0A0N4SWG4	Phosphodiesterase;Calcium/calmodulin-dependent 3',5'-cyclic nucleotide phosphodiesterase 1C;Phosphodiesterase;Calcium/calmodulin-dependent 3',5'-cyclic nucleotide phosphodiesterase 1C;Isoform 1 of Calcium/calmodulin-dependent 3',5'-cyclic nucleotide phosphodiesterase 1C;Isoform 2 of Calcium/calmodulin-dependent 3',5'-cyclic nucleotide phosphodiesterase 1C;Phosphodiesterase;Phosphodiesterase	A0A0N4SWG4_MOUSE;A0A5F8MPG4_MOUSE;E9Q7V6_MOUSE;PDE1C_MOUSE;PDE1C_MOUSE;PDE1C_MOUSE;Q8CDV2_MOUSE;Q9D5W0_MOUSE	-0.0307684	0.945236	NO
Smim4	A0A0R3P9C4	Small integral membrane protein 4	A0A0R3P9C4_MOUSE;SMIM4_MOUSE	0.746363	0.0147669	UP
Ndufa9	A0A0R3P9C8	NADH dehydrogenase [ubiquinone] 1 alpha subcomplex subunit 9, mitochondrial;NADH dehydrogenase [ubiquinone] 1 alpha subcomplex subunit 9, mitochondrial	A0A0R3P9C8_MOUSE;NDUA9_MOUSE	0.233728	0.254748	NO
Trmt1	A0A0R4IZW7	tRNA (guanine(26)-N(2))-dimethyltransferase;tRNA (guanine(26)-N(2))-dimethyltransferase (Fragment);tRNA (guanine(26)-N(2))-dimethyltransferase;tRNA (guanine(26)-N(2))-dimethyltransferase;tRNA (guanine(26)-N(2))-dimethyltransferase;tRNA (guanine(26)-N(2))-dimethyltransferase (Fragment);tRNA (guanine(26)-N(2))-dimethyltransferase (Fragment);tRNA (guanine(26)-N(2))-dimethyltransferase;tRNA (guanine(…	A0A0R4IZW7_MOUSE;D3Z413_MOUSE;D6RFC0_MOUSE;D6RG86_MOUSE;E9PWD4_MOUSE;H3BK68_MOUSE;H3BKB8_MOUSE;H3BKS8_MOUSE;H3BKV3_MOUSE;H3BL70_MOUSE;TRM1_MOUSE	-0.371514	0.327718	NO
Capns1	A0A0R4IZW8	Calpain small subunit 1	A0A0R4IZW8_MOUSE	0.243712	0.0612922	NO
Sdf2	A0A0R4IZW9	Stromal cell-derived factor 2	A0A0R4IZW9_MOUSE;SDF2_MOUSE	1.07279	0.00140066	UP
Slc9a3r2	A0A0R4IZX2	Na(+)/H(+) exchange regulatory cofactor NHE-RF	A0A0R4IZX2_MOUSE	-0.320345	0.0150256	DOWN
Thop1	A0A0R4IZY0	Thimet oligopeptidase	A0A0R4IZY0_MOUSE	0.0958473	0.130603	NO
Dus3l	A0A0R4IZY9	tRNA-dihydrouridine(47) synthase [NAD(P)(+)]	A0A0R4IZY9_MOUSE	-0.269	0.0355218	DOWN
Kctd5	A0A0R4J000	BTB/POZ domain-containing protein KCTD5	A0A0R4J000_MOUSE;KCTD5_MOUSE	-0.0301524	0.926468	NO
Mfsd3	A0A0R4J004	Major facilitator superfamily domain-containing protein 3	A0A0R4J004_MOUSE;MFSD3_MOUSE	-0.1026	0.634558	NO
Lims1	A0A0R4J005	LIM and senescent cell antigen-like-containing domain protein	A0A0R4J005_MOUSE	1.09401	0.107435	NO
Pald1	A0A0R4J007	Paladin	A0A0R4J007_MOUSE	-0.0986112	0.270327	NO
Hdac2	A0A0R4J008	Histone deacetylase 2	A0A0R4J008_MOUSE;HDAC2_MOUSE	0.828535	3.53646e-05	UP
Abcc3	A0A0R4J015	Canalicular multispecific organic anion transporter 2;Canalicular multispecific organic anion transporter 2;Isoform 2 of Canalicular multispecific organic anion transporter 2;Isoform 3 of Canalicular multispecific organic anion transporter 2;Canalicular multispecific organic anion transporter 2	A0A0R4J015_MOUSE;MRP3_MOUSE;MRP3_MOUSE;MRP3_MOUSE;J3QML2_MOUSE	-0.326426	0.314483	NO
Tpmt	A0A0R4J018	Thiopurine S-methyltransferase;Thiopurine S-methyltransferase (Fragment);Thiopurine S-methyltransferase (Fragment);Thiopurine S-methyltransferase (Fragment);Thiopurine S-methyltransferase;Thiopurine S-methyltransferase (Fragment);Thiopurine S-methyltransferase	A0A0R4J018_MOUSE;D3YWK6_MOUSE;D3Z0R1_MOUSE;D3Z217_MOUSE;D3Z380_MOUSE;D6RIK3_MOUSE;TPMT_MOUSE	-0.290243	0.0560398	NO
Auh	A0A0R4J023	Methylglutaconyl-CoA hydratase, mitochondrial;Methylglutaconyl-CoA hydratase, mitochondrial	A0A0R4J023_MOUSE;AUHM_MOUSE	0.210519	0.229689	NO
C9	A0A0R4J032	Complement component C9	A0A0R4J032_MOUSE;CO9_MOUSE	0.877797	0.105697	NO
Pdxdc1	A0A0R4J034	Pyridoxal-dependent decarboxylase domain-containing protein 1;Pyridoxal-dependent decarboxylase domain-containing protein 1;Isoform 2 of Pyridoxal-dependent decarboxylase domain-containing protein 1;Isoform 3 of Pyridoxal-dependent decarboxylase domain-containing protein 1;Isoform 4 of Pyridoxal-dependent decarboxylase domain-containing protein 1	A0A0R4J034_MOUSE;PDXD1_MOUSE;PDXD1_MOUSE;PDXD1_MOUSE;PDXD1_MOUSE	0.155113	0.423345	NO
Hrg	A0A0R4J039	Histidine-rich glycoprotein	A0A0R4J039_MOUSE;HRG_MOUSE	-0.216204	0.311019	NO
Luc7l	A0A0R4J047	Putative RNA-binding protein Luc7-like 1;Putative RNA-binding protein Luc7-like 1 (Fragment);Putative RNA-binding protein Luc7-like 1;Isoform 2 of Putative RNA-binding protein Luc7-like 1	A0A0R4J047_MOUSE;D3Z765_MOUSE;LUC7L_MOUSE;LUC7L_MOUSE	0.000828483	0.998607	NO
Prmt5	A0A0R4J049	Protein arginine N-methyltransferase 5	A0A0R4J049_MOUSE;ANM5_MOUSE	0.0629217	0.547362	NO
Acy1	A0A0R4J050	Aminoacylase-1	A0A0R4J050_MOUSE;A0A1L1SS90_MOUSE	-0.00551906	0.959771	NO
Chid1	A0A0R4J058	Chitinase domain-containing protein 1;Chitinase domain-containing protein 1;Chitinase domain-containing protein 1;Chitinase domain-containing protein 1 (Fragment);Chitinase domain-containing protein 1 (Fragment);Chitinase domain-containing protein 1;Isoform 2 of Chitinase domain-containing protein 1	A0A0R4J058_MOUSE;A0A0R4J242_MOUSE;A0A1B0GSH5_MOUSE;D3YWG2_MOUSE;G8JL55_MOUSE;CHID1_MOUSE;CHID1_MOUSE	-0.188694	0.229258	NO
Atg4b	A0A0R4J065	Cysteine protease	A0A0R4J065_MOUSE	0.477394	0.0475744	UP
Coq10b	A0A0R4J066	Coenzyme Q-binding protein COQ10 homolog B, mitochondrial;Coenzyme Q-binding protein COQ10 homolog B, mitochondrial;Coenzyme Q-binding protein COQ10 homolog B, mitochondrial;Isoform 2 of Coenzyme Q-binding protein COQ10 homolog B, mitochondrial	A0A0R4J066_MOUSE;G5E8J7_MOUSE;CQ10B_MOUSE;CQ10B_MOUSE	0.302073	0.204385	NO
Scly	A0A0R4J069	Selenocysteine lyase	A0A0R4J069_MOUSE;SCLY_MOUSE	-0.128563	0.19849	NO
Uimc1	A0A0R4J073	BRCA1-A complex subunit RAP80;BRCA1-A complex subunit RAP80;BRCA1-A complex subunit RAP80;BRCA1-A complex subunit RAP80;Isoform 2 of BRCA1-A complex subunit RAP80	A0A0R4J073_MOUSE;E9PWM5_MOUSE;E9Q577_MOUSE;UIMC1_MOUSE;UIMC1_MOUSE	0.158926	0.564515	NO
Ubxn4	A0A0R4J078	UBX domain-containing protein 4	A0A0R4J078_MOUSE;UBXN4_MOUSE	0.705218	0.00102262	UP
Acbd3	A0A0R4J079	Golgi resident protein GCP60	A0A0R4J079_MOUSE;GCP60_MOUSE	-0.00941637	0.958302	NO
Ndufaf1	A0A0R4J081	Complex I intermediate-associated protein 30, mitochondrial;Complex I intermediate-associated protein 30, mitochondrial;Complex I intermediate-associated protein 30, mitochondrial	A0A0R4J081_MOUSE;A2AQ17_MOUSE;CIA30_MOUSE	0.210827	0.18206	NO
Acadl	A0A0R4J083	Long-chain-specific acyl-CoA dehydrogenase, mitochondrial	A0A0R4J083_MOUSE	0.0533509	0.813797	NO
Uap1	A0A0R4J085	UDP-N-acetylhexosamine pyrophosphorylase;UDP-N-acetylhexosamine pyrophosphorylase;UDP-N-acetylhexosamine pyrophosphorylase;UDP-N-acetylhexosamine pyrophosphorylase;Isoform AGX1 of UDP-N-acetylhexosamine pyrophosphorylase;Isoform 3 of UDP-N-acetylhexosamine pyrophosphorylase	A0A0R4J085_MOUSE;A0A0R4J1F6_MOUSE;Q3UHZ7_MOUSE;UAP1_MOUSE;UAP1_MOUSE;UAP1_MOUSE	0.272587	0.286093	NO
Olfml3	A0A0R4J086	Olfactomedin-like protein 3	A0A0R4J086_MOUSE;OLFL3_MOUSE	0.95853	0.0013081	UP
Manba	A0A0R4J092	Beta-mannosidase	A0A0R4J092_MOUSE	-0.0277877	0.89896	NO
Fahd2a	A0A0R4J094	Fumarylacetoacetate hydrolase domain-containing 2A	A0A0R4J094_MOUSE	-0.0413564	0.828494	NO
Zfp326	A0A0R4J098	Zinc finger protein 326;Zinc finger protein 326 (Fragment);DBIRD complex subunit ZNF326;Isoform 2 of DBIRD complex subunit ZNF326	A0A0R4J098_MOUSE;D3YXQ7_MOUSE;ZN326_MOUSE;ZN326_MOUSE	-0.373494	0.0689104	NO
Abtb1	A0A0R4J0A1	Ankyrin repeat and BTB/POZ domain-containing protein 1	A0A0R4J0A1_MOUSE;ABTB1_MOUSE	-0.576849	0.368298	NO
Mark2	A0A0R4J0B1	Non-specific serine/threonine protein kinase;Non-specific serine/threonine protein kinase;Non-specific serine/threonine protein kinase;Non-specific serine/threonine protein kinase;Non-specific serine/threonine protein kinase;Non-specific serine/threonine protein kinase (Fragment);Serine/threonine-protein kinase MARK2;Isoform 3 of Serine/threonine-protein kinase MARK2;Isoform 4 of Serine/threonine…	A0A0R4J0B1_MOUSE;A0A0R4J227_MOUSE;E9PYX3_MOUSE;E9Q9N6_MOUSE;E9QMP6_MOUSE;F6ZS70_MOUSE;MARK2_MOUSE;MARK2_MOUSE;MARK2_MOUSE;Q3T9A3_MOUSE	0.130233	0.430193	NO
Plbd1	A0A0R4J0B2	Phospholipase B-like;Phospholipase B-like 1	A0A0R4J0B2_MOUSE;PLBL1_MOUSE	0.0330961	0.883418	NO
Cmas	A0A0R4J0B4	N-acylneuraminate cytidylyltransferase	A0A0R4J0B4_MOUSE;NEUA_MOUSE	-0.275559	0.0630711	NO
BC017158	A0A0R4J0B5	cDNA sequence BC017158	A0A0R4J0B5_MOUSE	0.135354	0.370992	NO
Cpxm2	A0A0R4J0C4	Inactive carboxypeptidase-like protein X2	A0A0R4J0C4_MOUSE;CPXM2_MOUSE	-0.442	0.285888	NO
Brf2	A0A0R4J0C6	Transcription factor IIIB 50 kDa subunit	A0A0R4J0C6_MOUSE;BRF2_MOUSE	-0.00111518	0.997923	NO
Pdgfrl	A0A0R4J0C9	Platelet-derived growth factor receptor-like protein	A0A0R4J0C9_MOUSE;PGFRL_MOUSE	-0.340568	0.438198	NO
Saraf	A0A0R4J0D1	Store-operated calcium entry-associated regulatory factor	A0A0R4J0D1_MOUSE;SARAF_MOUSE	0.607742	0.00600423	UP
Stt3b	A0A0R4J0D3	Dolichyl-diphosphooligosaccharide--protein glycosyltransferase subunit STT3B	A0A0R4J0D3_MOUSE;STT3B_MOUSE	0.123005	0.410843	NO
Fgl1	A0A0R4J0E1	Fibrinogen-like protein 1	A0A0R4J0E1_MOUSE;FGL1_MOUSE	-0.277737	0.448013	NO
Gak	A0A0R4J0F6	Cyclin-G-associated kinase;Cyclin-G-associated kinase;Isoform 2 of Cyclin-G-associated kinase	A0A0R4J0F6_MOUSE;GAK_MOUSE;GAK_MOUSE	0.256417	0.490581	NO
Pck2	A0A0R4J0G0	Phosphoenolpyruvate carboxykinase [GTP], mitochondrial;Phosphoenolpyruvate carboxykinase [GTP], mitochondrial	A0A0R4J0G0_MOUSE;PCKGM_MOUSE	-0.0176377	0.928065	NO
Eml4	A0A0R4J0H0	Echinoderm microtubule-associated protein-like 4;Echinoderm microtubule-associated protein-like 4;Echinoderm microtubule-associated protein-like 4;EMAP-like protein 4;Echinoderm microtubule-associated protein-like 4;Echinoderm microtubule-associated protein-like 4;Isoform 2 of Echinoderm microtubule-associated protein-like 4;Isoform 3 of Echinoderm microtubule-associated protein-like 4;Isoform 4 …	A0A0R4J0H0_MOUSE;A0A0R4J1G7_MOUSE;A0A3Q4EHV9_MOUSE;A7ISP9_MOUSE;F8WJ93_MOUSE;EMAL4_MOUSE;EMAL4_MOUSE;EMAL4_MOUSE;EMAL4_MOUSE	0.0881975	0.606668	NO
Ncapd2	A0A0R4J0H7	Condensin complex subunit 1	A0A0R4J0H7_MOUSE	1.02648	0.0127471	UP
Fndc3b	A0A0R4J0H8	Fibronectin type III domain-containing protein 3B	A0A0R4J0H8_MOUSE;FND3B_MOUSE	-0.15529	0.445716	NO
Serpina3k	A0A0R4J0I1	Serine protease inhibitor A3K	A0A0R4J0I1_MOUSE	0.343341	0.444369	NO
Acad11	A0A0R4J0I6	Acyl-CoA dehydrogenase family member 11	A0A0R4J0I6_MOUSE;ACD11_MOUSE	0.104213	0.204763	NO
Lrp1	A0A0R4J0I9	Prolow-density lipoprotein receptor-related protein 1	A0A0R4J0I9_MOUSE;LRP1_MOUSE	-0.0859241	0.579104	NO
Palmd	A0A0R4J0J0	Palmdelphin	A0A0R4J0J0_MOUSE;PALMD_MOUSE	-0.0770567	0.672875	NO
Recql4	A0A0R4J0J3	ATP-dependent DNA helicase Q4;ATP-dependent DNA helicase Q4;ATP-dependent DNA helicase Q4;Isoform 2 of ATP-dependent DNA helicase Q4	A0A0R4J0J3_MOUSE;A0A2R8W710_MOUSE;RECQ4_MOUSE;RECQ4_MOUSE	-0.277409	0.244464	NO
Selenof	A0A0R4J0K1	Selenoprotein F	A0A0R4J0K1_MOUSE;SEP15_MOUSE	0.137948	0.74169	NO
Ckap5	A0A0R4J0K2	Cytoskeleton-associated protein 5	A0A0R4J0K2_MOUSE;K3W4R5_MOUSE;Z4YL78_MOUSE	0.0106715	0.906846	NO
Cog6	A0A0R4J0L5	Conserved oligomeric Golgi complex subunit 6	A0A0R4J0L5_MOUSE	0.104221	0.476358	NO
Mrps35	A0A0R4J0L6	28S ribosomal protein S35, mitochondrial;28S ribosomal protein S35, mitochondrial	A0A0R4J0L6_MOUSE;RT35_MOUSE	-0.05825	0.685173	NO
Dido1	A0A0R4J0L7	Death-inducer obliterator 1;Death-inducer obliterator 1;Isoform 3 of Death-inducer obliterator 1	A0A0R4J0L7_MOUSE;DIDO1_MOUSE;DIDO1_MOUSE	0.755661	0.190701	NO
Tbcc	A0A0R4J0M1	Tubulin-specific chaperone C	A0A0R4J0M1_MOUSE;TBCC_MOUSE	0.363014	0.0227102	UP
Apof	A0A0R4J0M4	Apolipoprotein F	A0A0R4J0M4_MOUSE;APOF_MOUSE	2.38452	0.00378695	UP
Vcpip1	A0A0R4J0M9	Deubiquitinating protein VCIP135;Deubiquitinating protein VCIP135;Isoform 2 of Deubiquitinating protein VCIP135	A0A0R4J0M9_MOUSE;VCIP1_MOUSE;VCIP1_MOUSE	1.03325	0.0703917	NO
Mtus1	A0A0R4J0N9	Microtubule-associated tumor suppressor 1 homolog	A0A0R4J0N9_MOUSE;A0A0R4J147_MOUSE;A0A0R4J1L9_MOUSE	0.103073	0.470008	NO
Acad8	A0A0R4J0P1	Isobutyryl-CoA dehydrogenase, mitochondrial;Isobutyryl-CoA dehydrogenase, mitochondrial	A0A0R4J0P1_MOUSE;ACAD8_MOUSE	-0.0303822	0.79565	NO
Pstpip1	A0A0R4J0P5	Proline-serine-threonine phosphatase-interacting protein 1	A0A0R4J0P5_MOUSE;PPIP1_MOUSE	0.556865	0.0746129	NO
Parn	A0A0R4J0P6	Poly(A)-specific ribonuclease PARN	A0A0R4J0P6_MOUSE;PARN_MOUSE	1.37923	0.00604692	UP
Loxl1	A0A0R4J0Q4	Lysyl oxidase homolog 1	A0A0R4J0Q4_MOUSE;LOXL1_MOUSE	-0.6313	0.0699283	NO
Trim56	A0A0R4J0Q6	E3 ubiquitin-protein ligase TRIM56	A0A0R4J0Q6_MOUSE;TRI56_MOUSE	-0.108653	0.811423	NO
Cog7	A0A0R4J0Q9	Conserved oligomeric Golgi complex subunit 7	A0A0R4J0Q9_MOUSE;COG7_MOUSE	0.0279646	0.821534	NO
Vamp8	A0A0R4J0R1	Vesicle-associated membrane protein 8	A0A0R4J0R1_MOUSE;VAMP8_MOUSE	0.612493	0.00977172	UP
Lect2	A0A0R4J0R8	Leukocyte cell-derived chemotaxin-2	A0A0R4J0R8_MOUSE;LECT2_MOUSE	0.0857178	0.843108	NO
Cdc42ep1	A0A0R4J0S1	Cdc42 effector protein 1	A0A0R4J0S1_MOUSE;BORG5_MOUSE	1.23307	0.00825553	UP
Igfals	A0A0R4J0S2	Insulin-like growth factor-binding protein complex acid labile subunit	A0A0R4J0S2_MOUSE;ALS_MOUSE	0.398566	0.221237	NO
Rtn4ip1	A0A0R4J0S3	Reticulon-4-interacting protein 1, mitochondrial	A0A0R4J0S3_MOUSE	0.124841	0.519806	NO
Llgl1	A0A0R4J0S4	Lethal(2) giant larvae protein homolog 1	A0A0R4J0S4_MOUSE;L2GL1_MOUSE	-0.0448082	0.777002	NO
Uaca	A0A0R4J0S7	Uveal autoantigen with coiled-coil domains and ankyrin repeats;Uveal autoantigen with coiled-coil domains and ankyrin repeats (Fragment);Uveal autoantigen with coiled-coil domains and ankyrin repeats;Uveal autoantigen with coiled-coil domains and ankyrin repeats;Isoform 3 of Uveal autoantigen with coiled-coil domains and ankyrin repeats	A0A0R4J0S7_MOUSE;A0A1L1STY4_MOUSE;A0A1L1SVG0_MOUSE;UACA_MOUSE;UACA_MOUSE	-0.0379992	0.867109	NO
Hscb	A0A0R4J0T0	Iron-sulfur cluster co-chaperone protein HscB	A0A0R4J0T0_MOUSE;HSC20_MOUSE	-0.0538572	0.797156	NO
Ikbkb	A0A0R4J0T4	Inhibitor of nuclear factor kappa-B kinase subunit beta;Inhibitor of nuclear factor kappa-B kinase subunit beta;Ikbkb protein	A0A0R4J0T4_MOUSE;IKKB_MOUSE;Q5D0E0_MOUSE	-0.0684098	0.813797	NO
Celf1	A0A0R4J0T5	CUGBP Elav-like family member 1;CUGBP Elav-like family member 1;Isoform 2 of CUGBP Elav-like family member 1;Isoform 3 of CUGBP Elav-like family member 1;Isoform 4 of CUGBP Elav-like family member 1	A0A0R4J0T5_MOUSE;CELF1_MOUSE;CELF1_MOUSE;CELF1_MOUSE;CELF1_MOUSE	0.451765	0.0820419	NO
Arfgap3	A0A0R4J0T8	ADP-ribosylation factor GTPase-activating protein 3	A0A0R4J0T8_MOUSE;ARFG3_MOUSE	-0.0577789	0.840991	NO
Commd5	A0A0R4J0U7	COMM domain-containing protein 5	A0A0R4J0U7_MOUSE;COMD5_MOUSE	-0.0202699	0.956277	NO
Trmt1l	A0A0R4J0U8	TRMT1-like protein;TRMT1-like protein;Isoform 2 of TRMT1-like protein	A0A0R4J0U8_MOUSE;TRM1L_MOUSE;TRM1L_MOUSE	-0.153275	0.459877	NO
Polr2a	A0A0R4J0V5	DNA-directed RNA polymerase subunit;DNA-directed RNA polymerase II subunit RPB1	A0A0R4J0V5_MOUSE;RPB1_MOUSE	-0.0267057	0.7472	NO
Lrrc40	A0A0R4J0W6	Leucine-rich repeat-containing protein 40	A0A0R4J0W6_MOUSE;LRC40_MOUSE	0.104506	0.549794	NO
Alas1	A0A0R4J0X2	5-aminolevulinate synthase;5-aminolevulinate synthase, nonspecific, mitochondrial	A0A0R4J0X2_MOUSE;HEM1_MOUSE	-0.105828	0.80941	NO
Arhgef7	A0A0R4J0X8	Rho guanine nucleotide exchange factor 7;Isoform H of Rho guanine nucleotide exchange factor 7	A0A0R4J0X8_MOUSE;ARHG7_MOUSE	0.0792135	0.848612	NO
Pdia4	A0A0R4J0Z1	Protein disulfide-isomerase A4	A0A0R4J0Z1_MOUSE;PDIA4_MOUSE	-0.0157735	0.951085	NO
Dab2	A0A0R4J104	Disabled homolog 2;Disabled homolog 2;Disabled homolog 2;Isoform p93 of Disabled homolog 2	A0A0R4J104_MOUSE;E9QL31_MOUSE;DAB2_MOUSE;DAB2_MOUSE	0.120866	0.483432	NO
Apeh	A0A0R4J107	Acylamino-acid-releasing enzyme (Fragment);Acylamino-acid-releasing enzyme;Isoform 2 of Acylamino-acid-releasing enzyme	A0A0R4J107_MOUSE;APEH_MOUSE;APEH_MOUSE	0.167578	0.0759362	NO
Myo7a	A0A0R4J113	Unconventional myosin-VIIa;Unconventional myosin-VIIa;Isoform 2 of Unconventional myosin-VIIa;Myosin VIIa isoform 2	A0A0R4J113_MOUSE;MYO7A_MOUSE;MYO7A_MOUSE;Q5MJ56_MOUSE	-0.0184913	0.956361	NO
Igsf8	A0A0R4J117	Immunoglobulin superfamily member 8	A0A0R4J117_MOUSE;G3UYZ1_MOUSE;IGSF8_MOUSE	0.417047	0.294132	NO
Srpk2	A0A0R4J124	SRSF protein kinase 2	A0A0R4J124_MOUSE;SRPK2_MOUSE	0.189031	0.0851895	NO
Phyhd1	A0A0R4J137	Phytanoyl-CoA dioxygenase domain-containing protein 1;Phytanoyl-CoA dioxygenase domain-containing protein 1 (Fragment);Phytanoyl-CoA dioxygenase domain-containing protein 1	A0A0R4J137_MOUSE;A2AQZ2_MOUSE;PHYD1_MOUSE	0.224784	0.181365	NO
Arsb	A0A0R4J138	Arylsulfatase B	A0A0R4J138_MOUSE;ARSB_MOUSE	-0.11092	0.652516	NO
Msrb3	A0A0R4J139	Peptide-methionine (R)-S-oxide reductase	A0A0R4J139_MOUSE	0.077374	0.371651	NO
Cluh	A0A0R4J140	Clustered mitochondria protein homolog	A0A0R4J140_MOUSE	0.142278	0.228832	NO
Osbpl8	A0A0R4J150	Oxysterol-binding protein;Oxysterol-binding protein-related protein 8	A0A0R4J150_MOUSE;OSBL8_MOUSE	0.0717152	0.674124	NO
Klhl40	A0A0R4J166	Kelch-like protein 40	A0A0R4J166_MOUSE;KLH40_MOUSE	0.0406592	0.868468	NO
Smarca4	A0A0R4J170	Transcription activator BRG1;Transcription activator BRG1;Isoform 2 of Transcription activator BRG1	A0A0R4J170_MOUSE;SMCA4_MOUSE;SMCA4_MOUSE	0.157444	0.429297	NO
Ecsit	A0A0R4J174	Evolutionarily conserved-signaling intermediate in Toll pathway, mitochondrial;Evolutionarily conserved signaling intermediate in Toll pathway, mitochondrial	A0A0R4J174_MOUSE;ECSIT_MOUSE	0.143892	0.374921	NO
Nudt6	A0A0R4J176	Nucleoside diphosphate-linked moiety X motif 6	A0A0R4J176_MOUSE;Q3ULU4_MOUSE;NUDT6_MOUSE	0.10996	0.683589	NO
Bst1	A0A0R4J190	ADP-ribosyl cyclase/cyclic ADP-ribose hydrolase 2	A0A0R4J190_MOUSE;BST1_MOUSE	-0.0534523	0.79406	NO
Rprd1b	A0A0R4J195	Regulation of nuclear pre-mRNA domain-containing protein 1B;Regulation of nuclear pre-mRNA domain-containing protein 1B;Isoform 2 of Regulation of nuclear pre-mRNA domain-containing protein 1B	A0A0R4J195_MOUSE;RPR1B_MOUSE;RPR1B_MOUSE	-0.084426	0.417344	NO
Atpaf2	A0A0R4J1C5	ATP synthase mitochondrial F1 complex assembly factor 2	A0A0R4J1C5_MOUSE;ATPF2_MOUSE	0.397829	0.0350655	UP
Cd68	A0A0R4J1C8	Macrosialin;Macrosialin;Isoform Short of Macrosialin	A0A0R4J1C8_MOUSE;CD68_MOUSE;CD68_MOUSE	0.304599	0.207342	NO
Cpne2	A0A0R4J1D0	Copine-2	A0A0R4J1D0_MOUSE;CPNE2_MOUSE	0.00627674	0.978468	NO
Fgd3	A0A0R4J1D9	FYVE, RhoGEF and PH domain-containing protein 3;FYVE, RhoGEF and PH domain-containing protein 3;Isoform 2 of FYVE, RhoGEF and PH domain-containing protein 3;FYVE, RhoGEF and PH domain-containing protein 3	A0A0R4J1D9_MOUSE;FGD3_MOUSE;FGD3_MOUSE;Q3TNB8_MOUSE	0.210858	0.58098	NO
Dbn1	A0A0R4J1E3	Drebrin;Drebrin;Isoform E2 of Drebrin	A0A0R4J1E3_MOUSE;DREB_MOUSE;DREB_MOUSE	0.394684	0.0836883	NO
Tatdn1	A0A0R4J1E8	Putative deoxyribonuclease TATDN1;Putative deoxyribonuclease TATDN1;Isoform 2 of Putative deoxyribonuclease TATDN1	A0A0R4J1E8_MOUSE;TATD1_MOUSE;TATD1_MOUSE	0.141522	0.385714	NO
Steap3	A0A0R4J1G9	Metalloreductase STEAP3;Metalloreductase STEAP3;Metalloreductase STEAP3;Isoform 2 of Metalloreductase STEAP3	A0A0R4J1G9_MOUSE;E9QN92_MOUSE;STEA3_MOUSE;STEA3_MOUSE	-0.0459944	0.809151	NO
March5	A0A0R4J1H0	E3 ubiquitin-protein ligase MARCH5	A0A0R4J1H0_MOUSE;MARH5_MOUSE	-0.196641	0.12678	NO
Golga3	A0A0R4J1H6	Golgin subfamily A member 3	A0A0R4J1H6_MOUSE;E9QP99_MOUSE	0.0306119	0.715355	NO
Nup210	A0A0R4J1I6	Nuclear pore membrane glycoprotein 210	A0A0R4J1I6_MOUSE;PO210_MOUSE	0.584983	0.00527696	UP
Pnkd	A0A0R4J1J1	Probable hydrolase PNKD;Isoform 2 of Probable hydrolase PNKD	A0A0R4J1J1_MOUSE;PNKD_MOUSE	0.605837	0.0759729	NO
Eef1d	A0A0R4J1L2	Elongation factor 1-delta;Isoform 2 of Elongation factor 1-delta	A0A0R4J1L2_MOUSE;EF1D_MOUSE	0.350871	0.272724	NO
Scn5a	A0A0R4J1M7	Sodium channel protein;Sodium channel protein;Sodium channel protein type 5 subunit alpha;Isoform 2 of Sodium channel protein type 5 subunit alpha	A0A0R4J1M7_MOUSE;K3W4N7_MOUSE;SCN5A_MOUSE;SCN5A_MOUSE	-0.371398	0.0781943	NO
Dpysl4	A0A0R4J1N0	Dihydropyrimidinase-related protein 4;Dihydropyrimidinase-related protein 4;Isoform 2 of Dihydropyrimidinase-related protein 4;Dihydropyrimidinase-like 4	A0A0R4J1N0_MOUSE;DPYL4_MOUSE;DPYL4_MOUSE;Q3TMU8_MOUSE	-0.28204	0.530497	NO
Apoc3	A0A0R4J1N3	Apolipoprotein C-III	A0A0R4J1N3_MOUSE;E9QP56_MOUSE;APOC3_MOUSE	0.181834	0.601141	NO
Rdh13	A0A0R4J1N8	Retinol dehydrogenase 13	A0A0R4J1N8_MOUSE;RDH13_MOUSE	-0.02028	0.914251	NO
Tfam	A0A0R4J1N9	Transcription factor A, mitochondrial;Transcription factor A, mitochondrial;Isoform Nuclear of Transcription factor A, mitochondrial	A0A0R4J1N9_MOUSE;TFAM_MOUSE;TFAM_MOUSE	-0.00279757	0.985845	NO
Edc4	A0A0R4J1Q0	Enhancer of mRNA-decapping protein 4;Enhancer of mRNA-decapping protein 4;Enhancer of mRNA-decapping protein 4;Isoform 2 of Enhancer of mRNA-decapping protein 4	A0A0R4J1Q0_MOUSE;G5E896_MOUSE;EDC4_MOUSE;EDC4_MOUSE	0.0095495	0.932015	NO
Enpp1	A0A0R4J1Q7	Ectonucleotide pyrophosphatase/phosphodiesterase family member 1;Ectonucleotide pyrophosphatase/phosphodiesterase family member 1;Ectonucleotide pyrophosphatase/phosphodiesterase family member 1;Isoform 1 of Ectonucleotide pyrophosphatase/phosphodiesterase family member 1	A0A0R4J1Q7_MOUSE;G3X9S2_MOUSE;ENPP1_MOUSE;ENPP1_MOUSE	-0.334784	0.2417	NO
Syvn1	A0A0R4J1R1	E3 ubiquitin-protein ligase synoviolin;E3 ubiquitin-protein ligase synoviolin (Fragment);E3 ubiquitin-protein ligase synoviolin;E3 ubiquitin-protein ligase synoviolin;E3 ubiquitin-protein ligase synoviolin;Isoform 2 of E3 ubiquitin-protein ligase synoviolin	A0A0R4J1R1_MOUSE;D3YZH4_MOUSE;D3Z1Y1_MOUSE;E9QQ99_MOUSE;SYVN1_MOUSE;SYVN1_MOUSE	0.565997	0.220996	NO
Pcbd2	A0A0R4J1R7	Pterin-4-alpha-carbinolamine dehydratase 2	A0A0R4J1R7_MOUSE	-0.00930753	0.955628	NO
Eri3	A0A0R4J1R9	ERI1 exoribonuclease 3 (Fragment);ERI1 exoribonuclease 3;Isoform 2 of ERI1 exoribonuclease 3;Isoform 3 of ERI1 exoribonuclease 3	A0A0R4J1R9_MOUSE;ERI3_MOUSE;ERI3_MOUSE;ERI3_MOUSE	2.10683	0.000601798	UP
Slc39a14	A0A0R4J1V1	Zinc transporter ZIP14	A0A0R4J1V1_MOUSE;S39AE_MOUSE	-0.153194	0.787844	NO
Sorbs2	A0A0R4J1W0	Sorbin and SH3 domain-containing protein 2	A0A0R4J1W0_MOUSE	-0.101949	0.828627	NO
Cdc23	A0A0R4J1W7	Cell division cycle protein 23 homolog	A0A0R4J1W7_MOUSE;G3X8W7_MOUSE;CDC23_MOUSE	-0.0156762	0.92874	NO
Osgep	A0A0R4J1Y3	Probable tRNA N6-adenosine threonylcarbamoyltransferase	A0A0R4J1Y3_MOUSE	0.217463	0.0400165	UP
Tmem33	A0A0R4J1Z3	Transmembrane protein 33	A0A0R4J1Z3_MOUSE;TMM33_MOUSE	0.0893586	0.566769	NO
Mocs2	A0A0R4J206	Molybdopterin synthase catalytic subunit;Molybdopterin synthase catalytic subunit;Isoform 2 of Molybdopterin synthase catalytic subunit	A0A0R4J206_MOUSE;MOC2B_MOUSE;MOC2B_MOUSE	-0.064066	0.919854	NO
Prg4	A0A0R4J207	Proteoglycan 4;Proteoglycan 4;Proteoglycan 4;Proteoglycan 4;Proteoglycan 4;Isoform B of Proteoglycan 4;Isoform C of Proteoglycan 4;Isoform D of Proteoglycan 4;Isoform E of Proteoglycan 4	A0A0R4J207_MOUSE;E0CZ58_MOUSE;E9QQ17_MOUSE;E9QQ18_MOUSE;PRG4_MOUSE;PRG4_MOUSE;PRG4_MOUSE;PRG4_MOUSE;PRG4_MOUSE	0.439993	0.50521	NO
Arhgef25	A0A0R4J211	Rho guanine nucleotide exchange factor 25;Rho guanine nucleotide exchange factor 25;Rho guanine nucleotide exchange factor 25;Rho guanine nucleotide exchange factor 25;Isoform 2 of Rho guanine nucleotide exchange factor 25	A0A0R4J211_MOUSE;A0A1W2P6R9_MOUSE;G5E825_MOUSE;ARHGP_MOUSE;ARHGP_MOUSE	-0.0634299	0.749573	NO
Cys1	A0A0R4J216	Cystin-1	A0A0R4J216_MOUSE	0.772833	0.18049	NO
40422	A0A0R4J233	Septin 10;Septin 10;Septin-10;Isoform 2 of Septin-10	A0A0R4J233_MOUSE;A0A1W2P6J7_MOUSE;SEP10_MOUSE;SEP10_MOUSE	0.0146059	0.945236	NO
Suds3	A0A0R4J243	Sin3 histone deacetylase corepressor complex component SDS3	A0A0R4J243_MOUSE;SDS3_MOUSE	-0.141425	0.778633	NO
Papola	A0A0R4J244	Poly(A) polymerase alpha;Poly(A) polymerase;Poly(A) polymerase;Poly(A) polymerase;Poly(A) polymerase alpha (Fragment);Poly(A) polymerase alpha;Isoform 2 of Poly(A) polymerase alpha;Isoform 3 of Poly(A) polymerase alpha;Isoform 4 of Poly(A) polymerase alpha	A0A0R4J244_MOUSE;E9PWC8_MOUSE;E9PZR3_MOUSE;E9QAN2_MOUSE;F7DC29_MOUSE;PAPOA_MOUSE;PAPOA_MOUSE;PAPOA_MOUSE;PAPOA_MOUSE	-0.360014	0.0792752	NO
Ei24	A0A0R4J250	Etoposide-induced protein 2.4;Etoposide-induced protein 2.4;Etoposide-induced protein 2.4 (Fragment);Etoposide-induced protein 2.4 (Fragment)	A0A0R4J250_MOUSE;EI24_MOUSE;V9GXH2_MOUSE;V9GXU0_MOUSE	0.532788	0.40332	NO
Psmb9	A0A0R4J256	Proteasome subunit beta	A0A0R4J256_MOUSE	0.413787	0.0202804	UP
Syncrip	A0A0R4J259	Heterogeneous nuclear ribonucleoprotein Q;Heterogeneous nuclear ribonucleoprotein Q;Isoform 2 of Heterogeneous nuclear ribonucleoprotein Q	A0A0R4J259_MOUSE;G3UZI2_MOUSE;HNRPQ_MOUSE	0.217895	0.0955698	NO
Otud4	A0A0R4J260	OTU domain-containing protein 4	A0A0R4J260_MOUSE;OTUD4_MOUSE	-0.0179472	0.952572	NO
Agpat1	A0A0R4J263	1-acyl-sn-glycerol-3-phosphate acyltransferase;1-acyl-sn-glycerol-3-phosphate acyltransferase alpha	A0A0R4J263_MOUSE;PLCA_MOUSE	0.229814	0.190021	NO
Tmem70	A0A0R4J272	Transmembrane protein 70, mitochondrial;Transmembrane protein 70, mitochondrial	A0A0R4J272_MOUSE;TMM70_MOUSE	0.385873	0.113278	NO
Fastkd5	A0A0R4J291	FAST kinase domain-containing protein 5, mitochondrial;FAST kinase domain-containing protein 5, mitochondrial	A0A0R4J291_MOUSE;FAKD5_MOUSE	0.78137	0.0769248	NO
Eif2d	A0A0R4J298	Eukaryotic translation initiation factor 2D;Eukaryotic translation initiation factor 2D;Eukaryotic translation initiation factor 2D;Eukaryotic translation initiation factor 2D;Isoform 2 of Eukaryotic translation initiation factor 2D;Eukaryotic translation initiation factor 2D	A0A0R4J298_MOUSE;E9PUG7_MOUSE;M0QWK9_MOUSE;EIF2D_MOUSE;EIF2D_MOUSE;Q8C8I3_MOUSE	-0.0377786	0.848612	NO
Kctd12	A0A0R4J2B2	BTB/POZ domain-containing protein KCTD12	A0A0R4J2B2_MOUSE;KCD12_MOUSE	0.0387593	0.848612	NO
Lcmt1	A0A0U1RNF2	Leucine carboxyl methyltransferase 1	A0A0U1RNF2_MOUSE;A2RTH5_MOUSE	1.32224	0.0117304	UP
C1qtnf5	A0A0U1RNF8	Complement C1q tumor necrosis factor-related protein 5 (Fragment);Complement C1q tumor necrosis factor-related protein 5 (Fragment);Complement C1q tumor necrosis factor-related protein 5	A0A0U1RNF8_MOUSE;A0A0U1RNV1_MOUSE;C1QT5_MOUSE	0.827478	0.0203347	UP
Olfr180	A0A0U1RNK4	Olfactory receptor	A0A0U1RNK4_MOUSE	-1.96084	0.0311281	DOWN
Dock7	A0A0U1RNK7	Dedicator of cytokinesis protein 7;Dedicator of cytokinesis protein 7;Dedicator of cytokinesis protein 7;Dedicator of cytokinesis protein 7;Dedicator of cytokinesis protein 7;Isoform 2 of Dedicator of cytokinesis protein 7	A0A0U1RNK7_MOUSE;A2A9M4_MOUSE;A2A9M5_MOUSE;E9PX48_MOUSE;DOCK7_MOUSE;DOCK7_MOUSE	0.395227	0.0278497	UP
Bckdk	A0A0U1RNL7	Protein-serine/threonine kinase;Protein-serine/threonine kinase;[3-methyl-2-oxobutanoate dehydrogenase [lipoamide]] kinase, mitochondrial	A0A0U1RNL7_MOUSE;A0A0U1RPT4_MOUSE;BCKD_MOUSE	0.0813353	0.568048	NO
Cbl	A0A0U1RP47	E3 ubiquitin-protein ligase CBL	A0A0U1RP47_MOUSE;A0A0U1RQ85_MOUSE;CBL_MOUSE	0.491648	0.0986789	NO
Selenos	A0A0U1RP62	Selenoprotein S	A0A0U1RP62_MOUSE;SELS_MOUSE	2.19629	0.00037559	UP
Vamp5	A0A0U1RP87	Vesicle-associated membrane protein 5	A0A0U1RP87_MOUSE;VAMP5_MOUSE	0.187521	0.105416	NO
Gtf3c1	A0A0U1RPD8	General transcription factor 3C polypeptide 1;General transcription factor 3C polypeptide 1;Isoform 2 of General transcription factor 3C polypeptide 1	A0A0U1RPD8_MOUSE;TF3C1_MOUSE;TF3C1_MOUSE	0.427668	0.208473	NO
Fxyd1	A0A0U1RPI1	Phospholemman	A0A0U1RPI1_MOUSE;PLM_MOUSE	0.894309	0.0448563	UP
1110004F10Rik	A0A0U1RPJ7	RIKEN cDNA 1110004F10 gene (Fragment);RIKEN cDNA 1110004F10 gene;Small acidic protein	A0A0U1RPJ7_MOUSE;D3YVR9_MOUSE;SMAP_MOUSE	0.217946	0.478898	NO
Atxn2l	A0A0U1RPL0	Ataxin-2-like protein;Ataxin-2-like protein;Isoform 2 of Ataxin-2-like protein;Isoform 3 of Ataxin-2-like protein	A0A0U1RPL0_MOUSE;ATX2L_MOUSE;ATX2L_MOUSE;ATX2L_MOUSE	0.136236	0.205688	NO
Tbc1d10b	A0A0U1RPN1	TBC1 domain family member 10B (Fragment);TBC1 domain family member 10B	A0A0U1RPN1_MOUSE;TB10B_MOUSE	0.231993	0.521926	NO
Spns1	A0A0U1RPY3	Protein spinster homolog 1 (Fragment);Protein spinster homolog 1;Protein spinster homolog 1;Protein spinster homolog 1 (Fragment);Protein spinster homolog 1	A0A0U1RPY3_MOUSE;D3YTR6_MOUSE;D3YWA9_MOUSE;D3YWU4_MOUSE;SPNS1_MOUSE	0.0462725	0.872117	NO
Actg2	A0A0U1RQ96	Actin, gamma-enteric smooth muscle (Fragment)	A0A0U1RQ96_MOUSE	0.0407593	0.95028	NO
Emc10	A0A0X1KG66	ER membrane protein complex subunit 10;ER membrane protein complex subunit 10;ER membrane protein complex subunit 10;Isoform 2 of ER membrane protein complex subunit 10	A0A0X1KG66_MOUSE;A0A0X1KG67_MOUSE;EMC10_MOUSE;EMC10_MOUSE	-0.0408155	0.787298	NO
Bub3	A0A140LHA2	Mitotic checkpoint protein BUB3	A0A140LHA2_MOUSE;BUB3_MOUSE	-0.026853	0.868468	NO
Pnpla6	A0A140LHE0	Neuropathy target esterase (Fragment);Neuropathy target esterase;Neuropathy target esterase;Neuropathy target esterase;Isoform 2 of Neuropathy target esterase;Isoform 3 of Neuropathy target esterase;Isoform 4 of Neuropathy target esterase	A0A140LHE0_MOUSE;A0A140LHU9_MOUSE;A0A140LI54_MOUSE;PLPL6_MOUSE;PLPL6_MOUSE;PLPL6_MOUSE;PLPL6_MOUSE	-0.109424	0.708168	NO
Tacc2	A0A140LHH8	Transforming acidic coiled-coil-containing protein 2 (Fragment)	A0A140LHH8_MOUSE	-0.563272	0.307863	NO
Nlrp2	A0A140LHK4	NLR family, pyrin domain-containing 2 (Fragment);NLR family, pyrin domain-containing 2 (Fragment);NACHT	A0A140LHK4_MOUSE;A0A140LJ71_MOUSE;Q4PLS0_MOUSE	1.69969	0.12765	NO
Sirt2	A0A140LHL5	NAD-dependent protein deacetylase;NAD-dependent protein deacetylase sirtuin-2;Isoform 2 of NAD-dependent protein deacetylase sirtuin-2	A0A140LHL5_MOUSE;SIR2_MOUSE;SIR2_MOUSE	-0.00807225	0.928064	NO
Yif1b	A0A140LHN0	Protein YIF1B (Fragment);Protein YIF1B;Protein YIF1B;Isoform 2 of Protein YIF1B	A0A140LHN0_MOUSE;D3YY42_MOUSE;YIF1B_MOUSE;YIF1B_MOUSE	0.490762	0.0237055	UP
Mrpl48	A0A140LHT6	39S ribosomal protein L48, mitochondrial;39S ribosomal protein L48, mitochondrial	A0A140LHT6_MOUSE;E9QPQ8_MOUSE	0.359691	0.119204	NO
Adam9	A0A140LHU0	Disintegrin and metalloproteinase domain-containing protein 9	A0A140LHU0_MOUSE;E9Q638_MOUSE;ADAM9_MOUSE	0.959115	0.00220933	UP
Uqcrc2	A0A140LI98	Cytochrome b-c1 complex subunit 2, mitochondrial (Fragment)	A0A140LI98_MOUSE	0.190687	0.647209	NO
Irgm2	A0A140LIF8	Immunity-related GTPase family M member 2	A0A140LIF8_MOUSE;Q9Z1M2_MOUSE	0.205478	0.80848	NO
Tmem147	A0A140LIQ8	Transmembrane protein 147	A0A140LIQ8_MOUSE;A0A140LJ56_MOUSE;TM147_MOUSE	-0.0926603	0.381991	NO
Pet100	A0A140LIS7	Protein PET100 homolog, mitochondrial;Protein PET100 homolog, mitochondrial (Fragment);Protein PET100 homolog, mitochondrial	A0A140LIS7_MOUSE;A0A140LIT5_MOUSE;PT100_MOUSE	1.05893	0.0129297	UP
Dhcr7	A0A140LIT2	7-dehydrocholesterol reductase	A0A140LIT2_MOUSE;DHCR7_MOUSE	0.235793	0.555704	NO
Cox7a1	A0A140LIU4	Cytochrome c oxidase subunit 7A1, mitochondrial;Cytochrome c oxidase subunit 7A1, mitochondrial	A0A140LIU4_MOUSE;CX7A1_MOUSE	0.151404	0.71849	NO
Zzef1	A0A140LJ04	Zinc finger ZZ-type and EF-hand domain-containing protein 1;Zinc finger ZZ-type and EF-hand domain-containing protein 1;Zinc finger ZZ-type and EF-hand domain-containing protein 1;Isoform 2 of Zinc finger ZZ-type and EF-hand domain-containing protein 1	A0A140LJ04_MOUSE;E9Q5W5_MOUSE;ZZEF1_MOUSE;ZZEF1_MOUSE	0.304572	0.138158	NO
Ryr3	A0A140LJF7	Ryanodine receptor 3;Ryanodine receptor 3;Ryanodine receptor 3;Isoform 2 of Ryanodine receptor 3;Ryanodine receptor 3	A0A140LJF7_MOUSE;A0A140LJK7_MOUSE;RYR3_MOUSE;RYR3_MOUSE;E9PW34_MOUSE	-0.177772	0.624835	NO
Prss23	A0A140LJH8	Serine protease 23 (Fragment);Serine protease 23	A0A140LJH8_MOUSE;PRS23_MOUSE	-0.160313	0.551863	NO
Akap13	A0A140LJJ5	A-kinase anchor protein 13;A-kinase anchor protein 13;Isoform 2 of A-kinase anchor protein 13	A0A140LJJ5_MOUSE;AKP13_MOUSE;AKP13_MOUSE	0.752918	0.0129297	UP
Hebp1	A0A140T8J4	Heme-binding protein 1	A0A140T8J4_MOUSE;HEBP1_MOUSE	-1.32157	0.00297738	DOWN
Igkv12-46	A0A140T8P6	Immunoglobulin kappa variable 12-46 (Fragment);Ig kappa chain V-V region K2 (Fragment)	A0A140T8P6_MOUSE;KV5A3_MOUSE	-0.233002	0.685834	NO
Igkv14-111	A0A140T8P9	Immunoglobulin kappa variable 14-111 (Fragment);Ig kappa chain V-V region T1;Ig kappa chain V-V region L6 (Fragment)	A0A140T8P9_MOUSE;KV5A5_MOUSE;KV5A6_MOUSE	3.10187	0.0350233	UP
Rcor1	A0A140T8R7	REST corepressor 1	A0A140T8R7_MOUSE;RCOR1_MOUSE	-0.371297	0.732402	NO
Dolpp1	A0A140T8S3	Dolichyldiphosphatase 1	A0A140T8S3_MOUSE;DOPP1_MOUSE	0.106102	0.606409	NO
Slit2	A0A140T8T2	Slit homolog 2 protein	A0A140T8T2_MOUSE;G3UY21_MOUSE;G3UYX7_MOUSE;SLIT2_MOUSE	0.0332999	0.917543	NO
Map4	A0A140T8T5	Microtubule-associated protein	A0A140T8T5_MOUSE	-0.222131	0.309091	NO
Col6a5	A0A140T8T7	Collagen alpha-5(VI) chain	A0A140T8T7_MOUSE;A0A140T8W1_MOUSE;CO6A5_MOUSE	0.605818	0.246985	NO
Rnf213	A0A171EBL2	E3 ubiquitin-protein ligase RNF213	A0A171EBL2_MOUSE;RN213_MOUSE	0.052408	0.761751	NO
Prmt1	A0A171KXD3	Protein arginine N-methyltransferase 1;Protein arginine N-methyltransferase 1;Isoform 2 of Protein arginine N-methyltransferase 1;Isoform 3 of Protein arginine N-methyltransferase 1	A0A171KXD3_MOUSE;ANM1_MOUSE;ANM1_MOUSE;ANM1_MOUSE	0.138562	0.271827	NO
Tubgcp2	A0A1B0GR08	Gamma-tubulin complex component (Fragment);Gamma-tubulin complex component 2	A0A1B0GR08_MOUSE;GCP2_MOUSE	-0.128104	0.487954	NO
Taldo1	A0A1B0GR11	Transaldolase	A0A1B0GR11_MOUSE;TALDO_MOUSE	0.214213	0.0336378	UP
Mob2	A0A1B0GR18	MOB kinase activator 2	A0A1B0GR18_MOUSE;MOB2_MOUSE	0.440249	0.0243339	UP
Stim1	A0A1B0GR78	Stromal interaction molecule 1	A0A1B0GR78_MOUSE;A0A1B0GRA5_MOUSE;STIM1_MOUSE	-0.312443	0.157464	NO
2900026A02Rik	A0A1B0GR85	RIKEN cDNA 2900026A02 gene;RIKEN cDNA 2900026A02 gene;Uncharacterized protein KIAA1671	A0A1B0GR85_MOUSE;A0A1D5RLN6_MOUSE;K1671_MOUSE	0.027975	0.88126	NO
Ptpre	A0A1B0GRH2	Receptor-type tyrosine-protein phosphatase;Receptor-type tyrosine-protein phosphatase;Receptor-type tyrosine-protein phosphatase epsilon;Isoform 2 of Receptor-type tyrosine-protein phosphatase epsilon;Isoform 3 of Receptor-type tyrosine-protein phosphatase epsilon	A0A1B0GRH2_MOUSE;A0A1B0GRT6_MOUSE;PTPRE_MOUSE;PTPRE_MOUSE;PTPRE_MOUSE	0.332824	0.541688	NO
Pde2a	A0A1B0GRJ9	Phosphodiesterase;Phosphodiesterase;Phosphodiesterase;cGMP-dependent 3',5'-cyclic phosphodiesterase;Isoform PDE2A1 of cGMP-dependent 3',5'-cyclic phosphodiesterase;Isoform PDE2A2 of cGMP-dependent 3',5'-cyclic phosphodiesterase	A0A1B0GRJ9_MOUSE;F7D3W5_MOUSE;Q5PR72_MOUSE;PDE2A_MOUSE;PDE2A_MOUSE;PDE2A_MOUSE	0.2712	0.134218	NO
Ssbp4	A0A1B0GRM9	Single stranded DNA-binding protein 4 (Fragment);Single stranded DNA-binding protein 4;Single stranded DNA-binding protein 4 (Fragment);Single-stranded DNA-binding protein 2 (Fragment);Single-stranded DNA-binding protein 3 (Fragment);Single-stranded DNA-binding protein 3;Single stranded DNA-binding protein 4;Single-stranded DNA-binding protein 2;Isoform 2 of Single-stranded DNA-binding protein 2;…	A0A1B0GRM9_MOUSE;A0A1B0GRS0_MOUSE;A0A1B0GT95_MOUSE;A0A338P6Q9_MOUSE;B1AS34_MOUSE;B1AS37_MOUSE;Q3U4B1_MOUSE;SSBP2_MOUSE;SSBP2_MOUSE;SSBP3_MOUSE;SSBP3_MOUSE	-0.0961229	0.688031	NO
Trak1	A0A1B0GRP1	Trafficking kinesin-binding protein 1;Trafficking kinesin-binding protein 1;Trafficking kinesin-binding protein 1;Trafficking kinesin-binding protein 1;Trafficking kinesin-binding protein 1;Trafficking kinesin-binding protein 1;Isoform 2 of Trafficking kinesin-binding protein 1	A0A1B0GRP1_MOUSE;A0A1B0GRQ7_MOUSE;A0A1B0GRS7_MOUSE;A0A1B0GSQ2_MOUSE;A0A5F8MPD8_MOUSE;TRAK1_MOUSE;TRAK1_MOUSE	0.216601	0.400542	NO
Plpbp	A0A1B0GRP7	Pyridoxal phosphate homeostasis protein (Fragment);Pyridoxal phosphate homeostasis protein	A0A1B0GRP7_MOUSE;PLPHP_MOUSE	0.0580165	0.580922	NO
Zc3h4	A0A1B0GRU3	Zinc finger CCCH domain-containing protein 4;Zinc finger CCCH domain-containing protein 4;Zinc finger CCCH domain-containing protein 4;Isoform 2 of Zinc finger CCCH domain-containing protein 4	A0A1B0GRU3_MOUSE;E9Q8K8_MOUSE;ZC3H4_MOUSE;ZC3H4_MOUSE	-1.02822	0.0117304	DOWN
Prpf40a	A0A1B0GRU8	Pre-mRNA-processing factor 40 homolog A;Pre-mRNA-processing factor 40 homolog A;Isoform 2 of Pre-mRNA-processing factor 40 homolog A	A0A1B0GRU8_MOUSE;PR40A_MOUSE;PR40A_MOUSE	0.0474731	0.842952	NO
Bpnt1	A0A1B0GRV0	3'(2'),5'-bisphosphate nucleotidase 1	A0A1B0GRV0_MOUSE	-0.21705	0.493595	NO
Elmod2	A0A1B0GRZ8	ELMO domain-containing protein 2 (Fragment);ELMO domain-containing protein 2	A0A1B0GRZ8_MOUSE;ELMD2_MOUSE	-0.0456818	0.761527	NO
Gab1	A0A1B0GS41	GRB2-associated-binding protein 1	A0A1B0GS41_MOUSE;GAB1_MOUSE	-0.0114349	0.975931	NO
Svil	A0A1B0GS91	Supervillin	A0A1B0GS91_MOUSE;SVIL_MOUSE	0.019663	0.895916	NO
Aldh16a1	A0A1B0GSU0	Aldehyde dehydrogenase family 16 member A1	A0A1B0GSU0_MOUSE;D3Z0B9_MOUSE;A16A1_MOUSE	0.181461	0.0355473	UP
Nup98	A0A1B0GSX7	Nuclear pore complex protein Nup98-Nup96	A0A1B0GSX7_MOUSE;NUP98_MOUSE	-0.141854	0.145337	NO
Bnip3	A0A1B0GT26	BCL2/adenovirus E1B 19 kDa protein-interacting protein 3	A0A1B0GT26_MOUSE;BNIP3_MOUSE	-0.0658466	0.852711	NO
Tmem143	A0A1B0GT63	Transmembrane protein 143;Transmembrane protein 143;Transmembrane protein 143;Isoform 2 of Transmembrane protein 143	A0A1B0GT63_MOUSE;G3X9F4_MOUSE;TM143_MOUSE;TM143_MOUSE	0.200633	0.325489	NO
Bax	A0A1B0GT81	Apoptosis regulator BAX	A0A1B0GT81_MOUSE;BAX_MOUSE	1.4792	0.000150387	UP
Gys1	A0A1B0GT92	Glycogen [starch] synthase;Glycogen [starch] synthase, muscle	A0A1B0GT92_MOUSE;GYS1_MOUSE	0.0930142	0.618785	NO
Sp100	A0A1B0GX24	Nuclear autoantigen Sp-100 (Fragment);Nuclear autoantigen Sp-100;Nuclear autoantigen Sp-100;Nuclear autoantigen Sp-100;Nuclear autoantigen Sp-100;Isoform 2 of Nuclear autoantigen Sp-100;Nuclear autoantigen Sp-100	A0A1B0GX24_MOUSE;D6RIJ4_MOUSE;E9Q4Y0_MOUSE;E9QA05_MOUSE;SP100_MOUSE;SP100_MOUSE;Q8C405_MOUSE	0.0386335	0.956277	NO
Hdac6	A0A1B0GX25	Histone deacetylase 6 (Fragment);Histone deacetylase 6	A0A1B0GX25_MOUSE;HDAC6_MOUSE	-0.0807185	0.661864	NO
Pls3	A0A1C7CYV0	Plastin-3 (Fragment);Plastin-3	A0A1C7CYV0_MOUSE;PLST_MOUSE	0.137375	0.363601	NO
Ank2	A0A1D5RLB2	Ankyrin-2 (Fragment)	A0A1D5RLB2_MOUSE	-0.447185	0.335919	NO
Myo9b	A0A1D5RLD1	Unconventional myosin-IXb;Unconventional myosin-IXb;Unconventional myosin-IXb;Unconventional myosin-IXb;Unconventional myosin-IXb;Isoform 2 of Unconventional myosin-IXb;Isoform 3 of Unconventional myosin-IXb	A0A1D5RLD1_MOUSE;E9PWZ6_MOUSE;E9PZW8_MOUSE;E9QKV6_MOUSE;MYO9B_MOUSE;MYO9B_MOUSE;MYO9B_MOUSE	0.416135	0.0554088	NO
Dock9	A0A1D5RLE0	Dedicator of cytokinesis protein 9;Dedicator of cytokinesis protein 9;Dedicator of cytokinesis protein 9;Dedicator of cytokinesis protein 9;Dedicator of cytokinesis protein 9;Dedicator of cytokinesis protein 9;Isoform 2 of Dedicator of cytokinesis protein 9	A0A1D5RLE0_MOUSE;A0A1D5RMM1_MOUSE;A0A5F8MPL9_MOUSE;E9QMR2_MOUSE;F8VPN7_MOUSE;DOCK9_MOUSE;DOCK9_MOUSE	0.292785	0.149222	NO
Efr3a	A0A1D5RLL3	Protein EFR3 homolog A;Protein EFR3 homolog A;Isoform 2 of Protein EFR3 homolog A	A0A1D5RLL3_MOUSE;EFR3A_MOUSE;EFR3A_MOUSE	-0.175064	0.102162	NO
Trrap	A0A1D5RLL4	Transformation/transcription domain-associated protein	A0A1D5RLL4_MOUSE;E9PWT1_MOUSE;E9PZA7_MOUSE;E9QLK7_MOUSE	0.915273	0.00360173	UP
Frmd5	A0A1D5RLQ6	FERM domain-containing protein 5	A0A1D5RLQ6_MOUSE	-0.650258	0.15765	NO
Wdfy3	A0A1D5RLV7	WD repeat and FYVE domain-containing protein 3	A0A1D5RLV7_MOUSE;G3UYW1_MOUSE;WDFY3_MOUSE	-0.0287625	0.928065	NO
Iqsec1	A0A1D5RM83	IQ motif and SEC7 domain-containing protein 1;IQ motif and SEC7 domain-containing protein 1;IQ motif and SEC7 domain-containing protein 1;Isoform 2 of IQ motif and SEC7 domain-containing protein 1	A0A1D5RM83_MOUSE;E9PUA3_MOUSE;IQEC1_MOUSE;IQEC1_MOUSE	-0.222078	0.135901	NO
Wwp2	A0A1D5RM92	E3 ubiquitin-protein ligase;E3 ubiquitin-protein ligase WWP2 short isoform;NEDD4-like E3 ubiquitin-protein ligase WWP2	A0A1D5RM92_MOUSE;Q3TXI7_MOUSE;WWP2_MOUSE	0.196573	0.485338	NO
Sh2d4a	A0A1D5RMA9	SH2 domain-containing protein 4A (Fragment);SH2 domain-containing protein 4A	A0A1D5RMA9_MOUSE;SH24A_MOUSE	-0.290593	0.462598	NO
Cnot1	A0A1D5RMJ8	CCR4-NOT transcription complex subunit 1;CCR4-NOT transcription complex subunit 1;CCR4-NOT transcription complex subunit 1;Isoform 2 of CCR4-NOT transcription complex subunit 1;Isoform 4 of CCR4-NOT transcription complex subunit 1	A0A1D5RMJ8_MOUSE;B7ZWL1_MOUSE;CNOT1_MOUSE;CNOT1_MOUSE;CNOT1_MOUSE	0.0468079	0.551647	NO
Polr2c	A0A1D5RML8	DNA-directed RNA polymerase II subunit RPB3	A0A1D5RML8_MOUSE;RPB3_MOUSE	-0.140076	0.580278	NO
Pxn	A0A1D5RMM8	Paxillin;Paxillin;Paxillin;Isoform Alpha of Paxillin	A0A1D5RMM8_MOUSE;F8VQ28_MOUSE;PAXI_MOUSE;PAXI_MOUSE	0.117077	0.581791	NO
Cdkn2aip	A0A1I7Q4A1	CDKN2A-interacting protein	A0A1I7Q4A1_MOUSE;CARF_MOUSE	0.765536	0.100193	NO
Ate1	A0A1L1SQ41	Arginyl-tRNA--protein transferase 1;Arginyl-tRNA--protein transferase 1;Arginyl-tRNA--protein transferase 1;Arginyl-tRNA--protein transferase 1;Isoform ATE1-2 of Arginyl-tRNA--protein transferase 1	A0A1L1SQ41_MOUSE;J3QNU1_MOUSE;Q4FCQ7_MOUSE;ATE1_MOUSE;ATE1_MOUSE	-0.107689	0.583483	NO
Tln2	A0A1L1SQ51	Talin-2	A0A1L1SQ51_MOUSE;E9PUM4_MOUSE	-0.320935	0.00322859	DOWN
Dock6	A0A1L1SQR4	Dedicator of cytokinesis protein 6	A0A1L1SQR4_MOUSE;DOCK6_MOUSE	-0.0328228	0.909559	NO
Fam76b	A0A1L1SQS5	Protein FAM76B (Fragment);Protein FAM76B;Isoform 2 of Protein FAM76B	A0A1L1SQS5_MOUSE;FA76B_MOUSE;FA76B_MOUSE	-0.12882	0.630262	NO
Ubl7	A0A1L1SRB5	Ubiquitin-like protein 7;Ubiquitin-like protein 7 (Fragment);Ubiquitin-like protein 7 (Fragment);Ubiquitin-like protein 7 (Fragment);Ubiquitin-like protein 7 (Fragment);Ubiquitin-like protein 7 (Fragment);Ubiquitin-like protein 7	A0A1L1SRB5_MOUSE;A0A1L1SRT4_MOUSE;A0A1L1SRT5_MOUSE;A0A1L1SRW2_MOUSE;A0A1L1STF2_MOUSE;A0A1L1SU68_MOUSE;UBL7_MOUSE	0.0619537	0.817705	NO
Senp8	A0A1L1SRH8	Sentrin-specific protease 8;Sentrin-specific protease 8 (Fragment);Sentrin-specific protease 8	A0A1L1SRH8_MOUSE;A0A1L1ST73_MOUSE;SENP8_MOUSE	0.696193	0.0623295	NO
Sltm	A0A1L1SRL0	SAFB-like transcription modulator;SAFB-like transcription modulator;SAFB-like transcription modulator;Isoform 2 of SAFB-like transcription modulator	A0A1L1SRL0_MOUSE;A0A1L1STF9_MOUSE;SLTM_MOUSE;SLTM_MOUSE	-0.336008	0.0391939	DOWN
Bag1	A0A1L1SRT0	BAG family molecular chaperone regulator 1;BAG family molecular chaperone regulator 1;BAG family molecular chaperone regulator 1;Isoform 2 of BAG family molecular chaperone regulator 1	A0A1L1SRT0_MOUSE;F6TCF9_MOUSE;BAG1_MOUSE;BAG1_MOUSE	0.665011	0.0029551	UP
Cnn1	A0A1L1SRV0	Calponin;Calponin-1;Isoform Beta of Calponin-1	A0A1L1SRV0_MOUSE;CNN1_MOUSE;CNN1_MOUSE	0.0185438	0.957242	NO
Ampd3	A0A1L1SRX2	AMP deaminase;AMP deaminase 3	A0A1L1SRX2_MOUSE;AMPD3_MOUSE	0.363279	0.00198229	UP
Commd4	A0A1L1SRX4	COMM domain-containing protein 4 (Fragment);COMM domain-containing protein 4	A0A1L1SRX4_MOUSE;COMD4_MOUSE	0.354156	0.0534495	NO
Keap1	A0A1L1SS10	Kelch-like ECH-associated protein 1	A0A1L1SS10_MOUSE;KEAP1_MOUSE	-0.0669054	0.802121	NO
Aplp2	A0A1L1SS44	Amyloid-like protein 2 (Fragment);Amyloid-like protein 2;Isoform 2 of Amyloid-like protein 2;Amyloid-like protein 2	A0A1L1SS44_MOUSE;APLP2_MOUSE;APLP2_MOUSE;Q60709_MOUSE	0.581012	0.0505354	NO
Tmem205	A0A1L1SSA8	Transmembrane protein 205 (Fragment);Transmembrane protein 205	A0A1L1SSA8_MOUSE;TM205_MOUSE	-0.0359596	0.828273	NO
Lrrfip2	A0A1L1SSC0	Leucine-rich repeat flightless-interacting protein 2	A0A1L1SSC0_MOUSE	0.400531	0.014115	UP
Adpgk	A0A1L1SSF2	ADP-dependent glucokinase;ADP-dependent glucokinase;ADP-dependent glucokinase;Isoform 3 of ADP-dependent glucokinase	A0A1L1SSF2_MOUSE;Q3UDS7_MOUSE;ADPGK_MOUSE;ADPGK_MOUSE	-0.028737	0.9009	NO
Sparc	A0A1L1SSH9	SPARC	A0A1L1SSH9_MOUSE;SPRC_MOUSE;Q5NCU4_MOUSE	0.209593	0.334101	NO
Spg21	A0A1L1SST5	Maspardin;Maspardin;Isoform 2 of Maspardin	A0A1L1SST5_MOUSE;SPG21_MOUSE;SPG21_MOUSE	1.05206	0.0429345	UP
Fam214a	A0A1L1SSW7	Protein FAM214A;Protein FAM214A;Isoform 2 of Protein FAM214A	A0A1L1SSW7_MOUSE;F214A_MOUSE;F214A_MOUSE	0.994509	0.00139791	UP
Clasp2	A0A1L1ST22	CLIP-associating protein 2;Isoform 2 of CLIP-associating protein 2	A0A1L1ST22_MOUSE;CLAP2_MOUSE	-0.284841	0.293101	NO
Syne1	A0A1L1STC6	Nesprin-1	A0A1L1STC6_MOUSE	-0.119943	0.241826	NO
Ilf3	A0A1L1STE4	Interleukin enhancer-binding factor 3;Interleukin enhancer-binding factor 3;Interleukin enhancer-binding factor 3;Isoform 2 of Interleukin enhancer-binding factor 3;Isoform 3 of Interleukin enhancer-binding factor 3	A0A1L1STE4_MOUSE;Q45VK5_MOUSE;ILF3_MOUSE;ILF3_MOUSE;ILF3_MOUSE	0.0921951	0.316982	NO
Mindy2	A0A1L1STF0	Ubiquitin carboxyl-terminal hydrolase MINDY-2;Ubiquitin carboxyl-terminal hydrolase MINDY-2;Isoform 3 of Ubiquitin carboxyl-terminal hydrolase MINDY-2	A0A1L1STF0_MOUSE;MINY2_MOUSE;MINY2_MOUSE	-0.252036	0.432857	NO
Usp28	A0A1L1SUC4	Ubiquitin carboxyl-terminal hydrolase 28 (Fragment)	A0A1L1SUC4_MOUSE	0.140727	0.74027	NO
Slc37a4	A0A1L1SUI3	Solute carrier family 37 (glucose-6-phosphate transporter), member 4;Solute carrier family 37 (Glucose-6-phosphate transporter), member 4	A0A1L1SUI3_MOUSE;Q9D1F9_MOUSE	-0.141781	0.405309	NO
Picalm	A0A1L1SUR7	Phosphatidylinositol-binding clathrin assembly protein (Fragment)	A0A1L1SUR7_MOUSE	-0.181013	0.807487	NO
Cdk17	A0A1L1SUS7	Cyclin-dependent kinase 17 (Fragment);Cyclin-dependent kinase 16;Isoform Short of Cyclin-dependent kinase 16;Cyclin-dependent kinase 17;Isoform 2 of Cyclin-dependent kinase 17	A0A1L1SUS7_MOUSE;CDK16_MOUSE;CDK16_MOUSE;CDK17_MOUSE;CDK17_MOUSE	-0.106973	0.704413	NO
Thy1	A0A1L1SUX8	Thy-1 membrane glycoprotein (Fragment);Thy-1 membrane glycoprotein	A0A1L1SUX8_MOUSE;THY1_MOUSE	0.286494	0.0274617	UP
Usp47	A0A1L1SV73	Ubiquitin carboxyl-terminal hydrolase 47;Ubiquitin carboxyl-terminal hydrolase 47;Isoform 2 of Ubiquitin carboxyl-terminal hydrolase 47	A0A1L1SV73_MOUSE;UBP47_MOUSE;UBP47_MOUSE	0.213299	0.0502223	NO
[truncated: 5,224 more rows]

## Sheet: pathfindR IZ
ID	Term_Description	Fold_Enrichment	occurrence	support	lowest_p	highest_p	Up_regulated	Down_regulated
[truncated: 166 more rows]

## Sheet: MI WT BZ vs WT Sham
Genes	Protein	PG.ProteinDescriptions	PG.ProteinNames	Log2FC_WT_B_Sham	pvalue_WT_B_Sham_BH	diffexp
[truncated: 5,700 more rows]

[truncated: 8 more sheets: MI WT BZ vs KO BZ, MI pathfindR BZ, MI WT RZ vs WT Sham, MI WT RZ vs KO RZ, MI pathfindR RZ, CoIP WT Dysf vs KO Dysf, CoIP WT Dysf vs WT IgG, CoIP WT Dysf vs KO Dysf Ca2+]
