# Supplementary material for: Dysferlin stabilizes membrane nanodomains of cardiomyocytes after myocardial infarction
Source: Sci Rep. 2026 Mar 26;16:10488. doi: 10.1038/s41598-026-42800-9 (PMC13031966; doi:10.1038/s41598-026-42800-9)
Supplement: Supplementary file 3 — Supplementary Information 3. [file 41598_2026_42800_MOESM3_ESM.xlsx]

## Sheet: Figures
Supplementary Table: Statistical details
Main Figures
Figure	Experiment (normalization, if relevant)	Comparison(s)	Sample size (n)	Test establishing normality	Statistical test (with post-hoc correction, if relevant)	P value
1A	Immunoblots of left-ventricular tissue lysates of Sham vs. one week post-MI mice (normalized to GAPDH and mean expression in Sham)	Dysferlin (DYSF) Ryanodine Receptor Type 2 (RyR2) Caveolin-3 (CAV3) GAPDH	Sham 5 hearts WT MI 5 hearts KO MI 4 hearts		NA	NA
1B		Dysferlin (DYSF)	Sham 5 hearts WT MI 5 hearts	Kolmogorov-Smirnov test	Mann Whitney test	0.0317
1C		Ryanodine Receptor Type 2 (RyR2) 1) Sham v WT MI 2) Sham v KO MI 3) WT MI v KO MI	Sham 5 hearts WT MI 5 hearts KO MI 4 hearts		Kruskal-Wallis with post-hoc Dunn´s correction for multiple testing	1) 0.0851 2) 0.0074 3) > 0.9999
1D	Immunohistology of left-ventricular tissue of one week post-Sham and one and four week post-MI WT mice (normalizd to Sham)	1) 1 Week Sham v 1 Week Infarction Zone 2) 1 Week Sham v 1 Week Border Zone 3) 1 Week Sham v 1 Week Transition Zone 4) 1 Week Sham v 1 Week Remote Zone 5) 4 Weeks Sham v 4 Weeks Infarction Zone 6) 4 Weeks Sham v 4 Weeks Border Zone 7) 4 Weeks Sham v 4 Weeks Transition Zone 8) 4 Weeks Sham v 4 Weeks Remote Zone 9) 1 Week Sham v 4 Weeks Sham 10) 1 Week Infarction Zone v 4 Weeks Infarction Zone 11) …	1 Week Sham 5 hearts 1 Week Infarction Zone 4 hearts 1 Week Border Zone 4 hearts 1 Week Transition Zone 4 hearts 1 Week Remote Zone 4 hearts 4 Weeks Sham 5 hearts 4 Weeks Infarction Zone 4 hearts 4 Weeks Border Zone 4 hearts 4 Weeks Transition Zone 4 hearts 4 Weeks Remote Zone 4 hearts		Ordinary one-way ANOVA with post-hocTukey multiple comparison test	1) >0.9999 2) <0.0001 3) <0.0001 4) 0.5929 5) 0.0010 6) <0.0001 7) 0.0421 8) >0.9999 9) 0.0087 10) 0.2176 11) 0.0236 12) 0.5961 13) 0.9999
1E	Echocardiography of WT vs. Dysferlin-KO mice one week after myocardial infarction	Anterior Wall Thickness in Diastole (AWThd)	WT 31 mice Dysferlin-KO 21 mice	Kolmogorov-Smirnov test	Mann Whitney test	0.03
		Posterior Wall Thickness in Diastole (PWThd)			Unpaired t-test	0.0396
		Left Ventricular EndDiastolic Diameter (LVEDD)			Unpaired t-test	0.0185
		Left Ventricular Ejection Fraction (LVEF)			Unpaired t-test	0.0496
1F		Infarct Size	WT 15 mice Dysferlin-KO 9 mice		Mann Whitney test	0.0122
2A	Proteomic Analysis of Sham vs. Wildtype-MI vs. Dysferlin-KO MI Mice one week after Intervention (Quartile normalization)	WT Sham vs WT Infarction Zone, Border Zone, Remote Zone vs KO Infarction Zone, Border Zone, Remote Zone	WT Sham 5 mice 2 technical replicates WT Infarction Zone 5 mice 2 technical replicates WT Border Zone 5 mice 2 technical replicates WT Remote Zone 5 mice 2 technical replicates KO Infarction Zone 5 mice 2 technical replicates KO Border Zone 5 mice 2 technical replicates KO Remote Zone 5 mice 2 technical replicates		Principal Component Analysis
2B					Euclidian Clustering; Two-way ANOVA with Storey-Tibshirani procedure adjustment for multiple testing (q-value) to determine the significantly changed proteins	< 0.05
2C		A)Graphical representation of the subcellular localization in the Gene Ontology Annotation Cellular Component of the significantly changed proteins after ANOVA testing			Gene Set Enrichment Analysis (GSEA) with Benjamini Hochberg adjustment for multiple testing	< 0.05
2D		WT Sham vs WT Infarction Zone	WT Sham 5 mice 2 technical replicates WT Infarction Zone 5 mice 2 technical replicates		Unpaired t-test	< 0.05
2E		KO Infarction Zone vs WT Infarction Zone	KO Infarction Zone 5 mice 2 technical replicates WT Infarction Zone 5 mice 2 technical replicates		Unpaired t-test	< 0.05
2F		WT Sham vs WT Border Zone	WT Sham 5 mice 2 technical replicates WT Border Zone 5 mice 2 technical replicates		Unpaired t-test	< 0.05
2G		KO Border Zone vs WT Border Zone	KO Border Zone 5 mice 2 technical replicates WT Border Zone 5 mice 2 technical replicates		Unpaired t-test	< 0.05
2H		WT Sham vs WT Remote Zone	WT Sham 5 mice 2 technical replicates WT Remote Zone 5 mice 2 technical replicates		Unpaired t-test	< 0.05
2I		KO Remote Zone vs WT Remote Zone	KO Remote Zone 5 mice 2 technical replicates WT Remote Zone 5 mice 2 technical replicates		Unpaired t-test	< 0.05
2J		Top 10 Changed Proteins by P-Value WT Sham vs WT Infarction Zone KO Infarction Zone vs WT Infarction Zone WT Sham vs WT Border Zone KO Border Zone vs WT Border Zone WT Sham vs WT Remote Zone KO Remote Zone vs WT Remote Zone	WT Sham 5 mice 2 technical replicates WT Infarction Zone 5 mice 2 technical replicates WT Border Zone 5 mice 2 technical replicates WT Remote Zone 5 mice 2 technical replicates KO Infarction Zone 5 mice 2 technical replicates KO Border Zone 5 mice 2 technical replicates KO Remote Zone 5 mice 2 technical replicates		Unpaired t-test	< 0.05
3B	Immunohistology of Dysferlin and Caveolin-3 of left-ventricular tissue of one week post-Sham and one week post-MI WT mice	1)TAT network densitiy (µm/µm2) and 2)Branch length (µm) in 1) Sham vs Remote Zone 2) Sham vs. Border Zone 3) Border Zone vs. Remote Zone	Sham 52 myocytes from 5 mice Border Zone 53 myocytes from 7 mice Remote Zone 41 myocytes from 6 mice		Kruskal-Wallis with post-hoc Dunn´s correction for multiple testing	1.1) 0.6711 1.2) 0.0055 1.3) 0.1514 2.1) 0.1010 2.2) 0.1420 2.3) > 0.9999
3C		1) TT component densitiy (µm/µm2) and 2) AT component densitiy (µm/µm2) in 1) Sham vs Remote Zone 2) Sham vs. Border Zone 3) Border Zone vs. Remote Zone				1.1) 0.5204 1.2) 0.0008 1.3) 0.0553 2.1) > 0.9999 2.2) 0.2726 2.3) 0.5498
3D		1) TAT component densitiy (µm/µm2) 2) Frequency Subbtraction (%)
4B	Immunohistology of Dysferlin and Caveolin-3 of left-ventricular tissue of one week post-MI WT mice	Dysferlin cluster density (n/µm)	Border Zone 66 myocytes from 7 mice Remote Zone 43 myocytes from 5 mice		Mann Whitney test	0.0025
4C		Cluster area fraction (%)				0.0025
4D		Cluster intensity (a.u.)				0.0177
4E		Signal intensity-weighted cluster area fraction (a.u.)				0.0025
4F		Cluster size (µm2)				0.0025
4G		Frequency
4H		Dysferlin cluster size (µm2) 1) overlapping with CAV3 2) not overlapping with CAV3			Mann Whitney test with Benjamini Hochberg adjustment for multiple Testing	1) 0.0025 2) 0.0025
4I		Dysferlin clusters overlapping with CAV3 (%)			Mann Whitney test	0.0025
4J		CAV3 cluster overlapping with Dysferlin (%)				0.0025
4K		Distance CAV3 to Dysferlin
4L		Distance of CAV3 to nearest Dysferlin clusters (µm)			Mann Whitney test	0.0025
5A	Dysferlin Interactome DIA-MS Results of Co-Immunoprecipitation in the Presence and Absence of Dysferlin (Quartile normalization)	WT AB IgG vs WT AB DYSF vs WT AB DYSF Ca2+ vs KO AB DYSF vs KO AB DYSF Ca2+	Each 3 biological and 2 technical replicates		Principal Component Analysis
5B					Euclidian Clustering; Two-way ANOVA with Storey-Tibshirani procedure adjustment for multiple testing (q-value) to determine the significantly changed proteins	< 0.05
5C		WT AB DYSF vs KO AB DYSF			Unpaired t-test	< 0.05
5D		WT AB DYSF vs WT AB IgG			Unpaired t-test	< 0.05
5E		WT AB DYSF Ca2+ vs KO AB DYSF Ca2+			Unpaired t-test	< 0.05
5F		WT AB DYSF vs KO AB DYSF vs WT AB DYSF vs WT AB IgG vs WT AB DYSF Ca2+ vs KO AB DYSF Ca2+			Unpaired t-test	< 0.05
5G			504 Proteins found in all comparisons		KEGG Pathway Enrichment Analysis with Benjamini Hochberg adjustment for multiple testing	< 0.05
5H						< 0.05
5I		Top 10 Changed Proteins by p-value of the groups: WT AB DYSF vs KO AB DYSF vs WT AB DYSF vs WT AB IgG vs WT AB DYSF Ca2+ vs KO AB DYSF Ca2+	Each 3 biological and 2 technical replicates		Unpaired t-test	< 0.05
6D	Immunohistology of CX43 and DYSF	CX43 vs DYSF Cluster Size	48 myocytes of 5 WT mice	Kolmogorov-Smirnov test	Paired t-test	0.0001
7B	Immunohistology of Dysferlin and Connexin-43 of left-ventricular tissue of one week post-Sham and one week post-MI WT mice	Dysferlin cluster density (n/µm2) in 1) Sham vs Remote Zone 2) Sham vs. Border Zone 3) Border Zone vs. Remote Zone	Sham 48 myocytes from 5 mice Border Zone 47 myocytes from 7 mice Remote Zone 43 myocytes from 6 mice		Linear Mixed Model	1) 0.822 2) 0.012 3) <0.001
7C		Cluster area fraction (%) in 1) Sham vs Remote Zone 2) Sham vs. Border Zone 3) Border Zone vs. Remote Zone				1) 0.260 2) 0.003 3) 0.003
7D		Signal intensity-weighted cluster area fraction (a.u.) in 1) Sham vs Remote Zone 2) Sham vs. Border Zone 3) Border Zone vs. Remote Zone				1) 0.909 2) 0.008 3) < 0.001
7E		Distance of CX43 cluster to nearest Dysferlin cluster (µm) in 1) Sham vs Remote Zone 2) Sham vs. Border Zone 3) Border Zone vs. Remote Zone				1) 0.005 2) 0.003 3) 0.909
7F		Dysferlin clusters overlapping with CX43 (%) in 1) Sham vs Remote Zone 2) Sham vs. Border Zone 3) Border Zone vs. Remote Zone				1) 0.148 2) 0.029 3) 0.045
7G		CX43 clusters overlapping with Dysferlin in 1) Sham vs Remote Zone 2) Sham vs. Border Zone 3) Border Zone vs. Remote Zone				1) 0.041 2) 0.051 3) 0.990
7H		Dysferlin cluster size (µm2) 1) overlapping with CX43 2) not overlapping with CX43 in 1) Sham vs Remote Zone 2) Sham vs. Border Zone 3) Border Zone vs. Remote Zone				1.1) 0.313 1.2) 0.282 1.3) >0.999 2.1) 0.021 2.2) 0.001 2.3) 0.065

## Sheet: Figures Supplement
Supplementary Table: Statistical details
Figures Supplement
Figure	Experiment (normalization, if relevant)	Comparison(s)	Sample size (n)	Test establishing normality	Statistical test (with post-hoc correction, if relevant)	P value
1	Immunoblot of LV mouse heart lysates after myocardial infarction	Caveolin-3 (CAV3) in 1) Sham v WT MI 2) Sham v KO MI 3) WT MI v KO MI	Sham 5 hearts WT MI 5 hearts KO MI 4 hearts		Kruskal-Wallis with post-hoc Dunn´s correction for multiple testing	1) 0.7705 2) 0.2244 3) > 0.9999
3	Baseline echocardiography of WT vs. Dysferlin-KO mice prior to MI surgery	Anterior Wall Thickness in Diastole (AWThd)	WT 16 mice KO 27 mice	Kolmogorov-Smirnov test	Mann Whitney test	0.0530
		Posterior Wall Thickness in Diastole (PWThd)			Mann Whitney test	0.1014
		Left Ventricular EndDiastolic Diameter (LVEDD)			Mann Whitney test	0.0002
		Left Ventricular Ejection Fraction (LVEF)			Unpaired t-test	0.1168
4A	Survival analysis after myocardial infarction (All Gender)	WT MI vs KO MI	WT MI 48 mice KO MI 32 mice		Log-rank (Mantel-Cox) test	0.1741
4B	Survival analysis after myocardial infarction (Female)		WT MI 32 mice KO MI 15 mice			0.3291
4C	Survival analysis after myocardial infarction (Male)		WT MI 16 mice KO MI 17 mice			0.4743
5A	KEGG pathway enrichment analysis using pathfindR of Wildtype-MI vs. Dysferlin-KO MI Mice one week after Intervention	Venn Diagramm Comparing the Overlap Enriched Pathways from the following comparisons: KO Infarction Zone vs WT Infarction Zone KO Border Zone vs WT Border Zone KO Remote Zone vs WT Remote Zone	WT Infarction Zone 5 mice 2 technical replicates WT Border Zone 5 mice 2 technical replicates WT Remote Zone 5 mice 2 technical replicates KO Infarction Zone 5 mice 2 technical replicates KO Border Zone 5 mice 2 technical replicates KO Remote Zone 5 mice 2 technical replicates		Active-subnetwork-oriented KEGG Pathway Enrichment Analysis with Benjamini Hochberg adjustment for multiple testing	< 0.05
5B		KO Infarction Zone vs WT Infarction Zone	KO Infarction Zone 5 mice 2 technical replicates WT Infarction Zone 5 mice 2 technical replicates
5C		KO Border Zone vs WT Border Zone	KO Border Zone 5 mice 2 technical replicates WT Border Zone 5 mice 2 technical replicates
5D		KO Infarction Zone vs WT Infarction Zone	KO Infarction Zone 5 mice 2 technical replicates WT Infarction Zone 5 mice 2 technical replicates
5E		KO Border Zone vs WT Border Zone	KO Border Zone 5 mice 2 technical replicates WT Border Zone 5 mice 2 technical replicates
6	KEGG pathway enrichment Analysis using pathfindR of Wildtype-MI vs. Dysferlin-KO MI mice one week after Intervention	KO Infarction Zone vs WT Infarction Zone	KO Infarction Zone 5 mice 2 technical replicates WT Infarction Zone 5 mice 2 technical replicates		Active-subnetwork-oriented KEGG Pathway Enrichment Analysis with Benjamini Hochberg adjustment for multiple testing	< 0.05
7		KO Border Zone vs WT Border Zone	KO Border Zone 5 mice 2 technical replicates WT Border Zone 5 mice 2 technical replicates
8		KO Remote Zone vs WT Remote Zone	KO Remote Zone 5 mice 2 technical replicates WT Remote Zone 5 mice 2 technical replicates
10C	Dysferlin cluster size	Non-failing donor heart vs ischemic cardiomyopathy patient LV tissue samples	3 non-failing donor hearts 3 ischemic CM patients	Shapiro-Wilk test	Unpaired t-test	0.0235
11	KEGG pathway enrichment analysis using pathfindR of Dysferlin Co-Immunpoprecipitation	WT AB Dysferlin vs WT AB IgG	WT AB Dysferlin 3 biological and 2 technical replicates WT AB IgG 3 biological and 2 technical replicates		Active-subnetwork-oriented KEGG Pathway Enrichment Analysis with Benjamini Hochberg adjustment for multiple testing	< 0.05
12		WT AB Dysferlin vs KO AB Dysferlin	WT AB Dysferlin 3 biological and 2 technical replicates KO AB Dysferlin 3 biological and 2 technical replicates			< 0.05
13		WT AB Dysferlin Ca2+ vs WT AB IgG Ca2+	WT AB Dysferlin Ca2+ 3 biological and 2 technical replicates WT AB IgG Ca2+ 3 biological and 2 technical replicates			< 0.05
14		WT AB Dysferlin vs KO AB Dysferlin	WT AB Dysferlin 3 biological and 2 technical replicates KO AB Dysferlin 3 biological and 2 technical replicates			< 0.05
15		Unique Proteins form the Comparison WT AB Dysferlin Ca2+ vs WT AB IgG Ca2+	WT AB Dysferlin Ca2+ 3 biological and 2 technical replicates WT AB IgG Ca2+ 3 biological and 2 technical replicates			< 0.05
16	Immunohistology of CX43 and DYSF	Cluster densitiy (n/µm2) of Dysferlin vs Connexin-43	5 mice	Kolmogorov-Smirnov test	Paired t-test	0.0008
17B	Immunohistology of Dysferlin and Caveolin-3 of left-ventricular tissue of one week post-Sham and one week post-MI WT mice	ICD area / cell width (µm) in Sham and the ICD BZ	Sham 5 mice Border Zone 4 mice		Mann Whitney test	0.0159
17C		ICD Dysferlin intensity (a.u.) in Sham and the ICD BZ				0.0159
16	ICD Dysferlin intensity	Non-failing donor heart vs ischemic cardiomyopathy patient LV tissue samples	19 ICDs from 4 non-failing donor hearts 19 ICDs from 4 ischemic CM patients	Shapiro-Wilk test	Paired t-test	0.0165
